# Supplementary material for: Crystallographic and optical study of LiNb1 − xTaxO3
Source: Acta Crystallogr B Struct Sci Cryst Eng Mater. 2017 Jun 1;73(Pt 3):498–506. doi: 10.1107/S2052520617004711 (PMC5642313; doi:10.1107/S2052520617004711)
Supplement: Supplementary file 1 [file b-73-00498-sup1.cif]

##############################################################################
#                                                                            #
# This CIF contains the data in a paper accepted for publication in          #
# Acta Crystallographica Section B. It conforms to the requirements of       #
# Notes for Authors for Acta Crystallographica Section B, and has been       #
# peer reviewed under the auspices of the IUCr Commission on Journals.       #
#                                                                            #
# Full details of the Crystallographic Information File format               #
# are given in the paper "The Crystallographic Information File (CIF):       #
# a New Standard Archive File for Crystallography" by S. R. Hall, F. H.      #
# Allen and I. D. Brown [Acta Cryst. (1991), A47, 655-685].                  #
#                                                                            #
# The current version of the core CIF dictionary is obtainable from          #
# ftp://ftp.iucr.org/pub/cif_core.dic.                                       #
#                                                                            #
# Software is freely available for graphical display of the structure(s)     #
# in this CIF. For information consult the CIF software page                 #
# http://www.iucr.org/resources/cif/software.                                #
#                                                                            #
# This file may be used for bona fide research purposes within the           #
# scientific community so long as proper attribution is given to the journal # 
# article from which it was obtained.                                        #
#                                                                            #
##############################################################################
data_LNT0
_audit_creation_method
;
Olex2 1.2
(compiled 2016.09.09 svn.r3337 for OlexSys, GUI svn.r5227)
Dolomanov, O.V., Bourhis, L.J., Gildea, R.J, Howard, J.A.K. & Puschmann, H.
 (2009), J. Appl. Cryst. 42, 339-341.
Sheldrick, G.M. (2015). Acta Cryst. C71, 3-8.
;
_journal_date_recd_electronic     2016-10-16
_journal_date_accepted     2017-03-26
_journal_name_full     'Acta Crystallographica, Section B'
_journal_year     2017
_journal_volume     73
_journal_issue      3
_journal_page_first     498
_journal_page_last     506
_journal_paper_category     FA
_journal_paper_doi     10.1107/S2052520617004711
_journal_coeditor_code     BP5094
_database_code_depnum_ccdc_archive     'CCDC 1540402'
_chemical_name_systematic     'lithium niobate'
_chemical_name_common     'lithium niobate'
_chemical_formula_moiety     'Li Nb O3'
_chemical_formula_sum     'Li Nb O3'
_chemical_formula_weight     147.85
_shelx_space_group_comment
;
The symmetry employed for this shelxl refinement is uniquely defined
by the following loop, which should always be used as a source of
symmetry information in preference to the above space-group names.
They are only intended as comments.
;
_space_group_crystal_system     'trigonal'
_space_group_name_H-M_alt     'R 3 c'
_space_group_name_Hall     'R 3 -2"c'
loop_
    _space_group_symop_operation_xyz
    'x, y, z'
    '-y, x-y, z'
    '-x+y, -x, z'
    '-y, -x, z+1/2'
    '-x+y, y, z+1/2'
    'x, x-y, z+1/2'
    'x+2/3, y+1/3, z+1/3'
    '-y+2/3, x-y+1/3, z+1/3'
    '-x+y+2/3, -x+1/3, z+1/3'
    '-y+2/3, -x+1/3, z+5/6'
    '-x+y+2/3, y+1/3, z+5/6'
    'x+2/3, x-y+1/3, z+5/6'
    'x+1/3, y+2/3, z+2/3'
    '-y+1/3, x-y+2/3, z+2/3'
    '-x+y+1/3, -x+2/3, z+2/3'
    '-y+1/3, -x+2/3, z+7/6'
    '-x+y+1/3, y+2/3, z+7/6'
    'x+1/3, x-y+2/3, z+7/6'
_cell_length_a     5.1460(10)
_cell_length_b     5.1460(10)
_cell_length_c     13.859(5)
_cell_angle_alpha     90
_cell_angle_beta     90
_cell_angle_gamma     120
_cell_volume     317.84(17)
_cell_formula_units_Z     6
_cell_measurement_reflns_used     3603
_cell_measurement_theta_min     4.3810
_cell_measurement_theta_max     37.2740
_cell_measurement_temperature     293(2)
_exptl_crystal_description     block
_exptl_crystal_colour     'clear green'
_exptl_crystal_size_max     0.266
_exptl_crystal_size_mid     0.242
_exptl_crystal_size_min     0.217
_exptl_crystal_density_diffrn     4.635
_exptl_crystal_F_000     408
loop_
    _exptl_crystal_face_index_h
    _exptl_crystal_face_index_k
    _exptl_crystal_face_index_l
    _exptl_crystal_face_perp_dist
    5 0 -11 0.1217
    -4 -1 -14 0.1328
    -3 5 -14 0.1267
    4 2 -7 0.1472
    4 -4 -15 0.1363
    7 -2 -3 0.1397
    -4 5 14 0.1328
    4 2 5 0.1650
    -5 3 -15 0.1260
    7 -1 1 0.1519
    -3 6 12 0.1216
    3 1 15 0.1584
    -2 6 10 0.1143
    4 1 14 0.1664
    0 -5 -11 0.1029
    5 -5 11 0.1125
    -1 -2 18 0.1415
    -6 6 -9 0.0856
    -5 0 10 0.1160
    2 -6 -12 0.1127
    6 -5 10 0.1239
    -3 7 8 0.1199
    -6 5 -9 0.0944
    5 0 -12 0.1180
_exptl_absorpt_coefficient_mu     5.342
_exptl_absorpt_correction_type     analytical
_exptl_absorpt_process_details
;
CrysAlisPro 1.171.38.43d (Rigaku Oxford Diffraction, 2015)
Analytical numeric absorption correction using a multifaceted crystal
   model based on expressions derived by R.C. Clark & J.S. Reid.
(Clark, R. C. & Reid, J. S. (1995). Acta Cryst. A51, 887-897)
Empirical absorption correction using spherical harmonics,
 implemented in SCALE3 ABSPACK scaling algorithm.
;
_exptl_absorpt_correction_T_min     0.333
_exptl_absorpt_correction_T_max     0.432
_diffrn_ambient_temperature     293(2)
_diffrn_radiation_type     MoK\a
_diffrn_radiation_wavelength     0.71073
_diffrn_radiation_monochromator     graphite
_diffrn_measurement_device_type     'Xcalibur, Ruby, Gemini'
_diffrn_measurement_device     'four-circle diffractometer'
_diffrn_measurement_method     '\w scans'
_diffrn_detector_area_resol_mean     10.2833
_diffrn_reflns_number     3994
_diffrn_reflns_av_R_equivalents     0.0553
_diffrn_reflns_theta_min     5.440
_diffrn_reflns_theta_max     37.626
_diffrn_reflns_theta_full     25.242
_diffrn_measured_fraction_theta_max     0.995
_diffrn_measured_fraction_theta_full     1.000
_diffrn_reflns_limit_h_min     -8
_diffrn_reflns_limit_h_max     8
_diffrn_reflns_limit_k_min     -8
_diffrn_reflns_limit_k_max     8
_diffrn_reflns_limit_l_min     -23
_diffrn_reflns_limit_l_max     23
_reflns_number_total     378
_reflns_number_gt     375
_reflns_threshold_expression     'I > 2\s(I)'
_refine_ls_structure_factor_coef     Fsqd
_refine_ls_matrix_type     full
_refine_ls_R_factor_all     0.0211
_refine_ls_R_factor_gt     0.0210
_refine_ls_wR_factor_gt     0.0482
_refine_ls_wR_factor_ref     0.0483
_refine_ls_goodness_of_fit_ref     1.144
_refine_ls_restrained_S_all     1.142
_refine_ls_number_reflns     378
_refine_ls_number_parameters     17
_refine_ls_number_restraints     1
_refine_ls_hydrogen_treatment     undef
_refine_ls_weighting_scheme     calc
_refine_ls_weighting_details
                      'w=1/[\s^2^(Fo^2^)+(0.0358P)^2^] where P=(Fo^2^+2Fc^2^)/3'
_atom_sites_solution_primary     Other
_atom_sites_solution_secondary     Other
_refine_ls_shift/su_max     0.000
_refine_ls_shift/su_mean     0.000
_refine_diff_density_max     0.434
_refine_diff_density_min     -1.131
_refine_ls_extinction_method     'SHELXL-2014/7 (Sheldrick 2014'
_refine_ls_extinction_coef     0.251(13)
_refine_ls_extinction_expression
                                  'Fc^*^=kFc[1+0.001xFc^2^\l^3^/sin(2\q)]^-1/4^'
_refine_ls_abs_structure_details
;
 Classical Flack method preferred over Parsons because s.u. lower.
;
_refine_ls_abs_structure_Flack     -0.2(3)
loop_
    _atom_type_symbol
    _atom_type_description
    _atom_type_scat_dispersion_real
    _atom_type_scat_dispersion_imag
    _atom_type_scat_source
    'Li' 'Li' -0.0003 0.0001
                         'International Tables Vol C Tables 4.2.6.8 and 6.1.1.4'
    'O' 'O' 0.0106 0.0060
                         'International Tables Vol C Tables 4.2.6.8 and 6.1.1.4'
    'Nb' 'Nb' -2.0727 0.6215
                         'International Tables Vol C Tables 4.2.6.8 and 6.1.1.4'
_computing_data_collection     'CrysAlisPro 1.171.38.43d (Rigaku OD, 2015)'
_computing_cell_refinement     'CrysAlisPro 1.171.38.43d (Rigaku OD, 2015)'
_computing_data_reduction     'CrysAlisPro 1.171.38.43d (Rigaku OD, 2015)'
_computing_structure_refinement     'ShelXL (Sheldrick, 2015)'
_computing_molecular_graphics     'Olex2 (Dolomanov et al., 2009)'
_computing_publication_material     'Olex2 (Dolomanov et al., 2009)'
loop_
    _atom_site_type_symbol
    _atom_site_label
    _atom_site_fract_x
    _atom_site_fract_y
    _atom_site_fract_z
    _atom_site_U_iso_or_equiv
    _atom_site_adp_type
    _atom_site_calc_flag
    _atom_site_occupancy
    _atom_site_disorder_assembly
    _atom_site_disorder_group
    Nb Nb01 0.0000 0.0000 0.9677(3) 0.00458(17) Uani d 1 . .
    O O002 0.9523(2) 0.6567(2) 0.9043(3) 0.0071(3) Uani d 1 . .
    Li Li01 0.0000 0.0000 0.688(2) 0.014(3) Uani d 1 . .
loop_
    _atom_site_aniso_label
    _atom_site_aniso_U_11
    _atom_site_aniso_U_22
    _atom_site_aniso_U_33
    _atom_site_aniso_U_12
    _atom_site_aniso_U_13
    _atom_site_aniso_U_23
    Nb01 0.00481(19) 0.00481(19) 0.0041(2) 0.00240(10) 0.000 0.000
    O002 0.0076(6) 0.0062(4) 0.0073(4) 0.0032(5) -0.0013(5) -0.0019(2)
    Li01 0.012(5) 0.012(5) 0.018(7) 0.006(2) 0.000 0.000
_geom_special_details
;
 All esds (except the esd in the dihedral angle between two l.s. planes)
 are estimated using the full covariance matrix.  The cell esds are taken
 into account individually in the estimation of esds in distances, angles
 and torsion angles; correlations between esds in cell parameters are only
 used when they are defined by crystal symmetry.  An approximate (isotropic)
 treatment of cell esds is used for estimating esds involving l.s. planes.
;
loop_
    _geom_bond_atom_site_label_1
    _geom_bond_atom_site_label_2
    _geom_bond_site_symmetry_2
    _geom_bond_distance
    _geom_bond_publ_flag
    Nb01 O002 1_445 1.876(2) n
    Nb01 O002 17_544 2.129(3) n
    Nb01 O002 16_554 2.129(3) n
    Nb01 O002 2_655 1.876(2) n
    Nb01 O002 3_565 1.876(2) n
    Nb01 O002 18_444 2.129(3) n
    Nb01 Li01 7 3.064(7) n
    Nb01 Li01 4 3.06(3) n
    Nb01 Li01 7_445 3.064(7) n
    Nb01 Li01 7_455 3.064(7) n
    Nb01 Li01 16_444 3.357(14) n
    Nb01 Li01 16_554 3.357(14) n
    O002 Nb01 1_665 1.876(2) n
    O002 Nb01 10_554 2.129(3) n
    O002 Li01 7 2.26(2) n
    O002 Li01 16_654 2.053(10) n
    Li01 Nb01 4_554 3.06(3) n
    Li01 Nb01 13_444 3.064(7) n
    Li01 Nb01 10_554 3.357(14) n
    Li01 Nb01 13_554 3.064(7) n
    Li01 Nb01 10_444 3.357(14) n
    Li01 Nb01 13_544 3.064(7) n
    Li01 O002 11_544 2.053(10) n
    Li01 O002 15_554 2.26(2) n
    Li01 O002 12_344 2.053(10) n
    Li01 O002 14_544 2.26(2) n
    Li01 O002 13_444 2.26(2) n
    Li01 O002 10_564 2.053(10) n
loop_
    _geom_angle_atom_site_label_1
    _geom_angle_atom_site_label_2
    _geom_angle_atom_site_label_3
    _geom_angle_site_symmetry_1
    _geom_angle_site_symmetry_3
    _geom_angle
    _geom_angle_publ_flag
    O002 Nb01 O002 1_445 3_565 99.85(16) n
    O002 Nb01 O002 3_565 17_544 88.60(4) n
    O002 Nb01 O002 1_445 16_554 88.60(4) n
    O002 Nb01 O002 17_544 16_554 79.75(15) n
    O002 Nb01 O002 2_655 17_544 90.01(5) n
    O002 Nb01 O002 17_544 18_444 79.75(15) n
    O002 Nb01 O002 1_445 2_655 99.85(16) n
    O002 Nb01 O002 2_655 16_554 165.6(2) n
    O002 Nb01 O002 1_445 18_444 90.01(4) n
    O002 Nb01 O002 3_565 18_444 165.6(2) n
    O002 Nb01 O002 3_565 2_655 99.85(16) n
    O002 Nb01 O002 2_655 18_444 88.60(4) n
    O002 Nb01 O002 3_565 16_554 90.02(4) n
    O002 Nb01 O002 1_445 17_544 165.6(2) n
    O002 Nb01 O002 16_554 18_444 79.75(15) n
    O002 Nb01 Li01 1_445 4 117.93(13) n
    O002 Nb01 Li01 16_554 16_554 147.4(3) n
    O002 Nb01 Li01 16_554 16_444 73.4(4) n
    O002 Nb01 Li01 3_565 4 117.93(13) n
    O002 Nb01 Li01 2_655 16_444 120.3(4) n
    O002 Nb01 Li01 1_445 7_445 47.4(5) n
    O002 Nb01 Li01 3_565 7 142.7(3) n
    O002 Nb01 Li01 1_445 7_455 142.7(3) n
    O002 Nb01 Li01 1_445 16_444 71.44(19) n
    O002 Nb01 Li01 16_554 7 119.5(5) n
    O002 Nb01 Li01 18_444 4 47.75(10) n
    O002 Nb01 Li01 2_655 7_455 103.0(2) n
    O002 Nb01 Li01 1_445 7 103.0(2) n
    O002 Nb01 Li01 2_655 7_445 142.7(3) n
    O002 Nb01 Li01 16_554 7_455 76.1(4) n
    O002 Nb01 Li01 17_544 7_445 119.5(5) n
    O002 Nb01 Li01 18_444 7_445 76.1(4) n
    O002 Nb01 Li01 2_655 16_554 32.92(8) n
    O002 Nb01 Li01 2_655 7 47.4(5) n
    O002 Nb01 Li01 3_565 16_444 32.92(9) n
    O002 Nb01 Li01 3_565 7_445 103.0(2) n
    O002 Nb01 Li01 17_544 16_444 112.5(3) n
    O002 Nb01 Li01 3_565 7_455 47.4(5) n
    O002 Nb01 Li01 18_444 16_444 147.4(3) n
    O002 Nb01 Li01 18_444 7 41.9(4) n
    O002 Nb01 Li01 3_565 16_554 71.44(19) n
    O002 Nb01 Li01 2_655 4 117.93(13) n
    O002 Nb01 Li01 17_544 16_554 73.4(4) n
    O002 Nb01 Li01 1_445 16_554 120.3(4) n
    O002 Nb01 Li01 18_444 16_554 112.5(3) n
    O002 Nb01 Li01 17_544 4 47.75(10) n
    O002 Nb01 Li01 16_554 7_445 41.9(4) n
    O002 Nb01 Li01 17_544 7 76.1(4) n
    O002 Nb01 Li01 17_544 7_455 41.9(4) n
    O002 Nb01 Li01 16_554 4 47.75(10) n
    O002 Nb01 Li01 18_444 7_455 119.5(5) n
    Li01 Nb01 Li01 7 16_444 166.4(10) n
    Li01 Nb01 Li01 7 16_554 71.60(11) n
    Li01 Nb01 Li01 7 7_455 114.2(4) n
    Li01 Nb01 Li01 4 7 75.9(5) n
    Li01 Nb01 Li01 7_455 16_444 71.60(11) n
    Li01 Nb01 Li01 4 7_455 75.9(5) n
    Li01 Nb01 Li01 7_445 16_444 71.60(11) n
    Li01 Nb01 Li01 7_445 7_455 114.2(4) n
    Li01 Nb01 Li01 4 16_444 117.7(4) n
    Li01 Nb01 Li01 7 7_445 114.3(4) n
    Li01 Nb01 Li01 4 7_445 75.9(5) n
    Li01 Nb01 Li01 7_455 16_554 71.60(11) n
    Li01 Nb01 Li01 4 16_554 117.7(5) n
    Li01 Nb01 Li01 16_444 16_554 100.1(6) n
    Li01 Nb01 Li01 7_445 16_554 166.4(10) n
    Nb01 O002 Nb01 1_665 10_554 139.91(9) n
    Nb01 O002 Li01 1_665 16_654 117.3(3) n
    Nb01 O002 Li01 1_665 7 95.0(4) n
    Nb01 O002 Li01 10_554 7 88.1(5) n
    Li01 O002 Nb01 16_654 10_554 94.2(6) n
    Li01 O002 Li01 16_654 7 121.2(6) n
    Nb01 Li01 Nb01 13_444 10_554 166.4(10) n
    Nb01 Li01 Nb01 13_444 10_444 71.60(11) n
    Nb01 Li01 Nb01 13_544 10_554 71.60(11) n
    Nb01 Li01 Nb01 4_554 13_554 75.9(5) n
    Nb01 Li01 Nb01 13_554 13_544 114.2(4) n
    Nb01 Li01 Nb01 4_554 13_544 75.9(5) n
    Nb01 Li01 Nb01 13_544 10_444 71.60(11) n
    Nb01 Li01 Nb01 13_444 13_554 114.3(4) n
    Nb01 Li01 Nb01 13_554 10_554 71.60(11) n
    Nb01 Li01 Nb01 10_554 10_444 100.1(6) n
    Nb01 Li01 Nb01 4_554 13_444 75.9(5) n
    Nb01 Li01 Nb01 13_444 13_544 114.2(4) n
    Nb01 Li01 Nb01 13_554 10_444 166.4(10) n
    Nb01 Li01 Nb01 4_554 10_444 117.7(4) n
    Nb01 Li01 Nb01 4_554 10_554 117.7(4) n
    O002 Li01 Nb01 10_564 13_554 43.86(19) n
    O002 Li01 Nb01 14_544 13_544 111.7(9) n
    O002 Li01 Nb01 12_344 13_544 95.87(4) n
    O002 Li01 Nb01 12_344 4_554 109.5(8) n
    O002 Li01 Nb01 14_544 4_554 44.1(5) n
    O002 Li01 Nb01 13_444 13_444 111.7(9) n
    O002 Li01 Nb01 11_544 13_544 43.86(19) n
    O002 Li01 Nb01 14_544 13_554 84.1(5) n
    O002 Li01 Nb01 10_564 10_444 125.2(10) n
    O002 Li01 Nb01 15_554 10_554 105.58(11) n
    O002 Li01 Nb01 13_444 10_444 153.8(6) n
    O002 Li01 Nb01 11_544 4_554 109.5(8) n
    O002 Li01 Nb01 15_554 13_444 84.1(5) n
    O002 Li01 Nb01 14_544 10_444 105.58(11) n
    O002 Li01 Nb01 12_344 13_554 149.6(2) n
    O002 Li01 Nb01 15_554 13_554 111.7(9) n
    O002 Li01 Nb01 14_544 10_554 153.8(6) n
    O002 Li01 Nb01 13_444 13_544 84.1(5) n
    O002 Li01 Nb01 13_444 10_554 80.61(8) n
    O002 Li01 Nb01 15_554 13_544 37.60(11) n
    O002 Li01 Nb01 10_564 13_544 149.6(2) n
    O002 Li01 Nb01 13_444 4_554 44.1(5) n
    O002 Li01 Nb01 11_544 10_444 80.0(5) n
    O002 Li01 Nb01 15_554 4_554 44.1(5) n
    O002 Li01 Nb01 11_544 13_444 149.6(2) n
    O002 Li01 Nb01 12_344 13_444 43.86(19) n
    O002 Li01 Nb01 10_564 13_444 95.87(4) n
    O002 Li01 Nb01 12_344 10_554 125.2(10) n
    O002 Li01 Nb01 14_544 13_444 37.60(11) n
    O002 Li01 Nb01 11_544 10_554 29.8(2) n
    O002 Li01 Nb01 15_554 10_444 80.61(8) n
    O002 Li01 Nb01 13_444 13_554 37.60(11) n
    O002 Li01 Nb01 12_344 10_444 29.8(2) n
    O002 Li01 Nb01 11_544 13_554 95.87(4) n
    O002 Li01 Nb01 10_564 4_554 109.5(8) n
    O002 Li01 Nb01 10_564 10_554 80.0(5) n
    O002 Li01 O002 12_344 13_444 152.8(13) n
    O002 Li01 O002 12_344 15_554 89.3(3) n
    O002 Li01 O002 10_564 15_554 152.8(13) n
    O002 Li01 O002 12_344 11_544 109.5(8) n
    O002 Li01 O002 11_544 15_554 80.8(3) n
    O002 Li01 O002 11_544 14_544 152.8(13) n
    O002 Li01 O002 14_544 13_444 74.1(8) n
    O002 Li01 O002 13_444 15_554 74.1(8) n
    O002 Li01 O002 12_344 10_564 109.5(8) n
    O002 Li01 O002 11_544 10_564 109.5(8) n
    O002 Li01 O002 10_564 13_444 80.8(3) n
    O002 Li01 O002 12_344 14_544 80.8(3) n
    O002 Li01 O002 10_564 14_544 89.3(3) n
    O002 Li01 O002 14_544 15_554 74.1(8) n
    O002 Li01 O002 11_544 13_444 89.3(3) n
_shelx_hkl_file
;
   0   0 -21 147.544 176.828   5
   0   0 -21 94.7654 156.924  11
   0   0 -18 547371. 9255.77   5
   0   0 -18 571789. 9412.84  11
   0   0 -15 53.8054 58.4933   6
   0   0 -15 146.752 117.367   1
   0   0 -12 604496. 5783.30   6
   0   0 -12 591724. 7572.99   1
   0   0  -9 52.6180 35.6399   4
   0   0  -9 225.300 94.3710   6
   0   0  -6 427209. 4325.92   1
   0   0  -6 435962. 3446.43   6
   0   0  -3 376.425 81.1111   9
   0   0  -3 319.571 78.6280   1
   0   0   3 73.4272 19.1224   2
   0   0   3 72.0630 31.0073  10
   0   0   3 130.833 54.1536   7
   0   0   6 359140. 3452.03   9
   0   0   6 361062. 3457.97   7
   0   0   9 33.3475 48.5230   7
   0   0   9 87.5422 65.9219  10
   0   0   9 183.767 99.2629   9
   0   0   9 72.0380 31.3112   2
   0   0   9 76.9363 42.0739  13
   0   0  12 566356. 5737.60  12
   0   0  12 577607. 3125.98  13
   0   0  12 578262. 6624.48   7
   0   0  15 24.2900 32.0607   9
   0   0  15 19.8253 50.5269  12
   0   0  15 102.112 90.0832   7
   0   0  18 482929. 7955.07   7
   0   0  18 474086. 6867.11  12
   0   0  18 487506. 7731.03   9
   0   0  21 93.1766 144.000   7
   0   0  21 168.635 142.538  12
   0   0  21 62.1458 105.070   9
   1  -1 -22 240908. 7065.65   5
   0   1 -22 256803. 7072.40  11
   1  -1 -22 255431. 7093.06  11
   0   1 -22 259869. 7323.61   5
  -1   0 -22 257829. 7402.46   5
   0   1 -19 136.991 124.441  11
  -1   0 -19 35.3867 82.2957   1
   1  -1 -19 18.7920 16.5475   6
   0   1 -19 48.0566 41.9380   5
   1  -1 -19 59.5320 120.557  11
   0   1 -16 457936. 7921.60   5
   1  -1 -16 441821. 7512.08  11
   1  -1 -16 443012. 6666.48   6
   0   1 -16 461115. 5462.13   6
   0   1 -16 450167. 7447.51  11
   1  -1 -16 444787. 7910.48   1
   1  -1 -13 37.2150 85.0195   1
  -1   0 -13-18.1456 57.9724   1
  -1   0 -13 334.645 124.837   6
   0   1 -13 15.6445 38.5418   6
   1  -1 -13 372.233 169.733   6
   0   1 -13 0.62273 7.17979   5
   1  -1 -10 618527. 6795.70   1
   0   1 -10 658038. 7200.27   5
   0   1 -10 691001. 5423.44   6
   0   1 -10 597088. 3821.65   2
  -1   0 -10 599594. 4840.15   6
  -1   0 -10 579023. 6893.39   1
   1  -1 -10 645935. 6530.09   6
   0   1  -7 72.4427 42.5069   2
   0   1  -7 182.637 106.672   5
   0   1  -7 27.3422 15.1195   4
   0   1  -7 87.6094 50.1593   6
   1  -1  -7 34.2663 51.6308   6
   1  -1  -4 660022. 4463.84  11
  -1   0  -4 581811. 2298.37   2
   1  -1  -4 661756. 2560.89  13
   1  -1  -4 635360. 3668.44   4
   0   1  -4 703144. 2962.49   4
   1  -1  -4 597616. 4128.17   1
   1  -1  -4 590414. 4758.62   6
   0   1  -4 655249. 3618.60   6
   0   1  -4 649442. 3470.37   2
   0   1  -4 711776. 5228.42   5
  -1   0  -4 583583. 4513.47   1
   0   1  -4 740666. 4125.34  11
   0   1  -4 709362. 2970.52  10
   1  -1  -1 160.041 72.1781   3
  -1   0  -1 111.889 39.3050   9
  -1   0  -1 76.4920 36.9573   1
   0   1  -1 287.542 49.5284  11
   0   1  -1 24.5362 21.0188   5
   0   1  -1 45.3657 28.0697   4
  -1   0  -1 97.5954 36.1735   6
   1  -1  -1 44.4819 27.6075   9
   1  -1  -1 87.9363 33.7394  11
   1  -1  -1 59.3792 29.3128   1
   0   1  -1 237.185 67.6232   2
   0   1   2 474418. 3105.11  10
   1  -1   2 525659. 3255.15   3
  -1   0   2 555847. 2778.60   5
   1  -1   2 561217. 3320.39  12
   0   1   2 455296. 2111.44   7
  -1   0   2 593090. 2925.89  10
   0   1   2 483343. 3299.85   4
  -1   0   5 19.7873 26.2363   7
  -1   0   5 35.2786 28.8819  13
  -1   0   5 89.8177 51.4453  10
   0   1   5 178.027 77.5753  10
   0   1   5 26.0249 34.0703   7
   1  -1   5 124.199 55.6739  12
   1  -1   5 295.397 97.9488   7
   1  -1   5 205.035 61.2757   3
  -1   0   8 621932. 5664.03   7
   1  -1   8 541904. 3737.34   3
   1  -1   8 554259. 5510.72   9
   1  -1   8 565149. 4423.42  12
  -1   0   8 661260. 4891.13   9
   0   1   8 524081. 4806.22   7
   1  -1   8 572766. 5436.73   7
  -1   0   8 643912. 5137.64  10
   0   1   8 559113. 5590.40   9
   0   1   8 536561. 5359.51  10
   1  -1  11 97.2845 67.0275   3
   1  -1  11 82.7740 107.108   9
   1  -1  11 46.2198 64.5981   7
   0   1  11 79.9196 85.0283   9
   1  -1  11 113.533 78.3612  12
  -1   0  11 440.372 187.851   7
  -1   0  11 364.374 143.695   9
   0   1  11 48.7262 52.5785   7
   1  -1  11 24.4478 62.4215  13
  -1   0  11 108.317 81.5071  10
  -1   0  14 481632. 5989.46   9
  -1   0  14 469226. 6208.61  12
   1  -1  14 490812. 6933.01   7
   1  -1  14 531786. 5178.46  13
   1  -1  14 459612. 5532.24  12
   1  -1  14 478524. 6721.88   9
   0   1  14 444417. 6350.12   7
  -1   0  14 488552. 6914.30   7
  -1   0  14 503911. 6242.44  10
   0   1  14 473262. 6678.19   9
   1  -1  14 481485. 4784.82   3
   0   1  17 22.0082 43.5481   9
   1  -1  17 189.350 155.379   7
   0   1  17 36.0914 44.7783  12
   1  -1  17 201.165 177.553   9
  -1   0  17 175.349 128.390   9
  -1   0  17 108.055 133.997   7
   0   1  17 388.798 220.598   7
   1  -1  17 26.4794 52.5194  12
   0   1  20 293455. 6650.09   9
  -1   0  20 298491. 6828.60   7
   1  -1  20 291480. 6551.64   9
  -1   0  20 284531. 5901.31   9
   0   1  20 299752. 6650.65   7
   1  -1  20 296872. 6856.98   7
  -1   0  20 279981. 5991.70  12
   0   1  23 93.8139 148.671   7
   1  -1  23 9.21680 131.374   9
  -1   0  23 105.598 142.172  12
   0   1  23 20.2063 121.956   9
  -1   1 -23 75.3310 169.713  11
   1   0 -23 65.2569 89.0064   5
   1   0 -20 352540. 7935.44   5
   0  -1 -20 354298. 8431.38   1
  -1   1 -20 337202. 7802.44  11
  -1   1 -20 338368. 7984.92   5
   1   0 -20 331035. 7661.45  11
   1   0 -17 169.287 140.411  11
   0  -1 -17 258.989 166.421   6
   0  -1 -17 6.13645 95.0148   1
  -1   1 -17 280.788 221.943   5
   1   0 -17 508.130 214.894   6
   1   0 -17 27.8307 91.9848   5
   0  -1 -14 520370. 6456.88   6
   1   0 -14 547329. 6548.07   6
  -1   1 -14 503790. 7568.07   5
  -1   1 -14 534262. 4490.61   6
   1   0 -14 558207. 7656.76   5
  -1   1 -14 560129. 4822.68   4
   0  -1 -14 502555. 7886.82   1
   1   0 -14 554287. 7527.33  11
  -1   1 -11 200.233 78.2866   6
  -1   1 -11 79.5956 67.0186   4
   0  -1 -11 44.5629 78.6977   6
  -1   1 -11 93.1982 81.5354   1
   1   0 -11 312.081 144.280   6
   1   0 -11 85.9955 92.2923  11
  -1   1  -8 569739. 4341.90   4
   1   0  -8 753320. 6389.02  11
   0  -1  -8 571594. 6277.92   1
  -1   1  -8 576882. 6047.75   1
  -1   1  -8 589076. 3209.38   6
   1   0  -8 713372. 5889.12   6
  -1   1  -5 73.6455 51.2775   1
   1   0  -5 133.132 58.2438   2
  -1   1  -5 33.3411 49.8256   5
  -1   1  -5 65.9933 30.3977   2
   0  -1  -5 77.9795 29.4156  13
   1   0  -5 134.772 53.0588   9
  -1   1  -5 137.283 65.5569   4
   1   0  -5 66.7292 54.4274  11
   1   0  -5 99.0501 58.1385   6
  -1   1  -5 185.700 34.7847   6
   1   0  -2 770763. 3433.25   5
  -1   1  -2 598576. 3447.56  12
  -1   1  -2 591013. 3375.29   3
   1   0  -2 703205. 3439.79  13
   0  -1  -2 543090. 3894.13   1
   1   0  -2 708728. 3855.87  11
   1   0  -2 687031. 3958.96   6
   0  -1   1 107.999 46.2591  12
   1   0   1 32.7218 25.7336  13
  -1   1   1 421.159 75.9415  11
   0  -1   1 430.664 67.0500   7
  -1   1   1 90.3370 36.6751   4
   1   0   1 51.5661 24.9931   6
   0  -1   1 218.129 43.0932  11
  -1   1   1 555.403 101.368  10
   1   0   1 41.5548 24.6955   2
  -1   1   4 554680. 4142.77  10
   1   0   4 528000. 3459.11  13
   1   0   4 506337. 1978.47  12
  -1   1   4 564758. 3156.52   8
   0  -1   4 560375. 3651.35   3
   1   0   4 520693. 3486.40   7
   0  -1   4 582344. 3920.40  12
  -1   1   4 539278. 3341.89   4
  -1   1   4 529682. 3683.40   9
   0  -1   4 567791. 3811.51   7
   0  -1   4 569017. 2656.36   4
  -1   1   7 83.6407 70.0642   7
   1   0   7 76.7538 36.2765   3
   1   0   7 103.262 58.5826   7
  -1   1   7 119.273 75.2218   9
   0  -1   7 327.023 115.026   9
  -1   1   7 99.7897 61.1610  10
   1   0   7 245.684 77.9754  13
   0  -1   7 245.039 106.097   7
  -1   1   7 160.524 59.7176   4
   1   0   7 76.7687 36.2120  12
   0  -1   7 34.1141 38.2293  12
   1   0  10 566758. 6270.86   9
  -1   1  10 592452. 6117.26   7
   1   0  10 577559. 4202.06  13
   1   0  10 555472. 5751.60   7
   0  -1  10 631898. 5980.99   9
   0  -1  10 630131. 5878.09  12
   0  -1  10 632857. 6341.08   7
  -1   1  10 623625. 6283.24  10
   1   0  10 543209. 4334.96  12
  -1   1  10 625440. 5998.35   9
  -1   1  13 31.4223 60.4951   9
  -1   1  13 98.3236 92.4959  10
   1   0  13 204.880 138.335   9
   1   0  13 422.743 154.613  12
   1   0  13 140.088 59.3758  13
   0  -1  13 97.6089 94.4977   9
   0  -1  13 282.933 155.262  12
   0  -1  13 12.4970 21.3495   7
   1   0  13 88.5743 89.9430   7
  -1   1  13-11.5892 66.1288   7
   0  -1  16 385351. 6624.85   7
  -1   1  16 374695. 6349.13  10
   0  -1  16 385827. 5412.15   3
  -1   1  16 381533. 6229.80   9
   1   0  16 393901. 5262.63  12
   1   0  16 383044. 6660.87   9
  -1   1  16 391518. 6654.99   7
   1   0  16 382110. 6576.28   7
   0  -1  16 393862. 6233.02   9
   0  -1  16 378208. 5995.44  12
   1   0  19 32.4610 58.4579   9
   0  -1  19 73.8913 111.654   7
   0  -1  19 270.988 197.411  12
  -1   1  19 26.1601 23.8973   9
  -1   1  19 34.2580 67.2904   7
  -1   1  19-9.02958 66.6060  12
   0  -1  19 17.5645 50.2038   9
   1   0  22 227009. 6247.43   9
   1   0  22 228058. 6232.94   7
   0  -1  22 232297. 6548.13   7
  -1   1  22 235091. 6332.45   7
  -1   1  22 214349. 5350.82  12
   0  -1  22 215439. 5455.11  12
   0  -1  22 213108. 5684.64   9
  -1   1  22 205252. 5580.54   9
   2  -2 -20 247154. 6639.74  11
   2  -2 -20 244020. 6106.10   6
  -2   0 -20 248218. 7181.87   1
   0   2 -20 235689. 6160.61  11
   2  -2 -17 44.0042 114.147   6
   2  -2 -17 39.5380 37.1686  11
  -2   0 -17-34.9238 81.7682   1
   0   2 -17 54.7741 64.0852  11
   2  -2 -14 529207. 7864.50   1
   0   2 -14 550869. 5724.05   6
   0   2 -14 624657. 9015.15   5
   2  -2 -14 534039. 7706.24   6
   0   2 -14 579854. 7519.51  11
  -2   0 -14 465905. 6343.06   4
   2  -2 -14 540006. 7677.71  11
  -2   0 -14 455080. 7742.01   1
   0   2 -14 524051. 4726.69   2
   2  -2 -11 28.1085 60.4051   1
   0   2 -11 45.3868 49.0868   2
   0   2 -11 28.3010 23.0036  11
  -2   0 -11 123.730 108.825   1
   0   2 -11 119.079 120.293   5
   2  -2 -11 38.1661 28.9897  11
   0   2 -11 136.083 85.9883   6
   0   2  -8 761386. 7333.60   5
   2  -2  -8 731990. 6708.84  11
  -2   0  -8 620025. 6821.49   1
   2  -2  -8 657505. 7173.47   6
   0   2  -8 760306. 4076.37   4
   0   2  -8 706444. 5379.43   6
   2  -2  -8 631311. 6098.05   1
   0   2  -8 769189. 6090.00  11
   2  -2  -8 690611. 3149.89  13
   0   2  -8 697230. 5221.98   2
   0   2  -5 100.706 66.1033   2
  -2   0  -5 115.172 78.3431   1
   2  -2  -5 65.7361 37.1118  13
   2  -2  -5 25.6367 56.0619   6
   0   2  -5 273.445 55.2466  10
   0   2  -5 186.780 98.5169   5
   0   2  -5 80.5949 40.1680   4
   0   2  -5 166.373 76.3430   6
   2  -2  -5 211.798 74.9769   8
   2  -2  -2 478012. 3044.72   1
  -2   0  -2 460886. 4058.43   1
   0   2  -2 530545. 4485.33   2
   2  -2  -2 467028. 4829.90   3
   0   2  -2 532625. 4278.30   4
   2  -2  -2 455275. 4189.56  13
   0   2  -2 525779. 2192.32  10
   2  -2  -2 449095. 3427.59  11
   0   2  -2 513506. 4429.38   5
  -2   0   1 47.9174 27.9618   5
   0   2   1 40.4245 37.7121  10
   2  -2   1 68.5652 65.3036   3
   2  -2   4 752611. 5515.44  12
   0   2   4 583889. 4870.01  10
  -2   0   4 807338. 4713.07  10
  -2   0   4 838648. 4824.61   4
  -2   0   4 769052. 5496.76   7
   2  -2   4 719738. 5515.02   3
   2  -2   7 274.455 108.142   3
  -2   0   7 149.883 56.9641   9
   2  -2   7 260.775 111.636  12
   0   2   7 18.5705 51.1466  10
  -2   0   7 75.1083 61.2510   7
   0   2   7 207.496 84.6116   7
  -2   0   7 115.196 68.5844  10
   2  -2  10 515151. 4726.24   3
  -2   0  10 527172. 6200.46   7
  -2   0  10 557141. 4571.41   9
   0   2  10 441521. 4904.95   7
   2  -2  10 496789. 5866.41  13
   2  -2  10 491112. 5133.72  12
   0   2  10 462776. 6246.87   9
  -2   0  10 560945. 5521.78  10
   0   2  10 451790. 5962.41  10
   2  -2  10 485869. 6460.74   9
   0   2  13 56.7082 65.9254  10
  -2   0  13 54.4008 68.9315  10
   2  -2  13 463.722 196.699  13
   0   2  13 115.564 100.965   9
   0   2  13 82.9603 56.5426   2
  -2   0  13 149.153 94.1343   9
  -2   0  13 45.2845 32.1039   7
   2  -2  13 161.916 103.074  12
   2  -2  13 161.432 136.181   9
   0   2  13 36.3336 79.7157   7
   2  -2  16 348237. 6735.01   9
  -2   0  16 331650. 6002.87  12
   2  -2  16 353351. 5508.34  12
   0   2  16 333785. 5852.09   7
   0   2  16 337872. 6711.81   9
  -2   0  16 344733. 6541.39   7
  -2   0  16 379043. 5736.00  10
  -2   0  16 362442. 5309.60   9
   2  -2  16 394515. 5602.67  13
  -2   0  19 119.050 130.431  12
  -2   0  19 301.901 206.491   7
   2  -2  19 84.6376 86.1696   9
  -2   0  22 261986. 6905.31   7
   2  -2  22 261878. 6828.92   9
   0   2  22 268010. 6956.16   9
   0   2  22 265402. 6536.29   7
  -2   0  22 258042. 6419.90  12
   1   1 -21 19528.9 1994.68   5
  -1   2 -21 21089.7 2131.73   5
   2  -1 -21 18538.5 1597.10   6
   1   1 -21 16427.6 1681.64  11
  -2   1 -21 19544.8 2001.36   5
   2  -1 -21 18933.6 1887.06   5
   1  -2 -21 20217.2 2100.66   1
  -1  -1 -21 21361.2 2189.93   1
   2  -1 -21 17393.5 1804.05  11
   1  -2 -21 17514.5 1797.19  11
  -1   2 -21 17431.1 1724.21  11
   1   1 -18 340714. 5613.03   6
  -2   1 -18 316593. 7227.97   5
   1  -2 -18 337430. 7647.82   1
   2  -1 -18 337231. 7097.92   5
  -1   2 -18 330279. 6815.87  11
  -1   2 -18 331323. 7397.19   5
   1   1 -18 342545. 7317.77   5
   1  -2 -18 314962. 7069.24  11
   1  -2 -18 326335. 6498.28   6
  -1  -1 -18 313077. 7566.38   1
   2  -1 -18 328115. 7155.55  11
   2  -1 -18 323290. 6394.71   6
   1   1 -18 322061. 6830.24  11
  -2   1 -15 41774.4 2381.94   1
  -2   1 -15 41816.2 1759.83   4
   1   1 -15 37635.0 1733.49   6
   1  -2 -15 42159.3 2187.75   6
   1   1 -15 39300.0 2207.52   5
  -1   2 -15 39825.9 2304.73   5
   2  -1 -15 38345.8 2144.63  11
  -1  -1 -15 45294.8 1906.34   6
   2  -1 -15 39266.7 2046.35   6
  -1  -1 -15 41376.6 2443.96   1
   1  -2 -15 42016.4 2416.06   1
   1   1 -15 38304.6 2078.62  11
   1  -2 -12 523204. 7160.88   6
  -1   2 -12 586874. 4530.41   4
  -1   2 -12 544176. 7448.76   5
   2  -1 -12 599547. 7480.09  11
   1   1 -12 597216. 7502.43   5
  -2   1 -12 471898. 6961.36   1
   1   1 -12 612415. 7208.72  11
  -1  -1 -12 470748. 7288.32   1
   2  -1 -12 565548. 7049.36   6
  -1   2 -12 517122. 4024.24   6
  -2   1 -12 464231. 5588.20   4
   1   1 -12 578398. 6236.07   6
   1   1 -12 514563. 4893.63   2
  -1   2 -12 493976. 3348.84   2
   1  -2 -12 498980. 7246.53   1
  -1   2  -9 95001.9 1500.75   6
   1  -2  -9 110802. 2996.04   1
   2  -1  -9 115041. 2839.96  11
  -1   2  -9 113888. 2046.69   4
   2  -1  -9 120967. 1686.79   4
  -1  -1  -9 112800. 3142.20   1
   1   1  -9 109751. 2454.58   6
  -2   1  -9 102415. 2429.35   4
  -2   1  -9 105839. 2773.42   1
   2  -1  -9 111578. 2798.67   6
   1   1  -9 115716. 2868.62   5
  -1   2  -9 116102. 3023.41   5
  -1   2  -9 105297. 1650.35   2
   1   1  -9 102557. 2043.34   2
   1   1  -9 113528. 2649.07  11
   2  -1  -6 823589. 6730.84   6
   1   1  -6 884313. 6159.93   6
   1  -2  -6 686795. 6063.65   3
  -2   1  -6 651841. 5710.56   1
  -1   2  -6 770186. 4841.27   2
  -2   1  -6 604735. 5533.29   4
   2  -1  -6 905016. 6604.24  11
   1   1  -6 920060. 6251.78  11
   2  -1  -6 860096. 4527.60  13
  -1   2  -6 761934. 6734.94   5
   1   1  -6 840976. 5457.29   2
   1  -2  -6 664403. 6203.87   1
   1   1  -6 913021. 6669.88   5
  -1  -1  -6 653633. 6473.33   1
  -1   2  -6 738378. 5050.74   4
  -1  -1  -3 228373. 1530.67   7
   2  -1  -3 245328. 2936.68   8
  -1  -1  -3 218688. 2261.95   3
   1   1  -3 268394. 2850.97   5
  -2   1  -3 258152. 2451.29   3
  -1  -1  -3 228403. 3185.27   1
   1   1  -3 268804. 2834.33   2
   1   1  -3 278329. 2901.94  11
   1  -2  -3 224508. 3296.10   3
   2  -1  -3 269549. 2794.88  13
  -2   1  -3 267224. 2326.90  12
   2  -1  -3 270338. 3307.89   6
  -2   1  -3 266959. 2624.80   1
  -2   1  -3 246220. 3223.00   4
  -2   1  -3 271460. 1951.46   6
   2  -1  -3 278013. 2227.74   9
   1   1  -3 274113. 3011.05   6
  -1   2  -3 230028. 2947.90   5
  -1   2  -3 229299. 2785.11   4
   2  -1  -3 264983. 2994.00  11
   1  -2  -3 235751. 3041.64   1
  -1   2   0 384571. 3102.43  10
   1   1   0 514315. 3724.33   2
  -1   2   0 403220. 3754.56   4
  -1  -1   0 461550. 1987.63   7
  -2   1   0 437500. 4015.29   4
   1   1   0 510662. 3698.59   8
  -1  -1   0 468104. 3028.15   9
   1   1   0 539994. 3201.12   9
   1  -2   0 419502. 4241.20   3
  -1  -1   0 449574. 2996.33  12
   1   1   0 520043. 3897.00  13
   2  -1   0 510875. 3688.58   6
   1   1   0 478418. 3637.86   6
  -1  -1   0 459522. 3361.89   3
   2  -1   0 520725. 4187.51  13
  -2   1   3 269090. 2875.50   4
  -1   2   3 194874. 2679.65  10
   1   1   3 225291. 2540.43  13
   2  -1   3 245390. 2141.82   3
   1   1   3 224377. 1979.31   3
   2  -1   3 213021. 1551.71   6
   2  -1   3 241049. 3101.23  13
  -1   2   3 199536. 2827.40   4
   1   1   3 221851. 1641.21  12
   1   1   3 218727. 2328.56   2
   1  -2   3 252843. 3089.39   3
   1   1   3 228990. 2808.29   9
   1  -2   3 249173. 3057.98  12
   1   1   3 233664. 2465.99   8
  -2   1   3 305967. 2319.73   1
  -1  -1   3 279004. 2926.36  12
  -1  -1   3 273011. 2517.90   7
  -1  -1   3 264922. 1432.90  10
   2  -1   3 232777. 2946.68   9
  -1   2   6 605755. 5470.32   9
   1  -2   6 696106. 5251.09   3
   1  -2   6 697583. 5482.14  12
  -1  -1   6 786907. 5640.12   7
   1   1   6 581498. 3658.02   2
  -2   1   6 746829. 4524.04   9
  -1   2   6 577759. 4944.08   7
  -1  -1   6 838692. 4685.38   9
  -1   2   6 620379. 5173.09   4
  -2   1   6 743005. 4429.63   4
   1   1   6 554918. 4008.68  13
  -1   2   6 640438. 5920.82  10
  -1  -1   6 772358. 5798.01  12
   2  -1   6 644584. 3010.96   3
   1  -2   6 687136. 5582.44   7
   1   1   6 629616. 3389.61   3
  -2   1   6 730482. 6051.05   7
   2  -1   6 635549. 5433.12  13
   1   1   6 583784. 4156.04   7
   2  -1   6 704043. 4142.55  12
  -1  -1   6 777665. 3684.22  10
  -2   1   6 772552. 5805.63  10
   2  -1   9 103529. 2718.54   9
   1  -2   9 102739. 2573.21   7
   1   1   9 104465. 1610.97   3
  -2   1   9 107064. 2174.28   9
  -1  -1   9 101426. 1832.85  10
  -1   2   9 106901. 2755.05  10
   1   1   9 105805. 2775.96   9
   1   1   9 96153.6 2146.31   7
  -2   1   9 119428. 1649.85  13
   1   1   9 93681.1 1300.60   2
  -1   2   9 108067. 2693.75   9
  -1   2   9 110777. 1510.34   8
   1  -2   9 111488. 2766.51   9
  -2   1   9 105658. 2692.23   7
   1  -2   9 101335. 2151.48   3
   2  -1   9 99739.4 1808.80  12
   1  -2   9 102804. 2365.38  12
   2  -1   9 104714. 2346.06  13
   1   1   9 99195.4 1671.77  13
  -1   2   9 107067. 2471.46   7
  -1  -1   9 102217. 2470.69  12
  -1  -1   9 105018. 2505.11   7
  -2   1   9 106219. 1504.43   4
  -1  -1   9 112034. 2129.41   9
   2  -1   9 100269. 1284.77   3
  -2   1   9 112634. 2630.14  10
   2  -1  12 475058. 3196.32   3
  -1  -1  12 490166. 6159.41  12
  -1   2  12 466337. 6430.64  10
  -2   1  12 509104. 5627.97   9
   2  -1  12 460297. 6603.81   9
   1   1  12 425639. 5474.74   7
  -1   2  12 460057. 5909.25   7
   1   1  12 418136. 3012.26  13
   1  -2  12 478210. 5780.58  12
   1  -2  12 501208. 6539.66   9
  -1  -1  12 503064. 6469.18   7
  -1   2  12 472890. 6414.37   9
  -1  -1  12 497029. 5314.42   9
   1  -2  12 490655. 6497.76   7
   2  -1  12 463663. 4599.18  12
   2  -1  12 427389. 5028.68  13
   1  -2  12 467713. 5193.54   3
  -2   1  12 512425. 6279.28  10
   1   1  12 459583. 6603.13   9
  -2   1  12 481688. 6447.19   7
  -1  -1  15 35529.0 1972.05   7
   1   1  15 37780.9 1925.31   7
  -2   1  15 36381.6 1865.91  10
   1  -2  15 35083.3 1780.92  12
   1  -2  15 42287.8 1777.29  13
   1  -2  15 37717.5 1630.16   3
  -1  -1  15 34553.7 1850.53  12
  -1   2  15 36205.6 1900.83   7
  -1   2  15 37810.8 2040.70   9
   1   1  15 37906.0 2091.07   9
   2  -1  15 39738.4 1561.51  12
   2  -1  15 36986.5 2046.29   9
   2  -1  15 43487.1 1623.50  13
  -2   1  15 35914.6 1734.61   9
   1  -2  15 37719.3 2055.93   7
  -2   1  15 34355.9 1950.93   7
  -1   2  15 37026.0 2056.66  10
   1  -2  15 38472.2 2055.45   9
  -1  -1  15 35736.1 1680.96   9
   1   1  15 38244.9 1439.99  12
   1  -2  18 287445. 6009.22   9
   1  -2  18 293173. 5685.91  12
   1   1  18 298525. 6613.36   9
   1   1  18 302721. 6171.91   7
  -2   1  18 297865. 5568.80   9
  -1  -1  18 300732. 5446.02   9
  -1   2  18 301107. 6250.24   7
  -2   1  18 288615. 5903.95  12
  -1  -1  18 293340. 5493.43   3
   1  -2  18 300751. 6531.80   7
  -1   2  18 289445. 6226.57   9
   2  -1  18 297432. 6586.25   9
  -1  -1  18 287173. 6389.49   7
  -1  -1  18 300095. 6089.48  12
  -2   1  18 309042. 6034.37  10
  -2   1  18 290773. 6414.98   7
  -1   2  21 16953.5 1626.49   7
  -2   1  21 17339.4 1720.28   7
  -2   1  21 14702.2 1432.26  12
   1   1  21 16042.3 1566.40   7
   1   1  21 18344.6 1799.59   9
   1  -2  21 17122.7 1622.06   9
   1  -2  21 16633.4 1711.38   7
   1  -2  21 18245.0 1541.88  12
  -1   2  21 16274.5 1587.01   9
  -1  -1  21 16915.4 1718.28   7
   2  -1  21 17708.6 1742.67   9
  -1  -1  21 16009.3 1510.50  12
   2   0 -22 292336. 7436.17  11
  -2   2 -22 318621. 8570.43   5
   2   0 -22 330750. 8270.01   5
   0  -2 -22 306551. 7933.21  11
   0  -2 -22 306122. 8587.16   1
  -2   2 -22 291642. 7459.42  11
   2   0 -19 45.3717 65.5590   6
  -2   2 -19 271.940 231.990   5
   0  -2 -19-34.1204 163.757   1
   2   0 -19 186.446 184.213   5
   2   0 -19-35.1173 98.8089  11
   0  -2 -16 376832. 6667.52   6
   2   0 -16 380529. 7041.25  11
   2   0 -16 370656. 6231.24   6
  -2   2 -16 355150. 7188.42   5
   0  -2 -16 353663. 7552.81   1
   2   0 -16 386304. 6995.37   5
   2   0 -13 11.8118 9.29037  11
   0  -2 -13 205.142 149.649   1
   2   0 -13 43.8882 72.3829   6
   2   0 -13 80.5846 104.998   5
  -2   2 -13 21.1509 48.0006   4
  -2   2 -10 506253. 6616.94   5
  -2   2 -10 502620. 5374.95   4
   2   0 -10 651782. 6868.13   5
   2   0 -10 613954. 6649.91   6
  -2   2 -10 475729. 2462.95   2
   2   0 -10 640103. 6931.68  11
   0  -2 -10 471727. 6965.61   1
   2   0  -7 37.9170 46.4793   2
   2   0  -7 49.5718 67.7381   6
   2   0  -7 219.024 109.122  11
   2   0  -7 79.6578 67.0255   5
  -2   2  -7 23.5995 54.1771   4
  -2   2  -7 32.4679 66.5386   5
   0  -2  -4 691695. 6339.84   1
   2   0  -4 935043. 6552.61   6
   2   0  -4 885950. 5767.06   2
   2   0  -4 974258. 5949.59  13
   2   0  -4 990340. 6673.40  11
   2   0  -4 984025. 5078.15   5
  -2   2  -1 62.1765 49.2275   4
   2   0  -1 147.649 75.9831   2
   0  -2  -1 144.472 73.0653  12
  -2   2  -1-1.63331 5.22875  10
   2   0  -1 178.465 81.2884  13
   0  -2  -1 81.1745 39.1004   8
  -2   2  -1 59.3232 39.3863   5
   2   0  -1 48.6051 46.6092   6
   2   0  -1 62.9486 22.6061   9
  -2   2  -1 22.7218 24.9619  11
   0  -2   2 463944. 4191.05  12
   2   0   2 460176. 3526.57   2
   0  -2   2 466502. 4269.74   3
   2   0   2 470352. 4583.96   8
  -2   2   2 408735. 4070.77  10
   2   0   2 504274. 3586.67   9
   2   0   2 514832. 4499.98  13
   0  -2   2 446002. 2674.82  11
   2   0   2 446005. 3357.74   6
  -2   2   2 396296. 4071.44   4
   2   0   5 139.905 54.8267   2
  -2   2   5 157.230 91.3843  10
   0  -2   5 120.617 87.8546  12
   0  -2   5 57.2795 47.2219   7
  -2   2   5 71.8444 58.5711   9
   2   0   5 124.832 76.8851   9
  -2   2   5 106.205 56.9673   4
   0  -2   5 48.5008 46.9919   3
   2   0   5 37.8813 41.6166  13
  -2   2   8 600542. 6223.65   7
   0  -2   8 638246. 6005.98  12
  -2   2   8 630038. 5245.77   4
   0  -2   8 698184. 6164.22   9
  -2   2   8 654712. 6633.32  10
   0  -2   8 648319. 5858.89   3
   0  -2   8 640497. 5869.16   7
   2   0   8 556867. 2661.66  12
   2   0   8 535304. 5904.99   9
  -2   2   8 616946. 5686.69   9
   2   0   8 552084. 5079.06  13
  -2   2  11 60.5447 89.2939  10
   0  -2  11 14.3239 8.12777   9
   2   0  11 46.4228 48.6202  13
  -2   2  11 494.892 185.168   9
   0  -2  11 42.2549 55.4316  12
   2   0  11 209.264 125.438   9
   0  -2  11 90.3474 87.9217   7
  -2   2  11 168.452 123.323   7
   2   0  11 442.766 108.058  12
   0  -2  11 279.754 135.635   3
   0  -2  14 481171. 6992.16   7
   0  -2  14 482372. 6249.16   3
  -2   2  14 473088. 6937.50   7
   0  -2  14 468883. 6490.11  12
   0  -2  14 507010. 6731.12   9
   2   0  14 475804. 4797.61  13
   2   0  14 449961. 7099.78   9
  -2   2  14 482705. 7062.76  10
  -2   2  14 457499. 6343.83   9
  -2   2  17 57.8777 65.1087  10
   0  -2  17 141.508 123.044   3
   0  -2  17 348.053 201.932   9
   2   0  17 126.641 135.632   9
  -2   2  17 31.5487 74.0284   9
  -2   2  17 36.2962 67.9001   7
   0  -2  17 27.6964 38.9459  12
   0  -2  20 222074. 5380.24   9
   2   0  20 236650. 6401.77   9
  -2   2  20 217043. 5410.34   9
   0  -2  20 234388. 6238.46   7
   0  -2  20 218459. 5513.72  12
  -2   2  20 228985. 5990.10   7
   3  -3 -21 51.2348 33.7310   6
   3  -3 -21 1.05995 120.484  11
  -3   0 -21 57.8345 119.128   1
  -3   0 -21 29.2595 95.9529   5
   0   3 -21 3.36798 30.0263   5
   0   3 -18 430243. 7352.06  11
   3  -3 -18 415402. 8360.96   6
   3  -3 -18 425559. 8202.43  11
   0   3 -18 441689. 8685.52   5
   0   3 -15 153.715 124.885  11
   0   3 -15 15.0508 27.6060   5
  -3   0 -15 69.2350 97.3829   4
  -3   0 -15 170.717 157.453   1
   3  -3 -15 155.284 147.340   6
   3  -3 -15 38.7794 76.2644   1
   3  -3 -15 27.9539 91.6845  11
   3  -3 -12 479263. 6743.16   1
   0   3 -12 465096. 5510.81   6
   0   3 -12 528082. 7809.80   5
   0   3 -12 523999. 6424.66  11
   3  -3 -12 502566. 7126.55  11
   3  -3 -12 459833. 7565.28   6
   0   3 -12 497535. 5682.21   2
  -3   0 -12 440399. 7307.09   1
   3  -3  -9 150.439 127.935   6
   3  -3  -9 20.5577 38.9031   1
   3  -3  -9 19.6451 29.4613  11
   0   3  -9 40.5322 51.9527  11
   3  -3  -9 99.0235 51.8583  13
   0   3  -9 98.1671 85.2801   2
   0   3  -6 462994. 5975.43   5
   3  -3  -6 408750. 4413.12  13
  -3   0  -6 429484. 5493.76   1
   0   3  -6 449120. 4088.43  11
   3  -3  -6 420173. 4066.64   8
   3  -3  -6 430594. 4958.80  11
   3  -3  -6 416743. 4287.72   1
   0   3  -6 477237. 4717.80   4
   3  -3  -6 433188. 6214.37   6
   0   3  -6 462743. 5270.26   2
   3  -3  -3 56.6650 60.2306   8
   3  -3  -3 30.4768 31.8279   3
   3  -3  -3 485.288 111.910   1
   0   3  -3 50.2577 70.7101   5
   3  -3  -3 23.1121 52.2712   6
  -3   0  -3 108.340 68.9102   1
   0   3  -3 21.4135 33.2881   2
   3  -3  -3 576.314 150.219  11
   0   3  -3 62.2277 80.0026   4
   3  -3  -3 150.200 94.4628  13
  -3   0  -3 64.2923 25.2755  12
  -3   0   0 838652. 5857.26   1
   0   3   0 857444. 3790.97   7
   0   3   0 838688. 7167.74   2
   3  -3   0 879978. 7698.19  13
   3  -3   0 880461. 6880.46   6
   3  -3   0 842032. 7807.55   3
   0   3   0 833627. 4707.88  10
   3  -3   3 127.576 102.465   3
   0   3   3 157.072 105.952   9
   0   3   3 22.2666 45.3670   2
  -3   0   3 11.3128 33.0203   4
  -3   0   3 108.475 69.5440  10
   3  -3   3 96.4153 112.011  13
   0   3   3 44.8585 38.3299  10
   0   3   3 94.1778 35.5145   7
   3  -3   3 62.8553 54.6423   6
   0   3   6 323273. 4949.27   9
   3  -3   6 377215. 5540.60  13
   3  -3   6 386047. 4883.90  12
   0   3   6 315477. 4489.33  10
   0   3   6 319732. 4495.52   2
   0   3   6 318989. 2766.93   7
   3  -3   6 312079. 1838.83   6
  -3   0   6 429648. 4243.44   4
  -3   0   6 417423. 5144.92   7
  -3   0   6 390939. 4097.36  10
   3  -3   6 371372. 4778.75   3
  -3   0   9 233.845 114.535  10
   0   3   9 30.8786 41.9239  10
   3  -3   9 66.4979 87.3736   9
  -3   0   9 99.5564 38.8737   9
   3  -3   9 186.135 138.044  13
   0   3   9 37.8645 63.2266   2
  -3   0   9 91.9326 42.9985   4
   0   3   9 127.244 77.1269   7
  -3   0   9 5.63366 30.1646   7
   3  -3   9 43.8177 64.1381   3
   0   3   9 98.3069 93.9867   9
   3  -3   9 55.2907 53.2201  12
   3  -3  12 436269. 7164.98   9
   3  -3  12 443440. 6535.57  13
  -3   0  12 465415. 6675.31   7
   0   3  12 405432. 6632.68  10
   0   3  12 404016. 6910.11   9
   0   3  12 418054. 5180.77   7
  -3   0  12 526309. 5884.36  10
   3  -3  12 496929. 5616.97   3
   3  -3  12 435223. 5835.98  12
   0   3  12 438980. 5228.27   2
   3  -3  15 337.337 199.683  13
   3  -3  15 39.0422 84.7991   9
  -3   0  15 947.361 260.846  10
   0   3  15 34.6653 52.9256   9
  -3   0  15 1215.97 385.381   7
   0   3  15 69.1001 91.9543   7
   3  -3  15 157.958 128.677  12
  -3   0  15 15.9241 50.0855  12
  -3   0  18 374322. 7555.77   7
   0   3  18 373294. 7941.10   9
  -3   0  18 358941. 7161.51  12
   3  -3  18 382254. 7906.13   9
   0   3  21 34.6298 34.5593   9
   3  -3  21 150.004 186.415   9
  -3   0  21 203.164 196.378   7
  -3   0  21 243.290 245.250  12
   3  -2 -22 245289. 6884.82   5
   1   2 -22 223916. 6326.97  11
   2  -3 -19 4974.27 965.645   1
  -2  -1 -19 5187.54 1020.34   1
   3  -2 -19 4463.04 846.643   6
  -1   3 -19 5095.28 953.697   5
  -1   3 -19 4751.44 801.343  11
   1   2 -19 4737.14 886.070   5
   2  -3 -19 4480.38 850.160  11
   3  -2 -19 4428.95 838.337   5
  -3   1 -19 4914.95 940.908   5
   3  -2 -19 5538.56 958.201  11
   1   2 -19 4284.64 821.017  11
   2  -3 -19 5068.63 920.721   6
   1   2 -16 381124. 7203.36   5
   1   2 -16 376270. 6684.42  11
  -3   1 -16 328130. 6882.28   5
  -3   1 -16 338285. 5999.47   4
  -3   1 -16 330688. 7147.49   1
  -1   3 -16 396890. 6572.29  11
   2  -3 -16 364217. 7387.23   1
   3  -2 -16 364413. 6999.82  11
  -2  -1 -16 332947. 7537.81   1
  -1   3 -16 369861. 7337.36   5
   1   2 -16 385849. 5907.48   6
   2  -3 -16 359296. 6907.43  11
   3  -2 -16 368022. 7119.62   6
   2  -3 -16 369059. 7397.70   6
   1   2 -13 8649.99 748.216   2
  -3   1 -13 9959.75 1101.97   1
  -1   3 -13 10372.9 1104.19   5
  -1   3 -13 9322.06 866.603  11
   1   2 -13 9098.41 996.501   5
   3  -2 -13 9101.18 1019.78   6
   1   2 -13 8336.89 820.290   6
   2  -3 -13 8798.81 955.882  11
   2  -3 -13 11299.8 1159.15   1
   3  -2 -13 8391.68 938.947  11
   2  -3 -13 10492.1 1166.85   6
  -2  -1 -13 10303.4 1178.78   1
  -3   1 -13 9801.15 986.974   4
  -1   3 -13 9494.08 659.260   2
   1   2 -13 8583.17 897.497  11
  -1   3 -10 569473. 5650.42  11
  -3   1 -10 451866. 6285.16   4
  -1   3 -10 556257. 5216.58   2
  -2  -1 -10 501982. 7377.63   1
   3  -2 -10 600374. 7012.83  11
   1   2 -10 564403. 5898.57   2
   3  -2 -10 560206. 3643.92  13
  -3   1 -10 499401. 6710.19   1
  -1   3 -10 579534. 7488.81   5
   2  -3 -10 500636. 6790.66   1
   2  -3 -10 512583. 7680.51   6
   2  -3 -10 540829. 6535.20  11
   1   2 -10 633283. 7496.55   5
   1   2 -10 587854. 6267.46   6
   1   2 -10 623775. 6701.10  11
   3  -2 -10 544737. 7235.54   6
  -1   3 -10 583954. 5131.96   4
  -2  -1  -7 21712.3 553.791   3
  -1   3  -7 22377.4 1314.17   5
   1   2  -7 22837.8 1250.49   5
  -1   3  -7 23150.1 1128.91   2
   3  -2  -7 19304.9 963.470   8
   3  -2  -7 21247.9 904.406  13
   2  -3  -7 23369.1 1264.21   1
   2  -3  -7 21179.5 1099.20  11
   2  -3  -7 22323.2 901.074  13
   3  -2  -7 21539.9 1307.98   6
  -2  -1  -7 24071.1 1433.96   1
  -3   1  -7 23688.4 1335.27   4
   1   2  -7 20365.7 1047.96  11
  -3   1  -7 23685.2 1231.65   1
   1   2  -7 19851.2 1023.53   2
   2  -3  -7 23641.9 1392.20   3
   1   2  -7 20703.4 1096.03   6
   3  -2  -7 20833.5 1172.62  11
  -3   1  -7 22879.4 597.444   6
  -1   3  -7 20925.4 828.114  11
  -1   3  -4 719097. 4505.95  10
   3  -2  -4 693756. 5906.09   8
   2  -3  -4 626963. 5661.00   1
  -3   1  -4 617302. 4179.94   3
  -1   3  -4 699956. 6274.66   2
  -1   3  -4 648088. 6233.24   5
  -1   3  -4 672171. 5807.26   4
  -2  -1  -4 566340. 4034.09   3
   2  -3  -4 608943. 6867.41   3
   2  -3  -4 574139. 4550.91  11
   1   2  -4 749716. 5986.95   2
   2  -3  -4 628557. 3875.82   8
  -2  -1  -4 596979. 6242.42   1
   3  -2  -4 689027. 5632.59  13
  -3   1  -4 626316. 6471.49   4
   3  -2  -4 724650. 6001.90  11
  -3   1  -4 680427. 5293.99   1
  -1   3  -4 609578. 2608.20  11
   3  -2  -4 689590. 6599.26   6
   1   2  -4 743378. 6032.52   6
   1   2  -4 765449. 6299.03   5
  -3   1  -4 666905. 3627.58  12
   1   2  -4 754443. 5499.10  11
   1   2  -1 40880.3 1384.13   2
   3  -2  -1 37230.6 1177.13  11
   3  -2  -1 42057.5 695.648   5
  -1   3  -1 38394.0 1373.51   5
  -3   1  -1 50140.8 1693.96   4
  -3   1  -1 47914.1 1019.59   1
  -1   3  -1 43364.8 1535.37   4
   3  -2  -1 41772.7 1388.84   6
  -3   1  -1 39442.5 584.966   5
  -2  -1  -1 40403.0 953.581  12
   3  -2  -1 42974.0 1502.46  13
  -1   3  -1 45112.5 1187.11  10
   2  -3  -1 37489.5 757.441  11
  -2  -1  -1 40163.6 1146.63   3
   2  -3  -1 42916.1 1717.54   3
   2  -3   2 574343. 6161.34   3
   3  -2   2 574538. 4120.23   6
   1   2   2 578080. 5095.84   9
  -2  -1   2 609813. 3788.18  10
  -1   3   2 507943. 5475.76   4
  -2  -1   2 644737. 2895.92   9
  -3   1   2 600940. 5570.54   4
  -1   3   2 492089. 4686.57  10
   3  -2   2 565549. 3192.30   1
  -2  -1   2 597440. 4103.07   7
   3  -2   2 571823. 5886.72  13
   3  -2   2 585195. 5050.01   3
   1   2   2 587599. 5202.68   2
  -2  -1   2 603925. 4635.24  12
   2  -3   2 557199. 5779.87  12
  -3   1   2 627625. 5533.96  10
  -3   1   5 30746.4 1189.98   4
   2  -3   5 28052.3 1291.66  12
   3  -2   5 30490.6 1455.22  13
  -1   3   5 27795.1 1329.35   9
  -2  -1   5 27305.0 1090.55   7
  -3   1   5 27154.2 1156.11  10
  -1   3   5 28663.4 1342.18   4
   1   2   5 32312.7 1389.55   9
  -2  -1   5 28085.1 564.043   9
  -2  -1   5 24507.7 540.393   9
  -1   3   5 28817.7 1337.84  10
   1   2   5 28249.1 859.433   8
   3  -2   5 32423.0 1095.88   3
   2  -3   5 28470.9 1308.91   3
  -2  -1   5 26502.2 737.509  10
   3  -2   5 23285.6 407.637   6
   1   2   5 28033.5 1125.46   2
  -2  -1   5 26510.4 1147.65  12
   1   2   8 430808. 4306.82   2
   1   2   8 482892. 3757.51   8
  -1   3   8 464855. 6054.55   9
  -1   3   8 460636. 4874.79   7
  -2  -1   8 592181. 3213.58   4
  -3   1   8 584875. 6720.74   7
  -3   1   8 598356. 4537.65   4
   1   2   8 448359. 5990.52   9
  -2  -1   8 593112. 4107.61  10
   3  -2   8 443424. 6082.22   9
  -3   1   8 573919. 5772.53  10
  -2  -1   8 571660. 6104.96  12
  -1   3   8 469071. 6086.55  10
   2  -3   8 481242. 5639.50  12
   1   2   8 429255. 3885.33   7
  -2  -1   8 559280. 5825.00   7
  -3   1   8 583827. 3942.37   9
   3  -2   8 534183. 4958.00  12
  -2  -1   8 604999. 3157.64   4
   3  -2   8 533778. 3987.43   3
   3  -2   8 465272. 6016.97  13
  -2  -1   8 611402. 3726.13   9
   2  -3   8 532077. 5742.26   3
  -1   3  11 9877.34 820.553   7
  -2  -1  11 8871.36 851.164  12
  -2  -1  11 9302.65 879.293   7
   2  -3  11 9775.32 880.633  12
  -2  -1  11 10140.2 629.474   9
   1   2  11 11967.4 641.026   8
  -3   1  11 9391.55 848.851  10
   1   2  11 10560.2 626.061   2
  -3   1  11 9704.78 640.535   9
   1   2  11 10582.3 777.243   7
   3  -2  11 10694.6 937.339  13
   3  -2  11 10258.1 739.204  12
  -2  -1  11 10318.8 643.494  10
   1   2  11 10613.4 1042.65   9
  -3   1  11 9961.56 969.847   7
  -1   3  11 10106.9 972.376  10
  -1   3  11 10192.5 980.884   9
   2  -3  11 10039.9 831.651   3
   2  -3  11 10709.6 1023.79   9
   1   2  14 418614. 5834.86   7
  -3   1  14 459959. 6456.45  10
  -1   3  14 415370. 7054.55   9
   2  -3  14 427344. 7084.24   9
   3  -2  14 405748. 7275.83   9
  -2  -1  14 476479. 5162.03   9
  -3   1  14 458849. 5225.64   9
   2  -3  14 425621. 6439.64  12
  -2  -1  14 434919. 6878.24   7
  -3   1  14 421320. 6858.26   7
   3  -2  14 413236. 6080.58  13
   1   2  14 402312. 7263.61   9
  -2  -1  14 434184. 6677.05  12
   2  -3  14 466642. 6159.65   3
   3  -2  14 455694. 5441.04  12
   2  -3  14 470805. 6895.26  13
  -1   3  14 420693. 6123.20   7
  -1   3  14 426209. 7126.55  10
  -2  -1  17 3703.00 696.093  12
   3  -2  17 4242.02 789.223   9
  -3   1  17 3904.00 649.582  10
   1   2  17 4079.92 660.149   7
   1   2  17 4329.33 828.658   9
  -1   3  17 3591.56 706.159   9
   2  -3  17 4135.42 772.395   9
  -2  -1  17 3803.40 723.118   7
  -1   3  17 4134.54 692.474   7
   2  -3  17 3923.57 670.296  12
  -3   1  17 4213.38 771.480   7
  -1   3  17 4025.68 767.580  10
  -3   1  20 237953. 5998.66  12
   1   2  20 246845. 6763.42   9
  -2  -1  20 241019. 6077.27  12
  -2  -1  20 234589. 5618.17   3
   3  -2  20 241488. 6563.06   9
  -2  -1  20 240790. 6334.30   7
  -1   3  20 241309. 5827.22   7
  -3   1  20 235443. 6314.16   7
   2  -3  20 232969. 6064.64   9
  -1   3  20 234558. 6148.57   9
   2   1 -20 260529. 6599.38   5
   1  -3 -20 283221. 7874.05   1
   3  -1 -20 263711. 6943.01  11
   3  -1 -20 270202. 6668.47   5
  -1  -2 -20 259645. 7598.36   1
   3  -1 -20 255031. 6183.95   6
  -3   2 -20 266765. 7129.61   5
   1  -3 -20 274207. 6922.34  11
   2   1 -20 261096. 6717.91  11
  -2   3 -20 270853. 7130.71   5
  -2   3 -20 274644. 6336.94  11
   1  -3 -20 275577. 6680.75   6
   3  -1 -17 3710.76 699.317   6
   3  -1 -17 3866.00 728.683   5
  -2   3 -17 4337.24 854.063   5
   1  -3 -17 4620.40 840.017   6
  -3   2 -17 4806.60 878.408   5
   1  -3 -17 4457.75 889.173   1
   2   1 -17 3920.31 661.538   6
  -2   3 -17 4315.72 731.930  11
   3  -1 -17 3554.30 727.777  11
   2   1 -17 3754.42 730.068  11
   2   1 -17 3792.44 722.531   5
  -1  -2 -17 4426.10 908.500   1
  -3   2 -14 410005. 7246.03   5
   3  -1 -14 501619. 7279.94   5
   1  -3 -14 424333. 7901.64   1
   2   1 -14 509248. 7446.93   5
   1  -3 -14 456133. 7984.56   6
   2   1 -14 502300. 7541.03  11
   2   1 -14 490092. 6784.59   6
  -3   2 -14 419606. 6273.85   4
  -2   3 -14 484469. 8137.79   5
   3  -1 -14 493130. 7538.79  11
   3  -1 -14 490375. 7508.88   6
  -1  -2 -14 416475. 8031.09   1
  -1  -2 -11 11309.5 1189.59   1
   3  -1 -11 9870.37 971.308  11
   2   1 -11 9971.20 939.444  11
  -3   2 -11 11254.5 1044.12   5
  -2   3 -11 11202.1 633.931   2
   2   1 -11 9090.86 763.925   2
   2   1 -11 12143.4 1017.57   5
   2   1 -11 11031.2 940.113   6
   3  -1 -11 9954.11 984.666   6
  -3   2 -11 10983.2 966.601   4
  -2   3 -11 10639.9 1031.36   5
   1  -3 -11 12652.7 1217.81   1
   3  -1 -11 10296.9 889.989   5
  -2   3 -11 10546.8 809.043   4
   3  -1  -8 674523. 5824.66   5
  -2   3  -8 548935. 6583.91   5
  -2   3  -8 582667. 5306.89   2
   1  -3  -8 487575. 6708.11   1
  -1  -2  -8 491696. 6904.37   1
   3  -1  -8 635082. 7167.73   6
  -2   3  -8 532612. 5748.35   4
   3  -1  -8 622207. 5049.08  13
   2   1  -8 710844. 6757.09   5
   2   1  -8 571509. 5714.18   2
  -3   2  -8 445303. 5900.63   4
   2   1  -8 670183. 6744.86   6
  -3   2  -8 412336. 5364.54   5
   3  -1  -8 670015. 7087.22  11
   1  -3  -8 503743. 6236.29   3
  -1  -2  -8 500997. 4647.77   3
   2   1  -8 681697. 6751.82  11
   2   1  -5 28173.2 1230.82  11
   3  -1  -5 28592.2 1314.28  11
  -3   2  -5 30406.4 1150.30   5
   3  -1  -5 33479.1 934.047   5
   3  -1  -5 27937.8 1129.32  13
  -1  -2  -5 29290.3 1207.10   3
   2   1  -5 29610.7 1331.42   6
  -2   3  -5 29318.1 1319.37   4
   3  -1  -5 29354.2 1391.32   6
   3  -1  -5 27126.3 1249.71   8
  -3   2  -5 31016.5 1473.50   4
   2   1  -5 27521.2 1205.57   2
   3  -1  -5 30152.5 679.373   9
   1  -3  -5 30969.0 1488.47   3
   2   1  -5 29008.1 1128.43   5
   1  -3  -5 32229.0 1508.02   1
  -1  -2  -5 35899.7 1660.89   1
  -2   3  -5 29402.9 1311.75   5
   3  -1  -2 653133. 5680.83   6
  -1  -2  -2 533422. 4932.52   3
   3  -1  -2 646959. 5549.79  11
  -2   3  -2 468932. 5218.31   4
  -2   3  -2 486811. 4837.61  10
  -3   2  -2 527223. 5782.04   4
  -3   2  -2 501986. 3256.66   5
  -2   3  -2 474867. 4662.37   5
   2   1  -2 694429. 5810.21  13
   2   1  -2 693784. 5841.03   6
   2   1  -2 649346. 5414.18   2
  -1  -2  -2 525555. 4399.68  12
   3  -1  -2 672288. 5759.28  13
   1  -3  -2 532884. 6119.97   3
   2   1   1 38571.6 1239.02   2
   1  -3   1 42059.5 1567.21  12
  -2   3   1 39726.2 1522.07   4
  -1  -2   1 41723.3 788.268  10
  -3   2   1 43348.7 1560.59   4
  -1  -2   1 40003.2 1336.05   3
   3  -1   1 40500.9 1206.03   6
  -3   2   1 42198.6 1530.72  10
   3  -1   1 43388.5 1153.77   9
   2   1   1 42050.2 1134.89   9
   2   1   1 38184.6 1270.40   6
   2   1   1 40396.3 1373.81   8
  -2   3   1 38554.6 1363.69  10
  -1  -2   1 39484.0 717.494   7
   3  -1   1 43430.9 1534.61  13
   2   1   1 42302.1 1439.41  13
   1  -3   1 40754.8 1578.65   3
  -1  -2   1 39648.9 1249.11  12
  -3   2   4 612471. 5674.73   4
  -2   3   4 525274. 5457.24   9
  -2   3   4 510481. 5441.05  10
   1  -3   4 610447. 5983.50  12
  -3   2   4 643103. 6002.42  10
   3  -1   4 577079. 3566.75   6
   3  -1   4 632546. 5563.65   9
   3  -1   4 615812. 6038.61  13
  -3   2   4 681002. 3556.20   1
   2   1   4 617519. 5410.15   9
  -2   3   4 498585. 5460.97   4
   1  -3   4 628521. 6146.97   3
  -1  -2   4 640103. 4490.76   7
  -1  -2   4 674783. 5931.40   3
   2   1   4 632497. 5604.44   8
   2   1   4 598803. 4658.45   2
  -1  -2   4 661888. 5674.95  12
   2   1   4 618617. 5462.11  13
   3  -1   7 21972.2 1216.98   9
  -1  -2   7 18768.9 1071.70  12
  -3   2   7 18938.1 1118.18  10
   1  -3   7 19888.6 1146.89  12
   1  -3   7 20516.9 1137.42   3
  -2   3   7 21826.5 1181.50   4
  -3   2   7 20687.9 1004.84   4
   2   1   7 21661.5 1184.76   9
  -2   3   7 20369.6 1168.47   9
  -3   2   7 19554.3 890.740   9
   2   1   7 20972.7 1013.19  13
  -2   3   7 20901.3 1256.28  10
  -1  -2   7 19974.9 1008.62   7
   2   1   7 18846.4 773.446   2
  -1  -2   7 19782.2 1112.02   3
   3  -1   7 21840.6 1184.22  13
   3  -1  10 437068. 6328.90   9
  -2   3  10 507774. 6869.23  10
  -1  -2  10 538597. 6179.28   7
   1  -3  10 509931. 6029.25   3
   1  -3  10 525074. 6650.90   9
  -2   3  10 501292. 5775.65   4
  -1  -2  10 591133. 5640.64   9
  -3   2  10 513017. 6650.14   7
  -1  -2  10 531291. 6330.84   3
   1  -3  10 505629. 6214.80   7
  -3   2  10 569514. 5085.66   4
   2   1  10 429622. 6219.93   9
  -1  -2  10 524079. 6375.45  12
  -2   3  10 492463. 6340.22   9
  -3   2  10 520061. 5317.68   9
   1  -3  10 512860. 6277.26  12
   2   1  10 428068. 3302.87   2
   2   1  10 417001. 4632.26  13
   3  -1  10 461662. 5737.27  13
  -2   3  10 492957. 6100.21   7
  -3   2  10 535425. 6656.32  10
   1  -3  13 7858.83 816.095   3
   1  -3  13 8608.11 942.003   9
   3  -1  13 8902.39 996.427   9
   2   1  13 8767.49 996.939   9
  -3   2  13 8720.12 792.446   9
  -3   2  13 8459.05 930.933  10
   1  -3  13 8322.70 903.972   7
  -1  -2  13 8509.60 901.895   7
  -2   3  13 8259.18 885.881   7
  -3   2  13 8205.32 934.849   7
  -1  -2  13 8406.50 901.991  12
  -2   3  13 8342.05 906.281   9
   2   1  13 9342.62 644.985  13
   3  -1  13 9779.12 875.438  13
  -1  -2  13 8006.55 858.473   3
   1  -3  13 8209.98 871.806  12
  -2   3  13 8713.38 989.440  10
  -1  -2  13 9125.77 803.512   9
  -2   3  16 340147. 6738.20  10
   1  -3  16 368179. 6125.78   3
   1  -3  16 334876. 6537.42   7
  -1  -2  16 337458. 6110.07   3
  -3   2  16 330118. 6173.70  10
   1  -3  16 337878. 6364.39   9
  -1  -2  16 367712. 5581.89   9
   2   1  16 320521. 6804.42   9
  -2   3  16 324937. 6185.87   9
  -3   2  16 345338. 5494.24   9
  -1  -2  16 333240. 6413.36   7
  -2   3  16 326680. 6177.24   7
  -3   2  16 334736. 6543.16   7
  -1  -2  16 332265. 6306.25  12
   3  -1  16 323450. 6789.64   9
   1  -3  16 331751. 6150.39  12
  -1  -2  19 4369.07 788.943  12
  -1  -2  19 4568.23 840.476   7
   1  -3  19 5768.23 885.606  12
   3  -1  19 4492.40 881.487   9
  -3   2  19 4459.63 785.193  10
  -2   3  19 4290.84 773.647   9
  -2   3  19 4435.53 800.543   7
  -3   2  19 4337.69 808.348   7
   2   1  19 4870.03 931.134   9
  -2   3  19 4686.65 865.163  10
   1  -3  19 4183.51 768.463   9
  -1  -2  19 4155.70 726.108   3
  -3   2  22 195942. 5651.08  12
   1  -3  22 201489. 5728.69   9
   1  -3  22 206085. 5740.26  12
  -1  -2  22 200442. 5808.81  12
  -2   3  22 196650. 5651.09   9
  -2   3  22 207566. 5902.01   7
   3   0 -21 101.231 118.881   6
  -3   3 -21 128.126 163.793   5
   3   0 -21 31.5866 97.9894   5
   0  -3 -21 119.402 164.933   1
   3   0 -21-50.7961 95.4601  11
  -3   3 -18 426742. 8746.00   5
   3   0 -18 411426. 7474.29   6
   3   0 -18 426526. 8376.19  11
   0  -3 -18 402090. 9028.98   1
   0  -3 -18 423441. 8037.59   6
   3   0 -15 108.663 137.707  11
   3   0 -15 443.858 226.219   5
  -3   3 -15 205.246 200.546   5
   3   0 -15 50.9037 92.2961   6
   3   0 -12 577525. 7233.52   5
   0  -3 -12 421481. 7671.64   1
  -3   3 -12 459102. 7289.50   5
  -3   3 -12 420622. 5881.84   4
   3   0 -12 515620. 7113.45   6
   3   0 -12 530219. 7458.13  11
   3   0  -9 213.273 111.572   5
   0  -3  -9 74.1715 71.8693   3
  -3   3  -9 110.281 90.7260   4
   0  -3  -9 37.8860 72.3146   1
   3   0  -9 14.3405 50.0937   6
   3   0  -9 110.252 106.871  11
   3   0  -6 492382. 4271.09   5
   3   0  -6 465353. 5751.94   6
   0  -3  -6 361933. 5725.20   1
   3   0  -6 452203. 4933.32  13
   3   0  -6 433045. 5098.93   2
  -3   3  -6 326620. 4828.46   4
  -3   3  -6 324164. 4373.79   5
   3   0  -6 471304. 5696.60  11
   0  -3  -6 343909. 4884.69   3
  -3   3  -3 89.0542 107.853   4
   3   0  -3 80.8644 73.2334  11
  -3   3  -3 48.2389 62.0472  10
   3   0  -3 50.3808 58.9873   2
  -3   3  -3 66.1922 58.7969   5
   0  -3  -3 227.291 132.979   3
   0  -3  -3 228.316 70.5982   8
   3   0  -3-0.71294 13.8917   8
   3   0  -3 30.4254 61.2431  13
   0  -3  -3 4.03599 27.8810   1
   3   0   0 937528. 6725.20   6
   0  -3   0 801560. 7131.81   3
   3   0   0 976794. 4336.07   9
  -3   3   0 681684. 6890.78   4
   3   0   0 937256. 6668.22   2
   3   0   0 940107. 7783.23   8
   0  -3   0 806798. 6882.63  12
  -3   3   0 731683. 6841.91  10
   3   0   0 977737. 7566.32  13
   3   0   3 66.6216 55.7699   6
  -3   3   3 45.8751 36.9843  10
   0  -3   3 16.7091 4.76017   3
   3   0   3 94.9530 63.5818   9
   3   0   3 135.415 96.3011   8
   3   0   3 70.4778 64.8848  13
  -3   3   3 18.6181 35.0163   4
   3   0   3 181.537 88.1263   2
   0  -3   3 6.46779 28.3795  12
  -3   3   6 391570. 4813.63   9
   3   0   6 399791. 4910.13   9
  -3   3   6 377189. 4940.79   4
  -3   3   6 377794. 5347.23  10
   0  -3   6 404689. 5207.98  12
   0  -3   6 385837. 4321.90   7
   3   0   6 399016. 5066.97  13
   0  -3   6 393467. 5127.59   3
   0  -3   9 48.3929 49.1111  12
  -3   3   9 75.5462 97.1313  10
   0  -3   9 41.6268 79.2408   3
   3   0   9 47.8661 72.4236   9
  -3   3   9 134.224 86.5997   9
  -3   3   9 167.481 118.989   4
   0  -3   9 282.777 148.436   7
   3   0   9 19.1701 33.5701  13
  -3   3   9 37.7855 69.5570   7
  -3   3  12 476607. 7207.06  10
   0  -3  12 487165. 6547.30   9
   0  -3  12 464077. 6488.81   3
  -3   3  12 504086. 5633.62   4
   3   0  12 396373. 6567.79   9
  -3   3  12 449911. 6764.86   7
  -3   3  12 437259. 6004.24   9
   0  -3  12 466977. 6593.11   7
   3   0  12 417792. 5476.99  13
   0  -3  12 455760. 6638.49  12
  -3   3  15 219.041 170.862  10
   0  -3  15 8.04676 12.4979  12
   0  -3  15 77.3891 119.793   7
   0  -3  15-16.9101 60.1119   3
   3   0  15 69.2893 124.826   9
  -3   3  15 155.281 137.813   9
  -3   3  15 194.170 135.573   7
   0  -3  18 374727. 6860.74   3
  -3   3  18 381010. 7480.11  10
   0  -3  18 386880. 6765.38   9
   3   0  18 365793. 7927.53   9
  -3   3  18 370211. 6631.99   9
   0  -3  18 376636. 7307.27  12
   0  -3  18 374975. 7452.59   7
  -3   3  18 372100. 7305.61   7
  -3   3  21-13.8848 100.491  10
   3   0  21 124.899 130.999   9
   0  -3  21 99.8420 150.215   7
  -3   3  21 144.238 175.582   7
   0  -3  21 40.3910 40.8022  12
   0   4 -19 117.501 125.262   5
   4  -4 -19 32.6426 76.9425  11
  -4   0 -19 140.359 105.503   1
   4  -4 -19 55.1025 106.544   6
   4  -4 -16 290496. 6406.15  11
   0   4 -16 308928. 7021.44   5
  -4   0 -16 299012. 7281.02   1
   4  -4 -16 299577. 7414.43   6
   0   4 -13 125.158 118.726   5
   0   4 -13-26.5766 64.1547   2
   4  -4 -13 33.9857 94.0017  11
  -4   0 -13 92.5610 111.786   1
  -4   0 -13 13.7083 39.9561   4
   0   4 -10 540473. 8168.42   5
   4  -4 -10 520126. 7041.17  11
   4  -4 -10 552954. 6262.78   1
   4  -4 -10 500361. 8241.16   6
  -4   0 -10 531262. 7900.91   1
   0   4 -10 529897. 6865.67   2
   0   4  -7 71.9194 87.6640   5
   0   4  -7 33.1371 63.9054   2
   4  -4  -7 38.2577 62.8701  11
   4  -4  -7 250.868 156.274   6
  -4   0  -7 32.0934 53.8401   1
   4  -4  -7 49.7961 42.1137   8
   4  -4  -7 108.550 82.3411  13
   4  -4  -7 195.428 92.0636   1
   0   4  -4 485618. 6623.83   5
  -4   0  -4 421775. 3743.51   3
  -4   0  -4 475306. 5954.51   1
   4  -4  -4 483124. 5654.68   8
   4  -4  -4 422632. 4680.53  11
   4  -4  -4 482318. 3637.30   1
   4  -4  -4 454687. 6126.25  13
   4  -4  -4 465118. 6606.52   6
   0   4  -4 501062. 6617.98   2
  -4   0  -1 1054.63 259.771   1
   0   4  -1 120.761 61.4673  10
   4  -4  -1 30.4827 63.6238   3
   0   4  -1 16.9074 43.6378   2
   4  -4  -1 173.406 122.350  13
   4  -4  -1 104.791 92.8160   6
   4  -4  -1 1148.49 156.532   1
  -4   0  -1 57.1290 41.5081  12
   4  -4   2 576429. 7256.53   3
   4  -4   2 558702. 7217.37  13
   0   4   2 574019. 5324.89  10
   4  -4   2 571496. 5719.46   6
   4  -4   5 44.8023 42.4253   6
   0   4   5 38.8592 64.3667  10
  -4   0   5 19.8526 16.3882  10
   4  -4   5 152.007 115.472   3
   0   4   5 105.103 81.9124   2
   0   4   5 57.8409 67.0254   9
  -4   0   5 59.0830 73.5331   4
  -4   0   5 36.2075 50.6227   7
   0   4   8 378905. 5745.01   2
   0   4   8 393053. 6033.47  10
  -4   0   8 471934. 5209.12  10
  -4   0   8 554617. 5488.31   4
   4  -4   8 463427. 6125.97   3
   0   4   8 374574. 6326.33   9
  -4   0   8 465505. 6350.25   7
   4  -4   8 426695. 6909.71  13
  -4   0  11 44.8261 64.0089  12
   0   4  11 44.5643 47.9282  10
   0   4  11 255.437 139.444   2
   4  -4  11 199.589 119.772   3
   4  -4  11 189.485 155.346  13
   4  -4  11 115.020 126.529   9
   0   4  11 54.7174 115.716   9
  -4   0  11-19.6021 42.9401   7
  -4   0  11 36.5739 43.9908  10
   4  -4  14 299400. 6752.14   9
  -4   0  14 304432. 6242.46  12
   4  -4  14 311531. 6470.93  13
   0   4  14 296882. 6801.21   9
  -4   0  14 298490. 6144.20   7
   4  -4  17 79.3726 127.619   9
   0   4  17-41.9469 125.201   9
  -4   0  17 329.443 230.422  12
  -4   0  17 269.804 193.490   7
   1   3 -20 285791. 7275.14   5
  -1   4 -20 281019. 7504.49   5
  -4   1 -20 243423. 6932.85   5
   3  -4 -20 272035. 6787.37  11
   3  -4 -20 261905. 7214.64   6
   4  -3 -20 274596. 7289.57   6
  -3  -1 -20 254764. 7573.80   1
   4  -3 -20 271241. 7102.98  11
   4  -3 -17 6684.24 1029.81  11
   1   3 -17 7104.29 1063.29   5
  -1   4 -17 7801.00 1164.23   5
   3  -4 -17 7700.99 1191.46   6
   3  -4 -17 7573.31 1051.46  11
  -4   1 -17 7780.86 1109.08   5
   1   3 -17 6851.35 926.404  11
   4  -3 -17 7465.15 1132.54   6
  -4   1 -17 8609.41 1218.33   1
   3  -4 -17 8173.62 1157.78   1
  -4   1 -17 8175.38 1071.57   4
  -3  -1 -17 8600.19 1289.54   1
   3  -4 -14 359534. 7776.72   6
   4  -3 -14 371519. 7023.82  11
   1   3 -14 392184. 5951.17   2
  -4   1 -14 363395. 7133.71   1
   3  -4 -14 365707. 6628.45  11
   1   3 -14 385343. 6167.71   6
  -3  -1 -14 361893. 7629.60   1
   3  -4 -14 376914. 7095.85   1
  -4   1 -14 334418. 6663.01   4
   1   3 -14 397781. 7348.03   5
  -1   4 -14 387580. 7497.85   5
   4  -3 -14 361093. 7361.54   6
   1   3 -14 398724. 6495.73  11
   3  -4 -11 15614.9 1501.82   6
   3  -4 -11 13660.5 1132.52  11
  -1   4 -11 16136.0 967.360   4
  -1   4 -11 14817.1 898.239  11
   4  -3 -11 13875.0 1204.01  11
  -3  -1 -11 15930.7 1455.39   1
  -4   1 -11 16616.2 1344.81   1
   3  -4 -11 15709.5 1263.90   1
  -1   4 -11 13536.1 1014.52   2
   1   3 -11 14656.8 1106.60  11
   1   3 -11 14358.2 1094.12   2
  -4   1 -11 15255.5 1338.63   4
   4  -3 -11 14301.2 1344.67   6
   1   3 -11 12786.6 1055.47   6
   1   3 -11 13869.7 1239.01   5
  -1   4 -11 13904.4 1275.79   5
  -1   4  -8 544221. 6537.15   2
   4  -3  -8 511048. 6368.15  11
   3  -4  -8 493556. 5794.63  11
   1   3  -8 557038. 7178.25   5
  -1   4  -8 508225. 7169.15   5
   3  -4  -8 499242. 5191.45  13
   1   3  -8 563936. 6092.26  11
  -3  -1  -8 484040. 7182.39   1
  -1   4  -8 562200. 3825.96  10
   3  -4  -8 471883. 6168.99   1
   4  -3  -8 520862. 5381.82  13
   4  -3  -8 496386. 5502.06   8
  -4   1  -8 487813. 7174.94   4
  -4   1  -8 526395. 6521.06   1
   1   3  -8 525892. 6279.30   2
  -1   4  -8 556078. 4214.20  11
   3  -4  -8 491893. 7891.94   6
   1   3  -8 523814. 6308.62   6
  -1   4  -8 546364. 6080.03   4
   4  -3  -8 495408. 7273.19   6
   3  -4  -5 25855.8 1107.09  11
   3  -4  -5 28877.0 1016.24   8
   1   3  -5 27577.8 1482.80   5
  -1   4  -5 28939.0 870.328  10
   3  -4  -5 30221.8 1788.65   3
  -1   4  -5 32665.2 1610.06   2
  -1   4  -5 29075.0 1440.89   4
   4  -3  -5 28945.6 1380.92  13
   3  -4  -5 31912.6 1403.41   1
   4  -3  -5 26889.5 1333.11   8
  -1   4  -5 28003.2 1581.23   5
  -4   1  -5 30563.6 1681.47   4
  -3  -1  -5 29210.9 1571.26   1
   4  -3  -5 25316.7 1262.31  11
   3  -4  -5 27398.0 1380.15  13
  -3  -1  -5 27924.5 971.243   3
   1   3  -5 25739.3 1339.15   2
  -4   1  -5 31929.5 1368.90   1
   4  -3  -5 27954.2 1548.92   6
  -3  -1  -2 575424. 4959.84   3
  -1   4  -2 632769. 6919.60   4
   3  -4  -2 577880. 7531.14   3
   4  -3  -2 584609. 5455.39  11
  -4   1  -2 568056. 2874.66   5
   3  -4  -2 588777. 5430.72   1
   4  -3  -2 654235. 7051.94   8
  -3  -1  -2 582294. 6430.60   1
   4  -3  -2 581458. 6539.36  13
   3  -4  -2 504250. 3602.81  11
  -4   1  -2 650045. 7289.22   4
  -4   1  -2 597752. 2945.06   5
  -4   1  -2 687448. 5112.04   1
   4  -3  -2 642523. 6614.39   6
  -1   4  -2 621501. 4683.59  10
   1   3  -2 647232. 6665.32   2
  -1   4  -2 625880. 7239.65   2
  -3  -1  -2 579036. 3799.07  12
  -4   1   1 39176.3 1056.49   1
  -3  -1   1 31111.7 1130.79  12
  -1   4   1 36097.1 1770.63   2
  -1   4   1 36047.3 1688.64   4
   1   3   1 34533.0 1541.38   2
   3  -4   1 36196.2 1799.37   3
  -4   1   1 35841.4 1577.32  10
   4  -3   1 35942.2 1331.32   6
  -4   1   1 37829.6 1679.22   4
   4  -3   1 34770.2 1687.42  13
  -3  -1   1 34167.3 1088.60   7
  -1   4   1 39529.5 1406.72  10
   1   3   1 34669.9 1454.94   9
   1   3   4 470884. 5703.43   2
  -4   1   4 499788. 5590.97  10
   4  -3   4 449958. 3612.48   6
  -3  -1   4 487251. 4009.22  10
   4  -3   4 486355. 6683.73  13
   1   3   4 453372. 5716.79   9
  -3  -1   4 518065. 5428.27  12
  -4   1   4 543335. 6055.11   4
  -1   4   4 429597. 6038.99   4
  -1   4   4 432780. 5416.11  10
  -3  -1   4 497232. 4920.91   7
   3  -4   4 464838. 6286.79   3
  -1   4   4 393633. 5725.26   9
   4  -3   4 493159. 5589.35   3
   3  -4   7 23380.0 1433.67   3
   1   3   7 22998.4 1244.35   2
  -3  -1   7 21160.6 1231.94  12
  -1   4   7 22973.3 1389.85  10
  -3  -1   7 22629.0 849.015  10
   4  -3   7 24590.8 1516.26   9
   1   3   7 23089.4 1423.62   9
  -1   4   7 22554.5 1452.65   9
  -4   1   7 23150.8 1134.95   4
   4  -3   7 26496.9 1184.95   3
   4  -3   7 24589.5 1550.00  13
  -3  -1   7 25007.7 1040.99   4
  -1   4   7 24215.7 1045.44   7
  -4   1   7 21064.3 1336.14   7
  -4   1   7 21247.4 1180.81  10
   3  -4   7 22272.3 1364.47  12
  -3  -1   7 21532.8 1170.08   7
  -3  -1  10 511919. 6763.37  12
   3  -4  10 488806. 6582.84   3
   1   3  10 437908. 5339.14   2
  -1   4  10 415242. 6487.58  10
  -4   1  10 518337. 6262.85  10
   4  -3  10 409890. 6867.07   9
   1   3  10 417062. 6872.54   9
  -1   4  10 426015. 6918.73   9
  -3  -1  10 522914. 6562.43   7
  -1   4  10 448304. 5111.31   7
  -4   1  10 522616. 7239.30   7
   4  -3  10 463996. 6992.69  13
   3  -4  10 488696. 6724.41  12
  -1   4  13 13586.4 1111.00   2
  -1   4  13 11625.7 1229.21  10
   3  -4  13 11207.5 1195.78   9
   1   3  13 11874.0 1288.47   9
  -1   4  13 12180.4 1284.74   9
  -3  -1  13 10268.3 1083.37  12
   3  -4  13 14078.8 1151.84   3
  -1   4  13 13250.6 1007.09   7
  -3  -1  13 10717.4 1068.28   7
  -4   1  13 10781.8 1144.13   7
   3  -4  13 11949.1 1211.72  13
   3  -4  13 11248.8 1089.35  12
   4  -3  13 12571.6 1188.87  13
   4  -3  13 11941.9 1269.64   9
  -4   1  13 11409.7 1019.71  10
  -3  -1  16 310760. 6574.88  12
  -1   4  16 306128. 6917.80  10
  -4   1  16 318692. 5724.87  10
   1   3  16 292976. 7038.17   9
  -1   4  16 299384. 6858.80   9
  -3  -1  16 299685. 6373.70   7
  -4   1  16 299971. 6538.57   7
   3  -4  16 324927. 6412.42  13
   4  -3  16 303340. 5955.27  13
   3  -4  16 309119. 6087.56  12
   3  -4  16 306553. 6784.16   9
   4  -3  16 291235. 6903.71   9
  -4   1  19 6432.35 1032.90  12
   4  -3  19 6141.82 1041.65   9
   1   3  19 6611.98 1144.42   9
  -1   4  19 6507.89 1083.17   9
  -3  -1  19 5451.26 901.135   3
  -3  -1  19 5770.52 964.887   7
  -4   1  19 5972.90 1001.32   7
   3  -4  19 6233.46 1053.73   9
  -3  -1  19 5923.31 983.168  12
   2   2 -21 8404.09 1203.40  11
   2   2 -21 9358.18 1305.46   5
   2  -4 -21 10764.0 1541.49   1
   2  -4 -21 10305.2 1397.66   6
   2  -4 -18 266863. 7013.52   6
   4  -2 -18 265174. 6553.20   6
   2   2 -18 260110. 6248.30  11
   2  -4 -18 254151. 6166.86  11
   2   2 -18 265067. 6497.82   5
  -2   4 -18 280884. 7156.14   5
  -4   2 -18 249890. 6505.64   5
   2  -4 -18 275973. 7300.45   1
  -2  -2 -18 257594. 7326.57   1
   2   2 -18 279601. 5894.04   6
   4  -2 -18 267711. 6824.52  11
   2  -4 -15 20885.7 1910.52   6
   2   2 -15 16811.6 1491.25   5
   2   2 -15 16713.3 1422.38  11
   4  -2 -15 16837.3 1560.20  11
   2  -4 -15 17374.7 1477.97  11
  -2   4 -15 18575.5 1691.69   5
  -4   2 -15 18526.9 1617.67   5
   4  -2 -15 19895.5 1474.10   5
   2   2 -15 16962.6 1372.14   6
   2   2 -15 22844.4 1444.67   2
  -4   2 -15 19780.0 1585.16   4
   2  -4 -15 20294.6 1790.36   1
   4  -2 -15 17470.0 1616.58   6
  -2  -2 -15 21328.9 1937.61   1
   2   2 -12 466775. 6870.79  11
   4  -2 -12 454422. 7141.98  11
   2  -4 -12 399661. 6282.42  11
   2   2 -12 473478. 7089.48   5
   2   2 -12 449592. 6568.64   6
   4  -2 -12 489261. 6234.81   5
  -2   4 -12 464017. 5808.68   4
  -2   4 -12 430901. 7334.08   5
  -4   2 -12 391816. 6674.76   1
  -2  -2 -12 397867. 7645.46   1
   2  -4 -12 406049. 7351.41   1
   2   2 -12 427503. 6031.88   2
  -4   2 -12 364183. 6527.87   4
  -2   4 -12 451420. 5211.38   2
   4  -2 -12 438564. 7385.49   6
  -2   4 -12 458053. 5300.93  11
  -4   2 -12 343620. 6111.39   5
  -2  -2  -9 39166.4 2166.22   1
   2   2  -9 37342.7 1720.33  11
   4  -2  -9 33723.1 1738.63  11
  -2   4  -9 41133.1 1750.14   2
  -2   4  -9 39313.4 1193.05  11
   2  -4  -9 35942.9 1621.09  11
   2   2  -9 35447.7 1700.01   5
  -2   4  -9 40214.6 1547.60  10
   4  -2  -9 34558.2 1909.92   6
   2  -4  -9 39201.6 2010.60   1
   4  -2  -9 35245.9 1354.16  13
  -2   4  -9 37086.1 1685.88   4
   4  -2  -9 40043.6 1423.66   5
  -4   2  -9 40801.9 1831.45   1
   2  -4  -9 40180.4 2051.74   3
  -4   2  -9 37406.4 1708.54   5
  -4   2  -9 38911.5 2020.43   4
   2   2  -9 34630.3 1678.96   2
  -2   4  -9 36554.8 1921.83   5
   2   2  -9 34351.2 1729.39   6
  -2  -2  -6 514199. 5075.79   3
   2   2  -6 681314. 7115.61   6
   2   2  -6 697720. 6815.60  11
   4  -2  -6 668054. 7005.28  11
   2  -4  -6 487503. 4999.58  11
   2   2  -6 660571. 6592.39   5
  -2   4  -6 580703. 6868.31   5
  -4   2  -6 485970. 4848.07   5
   4  -2  -6 692055. 3962.89   5
  -2   4  -6 574236. 6798.21   2
  -2   4  -6 629557. 5883.62  10
  -2   4  -6 547882. 6428.10   4
  -2  -2  -6 546659. 7269.89   1
  -4   2  -6 560062. 5513.96   1
   4  -2  -6 630212. 6769.15   8
   4  -2  -6 642234. 6335.43  13
  -4   2  -6 540705. 7159.97   4
   2  -4  -6 545928. 6709.58   1
   2   2  -6 663193. 6745.99   2
   2  -4  -6 578723. 7635.60   3
   4  -2  -6 624023. 7386.01   6
   4  -2  -3 56144.0 1860.66  11
   2  -4  -3 57837.4 1226.05  11
  -2   4  -3 59697.8 2044.27   5
  -2  -2  -3 61798.9 1817.36   3
  -4   2  -3 59351.1 1107.95   5
   2   2  -3 58478.5 1973.45   6
  -2   4  -3 62872.5 1769.91  10
  -2   4  -3 59673.5 2135.78   4
   4  -2  -3 63807.7 2071.56  13
   2  -4  -3 62915.5 2434.50   3
   4  -2  -3 64134.6 2244.93   8
   2  -4  -3 64012.1 2084.63   1
  -2  -2  -3 61851.6 2216.63   1
  -4   2  -3 67763.6 2454.03   4
   2   2  -3 58520.5 1925.73   2
  -2  -2  -3 59530.8 1402.83  12
   4  -2  -3 63581.2 2139.67   6
   4  -2   0 531606. 6200.70  13
  -2  -2   0 508208. 4734.71  12
  -2   4   0 445549. 4966.92  10
  -2  -2   0 512332. 5221.70   3
  -4   2   0 542157. 6402.22  10
   4  -2   0 542428. 5300.29   6
   2  -4   0 501003. 6745.52   3
  -2   4   0 434932. 5796.94   4
   2   2   0 597838. 4908.44   9
   4  -2   0 549891. 6871.96   8
   2   2   0 557526. 5664.28   2
  -4   2   0 544120. 6605.65   4
  -2  -2   0 474541. 2070.76   7
   2  -4   3 58568.7 2221.61   3
  -2  -2   3 55992.8 817.687  10
  -2   4   3 57132.0 1957.40  10
  -4   2   3 60616.4 2059.88  10
  -2  -2   3 51628.5 791.090  10
   4  -2   3 63303.8 1965.34   9
  -2  -2   3 58037.9 1903.19   3
  -2  -2   3 58278.7 1773.28  12
  -2   4   3 60054.3 2244.04   4
   2   2   3 61025.8 1824.58   9
  -4   2   3 63228.7 2107.76   4
   4  -2   3 61631.4 2188.68  13
   2   2   3 60731.3 1745.28   8
  -2  -2   3 57161.6 1279.67   7
   2   2   3 58254.1 1797.12   2
   4  -2   3 57167.3 1385.18   6
   2  -4   3 60160.6 2201.04  12
   2  -4   6 564688. 6858.69   3
  -2   4   6 464593. 6199.37  10
  -4   2   6 602916. 6610.07  10
   2  -4   6 570926. 6848.06  12
   4  -2   6 554626. 6679.37   9
  -2   4   6 484304. 6443.11   4
  -2  -2   6 629843. 6804.68   3
   2   2   6 551195. 6396.73   9
  -2   4   6 486636. 6483.64   9
  -4   2   6 621535. 6348.97   4
   2   2   6 548394. 5170.39   8
  -2  -2   6 615009. 5437.38   7
   2   2   6 530855. 5306.41   2
   4  -2   6 553423. 6843.91  13
  -2  -2   6 631836. 6500.76  12
   2  -4   9 35033.9 1753.61   3
   2   2   9 34700.5 1293.25   2
  -4   2   9 32867.3 1649.45  10
  -2   4   9 36100.4 1792.73   4
   4  -2   9 35801.1 1873.90   9
  -2  -2   9 37624.4 1118.14   9
  -2  -2   9 32590.0 1675.11   3
   2   2   9 37635.8 1917.91   9
  -2   4   9 34597.8 1827.48   9
   2   2   9 38395.8 1367.45   8
  -2  -2   9 32948.7 1518.45   7
  -2   4   9 36420.2 1939.78  10
  -2   4   9 34532.4 1572.39   7
  -4   2   9 32143.3 1765.52   7
  -2  -2   9 33011.5 1683.70  12
   4  -2   9 35348.9 1810.29  13
   2  -4   9 34015.3 1748.09  12
  -4   2   9 35307.4 1395.71   4
   2  -4  12 398315. 6317.42   3
  -2   4  12 388935. 6827.80  10
   4  -2  12 342102. 6574.42   9
   2  -4  12 388757. 6713.56   9
  -2  -2  12 402082. 6454.92   3
   2   2  12 360331. 6668.81   9
  -4   2  12 394669. 6283.08  10
  -2   4  12 367939. 6420.97   9
  -2  -2  12 392514. 6089.37   7
  -2   4  12 386007. 5828.13   7
  -4   2  12 390229. 6722.36   7
   4  -2  12 360513. 6048.03  13
   2  -4  12 389252. 6354.26  12
  -2  -2  12 392765. 6441.28  12
  -2  -2  15 16104.3 1405.41   3
   2  -4  15 18829.1 1450.20   3
  -2   4  15 17550.8 1585.21  10
  -4   2  15 17378.7 1429.09  10
   2  -4  15 17416.4 1549.16   9
   2  -4  15 16389.6 1423.51  12
   4  -2  15 17758.5 1620.22   9
   2   2  15 19552.1 1728.37   9
  -2   4  15 16597.6 1497.24   9
  -2  -2  15 15867.9 1376.19   7
  -2   4  15 17394.8 1365.79   7
  -4   2  15 16392.5 1484.20   7
   4  -2  15 19894.6 1459.20  13
  -2  -2  15 16016.7 1417.91  12
  -2   4  18 262053. 6692.68  10
  -4   2  18 245294. 5588.04  10
  -2  -2  18 248671. 5945.54   3
   2   2  18 246694. 6783.65   9
  -2   4  18 242440. 6121.97   9
   2  -4  18 242944. 6080.78   9
   4  -2  18 233435. 6418.59   9
  -2  -2  18 242332. 5946.08   7
  -2   4  18 254845. 5817.48   7
  -4   2  18 247183. 6192.70   7
   2  -4  18 241513. 5901.15  12
  -2  -2  18 247762. 6039.74  12
  -2  -2  21 8613.41 1154.49   3
   2  -4  21 9137.34 1249.49   9
   1  -4 -19 6778.74 1115.78   6
   3   1 -19 6143.34 980.365   5
   1  -4 -19 6295.05 1025.79  11
  -4   3 -19 6969.39 1153.73   5
  -3   4 -19 6810.93 1139.40   5
   3   1 -19 5737.32 987.197  11
   1  -4 -19 7920.88 1310.19   1
  -1  -3 -19 7494.31 1301.00   1
   3   1 -19 6054.23 922.950   6
   4  -1 -19 6008.51 978.278   6
   4  -1 -19 5905.38 1015.80  11
   3   1 -16 343072. 7082.45  11
   1  -4 -16 332849. 7746.45   6
  -3   4 -16 336293. 7326.78   5
   1  -4 -16 329886. 7789.71   1
  -4   3 -16 342603. 7493.51   5
   3   1 -16 336051. 6605.30   6
  -1  -3 -16 317770. 7775.24   1
   4  -1 -16 338809. 7168.37  11
   4  -1 -16 325553. 6869.42   6
   1  -4 -13 13368.9 1437.56   1
   3   1 -13 11215.8 1169.35  11
   4  -1 -13 10475.8 1147.42  11
  -1  -3 -13 13060.7 1460.53   1
   3   1 -13 11881.5 1102.00   5
  -3   4 -13 12252.4 1276.00   5
   4  -1 -13 13402.1 1075.49   5
  -4   3 -13 14354.3 1365.33   5
  -3   4 -13 12839.5 1081.72   4
  -4   3 -13 11953.5 1147.27   4
   3   1 -13 12347.4 1183.41   6
   4  -1 -13 11166.1 1197.78   6
   4  -1 -10 619422. 5770.35   5
   3   1 -10 584652. 7543.84  11
   1  -4 -10 473796. 6852.02   3
  -4   3 -10 404977. 6166.78   5
   1  -4 -10 456900. 7653.50   1
  -1  -3 -10 463460. 7887.16   1
  -3   4 -10 458313. 6434.42   4
   3   1 -10 548153. 6721.23   2
  -4   3 -10 430152. 6781.76   4
  -1  -3 -10 499575. 5545.29   3
   3   1 -10 577149. 7542.23   6
   4  -1 -10 558227. 7719.69   6
   3   1 -10 584982. 6569.54   5
  -3   4 -10 483866. 7075.57   5
  -3   4 -10 531189. 5812.17   2
   4  -1 -10 612831. 8055.32  11
   3   1  -7 23541.2 1400.02  11
  -3   4  -7 21811.6 1295.96   5
  -4   3  -7 22584.1 1168.62   5
   3   1  -7 22299.5 1126.43   5
   3   1  -7 22723.7 1398.35   6
  -3   4  -7 24674.4 1366.54  10
   4  -1  -7 23573.6 826.808   5
  -1  -3  -7 24721.7 1650.09   1
  -3   4  -7 23093.3 1408.45   4
   3   1  -7 21036.5 1248.69   2
  -4   3  -7 24945.1 1568.95   4
   4  -1  -7 22720.1 1231.58  13
  -1  -3  -7 24359.3 1297.64   3
   1  -4  -7 24952.7 1607.07   1
   4  -1  -7 22182.6 1417.44   6
   4  -1  -7 22103.8 1370.14  11
   1  -4  -7 25180.5 1552.35   3
   4  -1  -4 551804. 6414.64   6
  -3   4  -4 381203. 4916.59   5
  -4   3  -4 409118. 3954.06   5
   4  -1  -4 534873. 6067.70  13
  -3   4  -4 414651. 5534.67  10
  -1  -3  -4 421783. 5581.10   3
   4  -1  -4 542498. 6355.04  11
   1  -4  -4 438176. 6379.16   3
  -3   4  -4 396756. 5842.94   4
   1  -4  -4 436023. 6214.49   1
  -4   3  -4 428321. 6155.44   4
  -1  -3  -4 445762. 6471.64   1
   4  -1  -4 517264. 6532.64   8
   3   1  -4 557977. 6146.75   2
   3   1  -4 556156. 6429.54   6
   1  -4  -1 34978.1 1790.55   3
  -1  -3  -1 35016.5 1563.81   3
  -3   4  -1 33427.8 1530.30  10
  -4   3  -1 36441.6 1736.30  10
   4  -1  -1 37139.0 887.095   9
  -3   4  -1 34828.5 1710.42   4
  -4   3  -1 37226.9 1756.04   4
   4  -1  -1 35657.4 1772.53   8
   3   1  -1 33458.0 1544.94   8
   1  -4  -1 30665.1 695.030  11
   3   1  -1 33650.0 1480.23   2
   4  -1  -1 32471.7 1397.82   6
   3   1  -1 33155.6 1505.58  13
   3   1  -1 37233.2 1553.80   6
   4  -1  -1 35716.0 1618.47  13
  -1  -3  -1 34126.2 1416.83  12
   1  -4   2 571914. 6972.61   3
   3   1   2 676293. 6884.16  13
  -1  -3   2 624130. 6605.00   3
  -3   4   2 489688. 6067.58  10
  -4   3   2 596007. 6864.69  10
   4  -1   2 653571. 7008.30  13
   4  -1   2 695144. 5464.76   9
   3   1   2 636710. 5162.30   9
  -3   4   2 474202. 6255.82   4
  -4   3   2 573172. 6858.43   4
   4  -1   2 620567. 7481.63   8
   3   1   2 647376. 6686.78   8
   4  -1   2 618673. 5362.16   6
   3   1   2 627908. 6098.76   2
   1  -4   2 601496. 6943.76  12
  -1  -3   2 626407. 6290.87  12
  -3   4   5 26331.8 1484.04  10
  -4   3   5 26558.7 1471.96  10
  -1  -3   5 25734.4 1389.15   3
   4  -1   5 28631.4 1336.17   9
  -3   4   5 28877.0 1557.19   4
   3   1   5 27800.7 1320.27   9
   1  -4   5 25934.3 1461.91  12
  -4   3   5 28744.8 1500.84   4
   1  -4   5 26508.9 1499.64   3
   3   1   5 27856.6 1410.48   8
   3   1   5 26982.5 1403.41  13
  -1  -3   5 25563.0 1029.18   7
   3   1   5 26290.5 1189.78   2
   4  -1   5 27735.8 1501.43  13
  -1  -3   5 25530.6 1347.66  12
  -3   4   8 436447. 6666.03  10
  -4   3   8 456226. 6454.67  10
  -1  -3   8 478279. 6400.54   3
  -3   4   8 441452. 6280.77   4
   4  -1   8 453094. 6291.33  13
   3   1   8 450643. 6120.91   9
  -4   3   8 472130. 5888.78   4
  -3   4   8 432589. 6142.76   9
   1  -4   8 471280. 6598.07   3
   3   1   8 446637. 5838.39   8
   3   1   8 430155. 4453.24   2
  -1  -3   8 491746. 5498.91   7
   3   1   8 432182. 5660.56  13
   1  -4   8 467915. 6569.64  12
   4  -1   8 447067. 6094.72   9
  -1  -3   8 478237. 6380.44  12
   1  -4  11 13546.3 1184.32   3
  -4   3  11 13729.9 1233.08  10
  -3   4  11 13991.8 1295.91  10
  -1  -3  11 12855.1 1140.28   3
  -1  -3  11 15122.6 1029.39   9
  -3   4  11 14144.5 1125.34   4
   4  -1  11 13710.8 1202.36   9
  -4   3  11 15052.6 1020.70   4
   3   1  11 14789.3 1253.73   9
  -3   4  11 12825.6 1110.77   9
   3   1  11 15416.4 1122.69   8
  -1  -3  11 12720.8 1040.34   7
  -4   3  11 13930.4 999.545   9
   4  -1  11 14299.5 1138.51  13
  -3   4  11 13138.3 1133.19   7
  -4   3  11 13560.5 1250.16   7
   3   1  11 14352.4 1055.95  13
   1  -4  11 13478.6 1203.71  12
  -1  -3  11 12842.3 1157.93  12
  -4   3  14 364679. 6809.93  10
   1  -4  14 359249. 6523.04   3
  -1  -3  14 351512. 6433.48   3
   1  -4  14 358755. 6574.34   9
  -1  -3  14 389093. 5541.85   9
   4  -1  14 315474. 6588.10   9
   3   1  14 326520. 6688.64   9
  -3   4  14 334156. 6178.90   9
  -4   3  14 365557. 5481.12   9
  -1  -3  14 360052. 6409.70   7
  -3   4  14 348048. 6375.71   7
  -4   3  14 363143. 6943.22   7
   4  -1  14 334048. 5719.40  13
   1  -4  14 357845. 6713.75  12
  -1  -3  14 355923. 6695.86  12
  -3   4  17 6846.62 1032.07  10
  -4   3  17 7066.12 1000.30  10
   1  -4  17 7309.63 989.950   3
  -1  -3  17 6480.31 942.640   3
   4  -1  17 7155.15 1095.97   9
   3   1  17 7884.89 1164.90   9
  -3   4  17 6814.18 948.919   9
  -1  -3  17 6968.84 1017.74  12
  -1  -3  17 6773.18 980.277   7
  -3   4  17 6761.74 960.292   7
   1  -4  17 6732.69 954.734   9
  -4   3  17 6899.74 1011.49   7
   1  -4  17 7181.49 1030.05  12
   1  -4  20 234076. 5960.53   9
   4  -1  20 231625. 6772.91   9
   3   1  20 233169. 6965.94   9
  -3   4  20 224069. 5794.45   9
  -4   3  20 243563. 6220.41  10
  -1  -3  20 243069. 6400.50   7
  -3   4  20 242500. 6217.88   7
  -4   3  20 248248. 6560.74   7
  -1  -3  20 236131. 6028.51   3
  -3   4  20 255868. 6822.70  10
   1  -4  20 248885. 6529.13  12
  -1  -3  20 243471. 6440.20  12
   4   0 -20 245498. 6354.53   6
   4   0 -17 44.6158 115.618   6
   0  -4 -17 106.156 155.646   6
   4   0 -17 331.362 241.880  11
   0  -4 -17-10.8728 93.2756   1
  -4   4 -17 232.849 183.550   5
   0  -4 -14 304228. 7366.06   1
  -4   4 -14 312881. 6489.77   5
   4   0 -14 323025. 6499.74   6
  -4   4 -14 329695. 6124.10   4
   4   0 -11 148.654 100.971   5
  -4   4 -11 284.194 167.213   5
   0  -4 -11 1190.46 426.023   1
   0  -4 -11 1043.24 304.108   3
  -4   4 -11 43.0687 88.3493   4
   4   0 -11 140.888 125.193  11
   4   0 -11 561.821 243.015   6
   4   0  -8 540234. 7364.83  11
   4   0  -8 578455. 5126.89   5
  -4   4  -8 371691. 5514.89   5
  -4   4  -8 382167. 6268.83   4
   0  -4  -8 433020. 6342.74   3
   0  -4  -8 417551. 7220.55   1
   4   0  -8 513749. 7080.95   6
   4   0  -5 108.243 108.375   6
   0  -4  -5 117.782 130.469   3
  -4   4  -5 231.302 121.261   5
   4   0  -5 91.5394 93.3119   2
  -4   4  -5 563.963 229.093  10
  -4   4  -5 45.7602 79.6930   4
   4   0  -5 34.9714 58.8474  11
   0  -4  -5 415.133 213.463   1
   4   0  -5 235.014 135.119  13
   0  -4  -2 514017. 6947.33   3
   4   0  -2 626454. 6868.11   6
  -4   4  -2 489059. 6699.75  10
  -4   4  -2 483179. 6944.64   4
   4   0  -2 612523. 6525.74   2
   4   0  -2 599699. 7352.58   8
   4   0  -2 631447. 6989.13  13
   0  -4   1 10.0598 51.5683  12
   4   0   1 191.572 108.420   6
  -4   4   1-9.71499 37.4705  10
   4   0   1 65.2284 75.7726   2
   0  -4   1-18.4448 19.0067   3
   4   0   1 42.3993 44.4411   9
  -4   4   1 98.1659 120.205   4
   4   0   1 208.119 122.666  13
   0  -4   4 458343. 6478.22   3
  -4   4   4 418721. 6231.57  10
   0  -4   4 443370. 6130.60  12
   4   0   4 464472. 4998.27   9
  -4   4   4 412549. 6204.41   4
   4   0   4 426997. 4957.34   2
   4   0   4 452162. 6601.02   8
   4   0   4 447554. 6111.94  13
  -4   4   7 182.299 152.900  10
   0  -4   7 21.3075 63.5944  12
   0  -4   7 4.58809 39.3762   3
   4   0   7 27.6456 62.1956   9
   4   0   7 25.8438 30.8848   8
  -4   4   7 308.078 174.824   4
   4   0   7 181.826 124.191  13
   4   0  10 462361. 6490.38  13
  -4   4  10 479009. 7666.21  10
  -4   4  10 517195. 7009.03   4
   4   0  10 466673. 6885.02   9
   4   0  10 430146. 6813.39   8
  -4   4  10 470165. 7119.86   7
   0  -4  10 496054. 7329.29  12
   0  -4  10 501941. 7489.50   3
   0  -4  13-17.1981 73.8145  12
  -4   4  13 54.0338 112.829   7
  -4   4  13 315.219 226.878  10
   0  -4  13 47.9320 80.0816   9
   4   0  13 11.6680 45.5741   9
  -4   4  13 85.3373 106.128   9
   4   0  13 108.564 84.0342  13
  -4   4  13 49.4032 39.1332   4
  -4   4  16 280202. 6618.15  10
   0  -4  16 280675. 6356.88   3
   0  -4  16 290293. 5786.24   9
   4   0  16 257391. 6518.02   9
  -4   4  16 278541. 5690.56   9
  -4   4  16 274396. 6301.96   7
   0  -4  16 273901. 6420.22  12
   0  -4  19 64.5337 85.3042  12
  -4   4  19 59.2831 142.803  10
   0  -4  19-74.5860 143.048   3
   4   0  19 260.390 227.300   9
  -4   4  19 84.9301 149.640   7
   5  -5 -17 29.1103 85.0599   6
  -5   0 -17 33.9000 147.624   1
  -5   0 -17-42.1584 88.3348   4
   0   5 -17 244.724 228.332   5
   5  -5 -14 321888. 6467.25  11
   0   5 -14 348428. 7747.20   5
  -5   0 -14 345599. 7605.92   1
  -5   0 -14 327682. 7703.02   4
   5  -5 -14 327044. 8006.51   6
   5  -5 -11 60.1738 93.4664   6
   5  -5 -11 24.3996 71.9603  11
  -5   0 -11 20.9075 52.8075   1
   0   5 -11 88.8302 119.390   5
   0   5 -11 2.27164 71.8180   2
  -5   0 -11-2.01242 83.0874   4
   5  -5  -8 488073. 6399.61  11
   5  -5  -8 471345. 8206.82   6
  -5   0  -8 480986. 8195.83   4
   5  -5  -8 498130. 6608.61  13
   0   5  -8 489580. 7613.73   2
   5  -5  -5-0.35430 35.4229   6
   0   5  -5 64.6902 78.1340   2
   5  -5  -5 16.0437 35.2734   8
  -5   0  -5 125.407 117.775   1
  -5   0  -5 41.7637 76.0971   4
   5  -5  -5 70.4058 43.2510  13
   5  -5  -2 263309. 5113.83   6
   5  -5  -2 272232. 5142.16   8
   0   5  -2 270372. 5608.42   2
   5  -5  -2 261981. 5498.79  13
  -5   0  -2 270536. 5452.66   4
   5  -5   1 1095.61 286.376   6
  -5   0   1 1852.83 361.037   1
  -5   0   1 1686.23 380.237  10
   5  -5   1 146.035 137.643  13
   5  -5   1 36.6195 48.1294   3
   0   5   1 33.6362 66.0966   2
  -5   0   1 657.753 261.765   4
  -5   0   1 48.2780 51.6993  12
  -5   0   4 620903. 6721.29  12
   0   5   4 600032. 8474.88   2
  -5   0   4 646808. 6944.69  10
  -5   0   4 668952. 7931.91   4
  -5   0   4 578961. 7076.85   7
   5  -5   4 594525. 8197.53   3
   5  -5   4 562391. 8414.94  13
  -5   0   7 38.9749 52.2876  12
  -5   0   7 16.4298 42.4394  10
   5  -5   7 30.8290 29.9822   3
   0   5   7 2.98349 61.3359   2
  -5   0   7 18.6994 19.5855   4
  -5   0   7 91.6082 99.4025   7
   5  -5   7 80.8854 124.136  13
  -5   0  10 294587. 5831.43  12
   0   5  10 279763. 5656.45   2
   5  -5  10 265092. 6230.16   9
   0   5  10 262674. 6083.34   9
  -5   0  10 303684. 5897.58   7
   5  -5  10 288344. 6510.08  13
   5  -5  13 215.430 223.663   9
   0   5  13 29.9034 73.6361   9
  -5   0  13-11.1758 23.2836   7
  -5   0  16 199857. 5752.49  12
   5  -5  16 189816. 5581.84  13
   5  -5  16 188316. 5860.84   9
   0   5  16 192655. 6122.10   9
  -5   0  16 190064. 5506.53   7
   4  -5 -18 220295. 6886.91   6
   5  -4 -18 209474. 5899.40  11
   4  -5 -18 199459. 5563.75  11
   1   4 -18 218035. 6304.88   5
  -1   5 -18 218629. 6498.79   5
  -5   1 -18 192603. 6118.28   1
  -5   1 -18 198774. 5942.80   4
  -4  -1 -18 217103. 6818.32   1
  -4  -1 -18 190930. 5865.85   4
   5  -4 -18 216445. 6723.20   6
   5  -4 -15 5101.15 854.746  11
   4  -5 -15 5344.29 826.268  11
   1   4 -15 5738.13 962.313   5
  -1   5 -15 6166.54 1034.65   5
  -5   1 -15 6507.87 936.314   5
  -5   1 -15 6779.10 1043.50   1
  -5   1 -15 6156.39 1004.68   4
  -4  -1 -15 6933.07 1127.12   1
   4  -5 -15 6262.75 1112.52   6
   5  -4 -15 5742.29 1027.91   6
   4  -5 -12 349211. 7853.75   6
   5  -4 -12 348275. 6590.72  11
   4  -5 -12 350306. 6108.82  11
   1   4 -12 352262. 7077.58   5
  -1   5 -12 355366. 7340.80   5
  -1   5 -12 380789. 6295.16   2
  -5   1 -12 380950. 6932.23   1
  -5   1 -12 337172. 7286.41   4
   1   4 -12 359745. 6372.20   2
  -4  -1 -12 356889. 7531.75   1
   5  -4 -12 344421. 7433.84   6
   4  -5  -9 12598.3 1389.32   6
   5  -4  -9 9920.61 1015.88  11
   4  -5  -9 10551.1 928.130  11
  -1   5  -9 10471.2 1179.95   5
   1   4  -9 10477.1 1163.55   5
   4  -5  -9 12495.5 1025.24   1
  -1   5  -9 11867.2 1008.26   4
   5  -4  -9 11447.7 915.843  13
  -5   1  -9 11950.5 1275.44   4
  -5   1  -9 12960.4 1132.67   1
   1   4  -9 10271.2 1032.24   2
  -4  -1  -9 11533.6 1223.91   1
  -1   5  -9 11392.0 1106.82   2
   5  -4  -9 10549.4 1191.72   6
  -1   5  -6 531303. 7676.38   2
   4  -5  -6 491463. 5402.48  11
  -1   5  -6 501724. 7788.92   5
   4  -5  -6 518211. 5905.53   1
   1   4  -6 515059. 7079.93   2
  -5   1  -6 585380. 6561.24   1
   5  -4  -6 488586. 6244.60  11
   4  -5  -6 489789. 8005.60   6
  -1   5  -6 515938. 6968.09   4
  -4  -1  -6 495367. 7350.61   1
   5  -4  -6 494604. 6352.19   8
   5  -4  -6 507082. 6698.04  13
  -5   1  -6 477073. 7655.71   4
   4  -5  -6 473605. 8065.57   3
   1   4  -6 528986. 7610.86   5
   4  -5  -6 473917. 6456.24  13
   5  -4  -6 492356. 7370.16   6
   4  -5  -3 14544.4 719.656  11
  -1   5  -3 16315.5 1333.12   2
   5  -4  -3 16036.3 1205.22   6
  -4  -1  -3 16917.8 945.014   3
  -1   5  -3 16439.6 1269.01   4
   5  -4  -3 16577.2 1259.02   8
   4  -5  -3 16624.1 1283.07  13
  -5   1  -3 19972.2 1029.68   1
   4  -5  -3 19045.8 1021.90   1
  -5   1  -3 17010.1 1363.31   4
   4  -5  -3 17215.5 1480.72   3
   5  -4  -3 15629.8 1226.31  13
   1   4  -3 14752.1 1175.87   2
  -4  -1  -3 16275.7 1229.79   1
  -1   5   0 471086. 5005.57  10
  -1   5   0 435685. 6955.09   2
   5  -4   0 437917. 5622.24   6
  -5   1   0 444537. 6452.13  10
  -1   5   0 450742. 6803.44   4
  -4  -1   0 429947. 5332.69   3
  -5   1   0 478918. 6932.92   4
   5  -4   0 434576. 6804.86  13
  -4  -1   0 429832. 5930.19   1
   4  -5   0 449057. 4865.98   1
  -4  -1   0 442836. 4406.59   7
   4  -5   0 435566. 7147.42   3
   4  -5   0 418004. 6715.30  13
   1   4   0 461441. 6601.95   2
  -4  -1   0 437090. 4412.68  12
  -1   5   3 16727.4 1092.60  10
  -1   5   3 16629.6 1348.95   2
  -5   1   3 15966.8 1174.21  10
  -4  -1   3 15914.1 928.937  10
  -1   5   3 16099.6 1334.62   4
   1   4   3 19027.9 1328.98   9
  -5   1   3 16921.5 1252.68   4
  -4  -1   3 15980.0 939.559   7
   5  -4   3 16503.8 908.143   6
   4  -5   3 17504.2 1389.97   3
   5  -4   3 16075.7 1347.57  13
   1   4   3 15991.1 1230.88   2
  -4  -1   3 14961.0 971.669  12
  -4  -1   6 498396. 6388.15  12
  -1   5   6 414956. 6049.75  10
  -5   1   6 496377. 6336.46  10
  -1   5   6 429908. 6906.28   2
   4  -5   6 466377. 7060.22   3
   1   4   6 454305. 6718.22   9
  -1   5   6 409228. 6971.88   9
  -5   1   6 565633. 6924.86   4
  -4  -1   6 584484. 6447.58   4
  -4  -1   6 520727. 5994.66   7
  -5   1   6 472705. 6944.41   7
   5  -4   6 499780. 6290.75   3
   5  -4   6 432465. 7267.69  13
   1   4   6 460217. 6616.40   2
  -4  -1   9 10597.4 1038.47  12
  -1   5   9 11955.7 1154.82  10
  -5   1   9 10448.8 943.473  10
  -1   5   9 11464.1 1146.52   2
   5  -4   9 11178.9 1192.72   9
   1   4   9 11234.3 1180.08   9
  -1   5   9 10898.1 1194.95   9
  -4  -1   9 9918.32 931.954   7
  -5   1   9 10957.7 1126.27   7
   5  -4   9 12367.1 1267.65  13
   4  -5   9 11525.0 1272.90  13
   4  -5   9 10753.9 1075.28   3
   1   4   9 11501.2 1025.57   2
  -4  -1  12 304405. 6131.39  12
  -5   1  12 331280. 5595.77  10
  -1   5  12 294074. 5784.06   2
   4  -5  12 296468. 6607.85   9
   5  -4  12 275519. 6414.03   9
   1   4  12 289363. 6588.29   9
  -1   5  12 284400. 6554.17   9
  -4  -1  12 313023. 5899.27   7
  -5   1  12 312547. 6581.12   7
  -1   5  12 280444. 6217.24  10
   5  -4  12 298026. 6419.87  13
   4  -5  12 304097. 6037.75  12
   4  -5  12 330622. 5949.28   3
   4  -5  12 315491. 6872.17  13
  -5   1  15 6143.80 975.237  12
  -1   5  15 7161.60 1089.82  10
   4  -5  15 6718.77 941.178  12
   4  -5  15 6754.09 1057.69   9
   5  -4  15 6940.60 1075.63   9
   1   4  15 7271.33 1133.79   9
  -1   5  15 7037.10 1100.67   9
  -4  -1  15 6267.25 919.189   7
  -5   1  15 7816.14 1085.22   7
   5  -4  15 7053.10 1007.57  13
   4  -5  15 6627.65 1003.65  13
  -4  -1  15 6183.00 960.946  12
  -5   1  18 203116. 5999.91  12
  -4  -1  18 202964. 5907.21  12
   4  -5  18 202291. 6018.20   9
   5  -4  18 194058. 6138.83   9
  -4  -1  18 202452. 5808.79   3
   1   4  18 200598. 6445.32   9
  -1   5  18 203697. 6260.50   9
  -4  -1  18 201345. 5680.70   7
  -5   1  18 204344. 6015.30   7
   3  -5 -19 1390.44 466.571  11
   2   3 -19 1160.46 446.395   5
   3  -5 -19 1461.44 549.483   6
   2   3 -16 264458. 5902.25  11
   3  -5 -16 260667. 7270.32   6
   5  -3 -16 246446. 6662.34   6
   5  -3 -16 252136. 6316.01  11
   3  -5 -16 242591. 5687.15  11
   2   3 -16 248578. 6210.14   5
  -2   5 -16 256272. 6638.68   5
   2   3 -16 252745. 5740.57   6
  -5   2 -16 222396. 5663.14   5
  -5   2 -16 230168. 6112.24   4
   3  -5 -16 265451. 6675.06   1
  -3  -2 -16 252932. 7067.65   1
  -3  -2 -13 2237.64 614.387   1
   3  -5 -13 2064.76 637.086   6
   5  -3 -13 1786.37 501.043  11
   2   3 -13 2039.77 522.308   5
  -2   5 -13 1934.78 539.691   5
  -5   2 -13 3047.43 592.006   5
  -5   2 -13 2281.42 538.792   1
   2   3 -13 1724.37 436.927   2
  -5   2 -13 2415.00 610.727   4
   2   3 -13 3593.80 645.035  11
   3  -5 -13 2204.44 492.186  11
   2   3 -13 1827.49 468.203   6
   5  -3 -13 1944.56 560.697   6
   3  -5 -13 2305.78 570.919   1
  -2   5 -10 422354. 6534.50   2
   5  -3 -10 416563. 6895.12  11
   3  -5 -10 387999. 6753.65   1
   3  -5 -10 384511. 5657.42  11
   2   3 -10 408072. 6655.62   5
  -2   5 -10 382150. 7112.18   5
  -5   2 -10 365545. 5494.33   5
  -3  -2 -10 378320. 7329.16   1
  -2   5 -10 429421. 6392.26   4
  -5   2 -10 425170. 6360.76   1
  -5   2 -10 364038. 7140.37   4
   5  -3 -10 402071. 5088.03  13
   2   3 -10 405897. 6550.70   2
   2   3 -10 431073. 6360.47  11
   2   3 -10 394915. 6562.57   6
   5  -3 -10 377135. 7155.79   6
   5  -3  -7 2731.37 501.916  11
   3  -5  -7 3114.73 417.033  11
   2   3  -7 3062.55 540.352   5
  -2   5  -7 4232.42 693.578   5
  -2   5  -7 3133.88 569.402   2
  -5   2  -7 3320.65 408.076   5
  -2   5  -7 3502.53 409.569  10
   5  -3  -7 3665.46 540.878  13
  -2   5  -7 2929.37 538.715   4
   3  -5  -7 3627.25 588.868   1
  -5   2  -7 3773.49 494.738   1
   5  -3  -7 2975.89 511.197   8
  -3  -2  -7 3360.59 628.927   1
  -5   2  -7 3947.74 706.107   4
   2   3  -7 2871.55 511.978   2
   3  -5  -7 3479.57 673.790   3
   5  -3  -7 2989.95 574.152   6
   3  -5  -4 523313. 4097.98  11
  -2   5  -4 574562. 7506.29   5
  -3  -2  -4 598046. 7876.67   1
  -3  -2  -4 585825. 5994.98   3
   5  -3  -4 635885. 7465.74  13
  -2   5  -4 629147. 5747.20  10
  -2   5  -4 606879. 8142.64   2
   3  -5  -4 608907. 7109.51   1
  -2   5  -4 607445. 7807.86   4
   5  -3  -4 655235. 7760.33   6
  -5   2  -4 698908. 4940.60   1
   3  -5  -4 627378. 4953.74   8
   5  -3  -4 648423. 7871.07   8
  -5   2  -4 611090. 8320.96   4
   3  -5  -4 604216. 8577.00   3
   2   3  -4 680212. 7632.02   2
   5  -3  -4 632854. 7034.99  11
   3  -5  -1 3646.02 516.230   1
  -3  -2  -1 2902.96 437.185   3
  -5   2  -1 3379.03 575.312  10
  -2   5  -1 3669.15 610.912   4
   2   3  -1 3663.70 548.760   2
   5  -3  -1 3585.92 620.660   8
  -2   5  -1 3526.37 465.346  10
  -5   2  -1 3656.54 617.929   4
   5  -3  -1 3475.01 572.700  13
   3  -5  -1 3700.56 655.059   3
   5  -3  -1 3162.53 483.049   6
  -3  -2  -1 3377.83 550.471   1
  -3  -2  -1 4750.49 470.661  12
  -5   2   2 369046. 5902.33  10
  -3  -2   2 383828. 3630.47  10
  -3  -2   2 361268. 5184.06   3
  -2   5   2 332597. 5908.75   4
   2   3   2 382769. 5196.99   9
   3  -5   2 337687. 6009.06   3
  -2   5   2 319456. 4953.41  10
  -5   2   2 388416. 6105.23   4
  -3  -2   2 379454. 3310.97   7
   2   3   2 360192. 5343.17   2
   5  -3   2 356564. 5964.80  13
   5  -3   2 369013. 4399.14   6
  -3  -2   2 356482. 4602.49  12
  -2   5   5 3781.99 596.443  10
  -5   2   5 2705.94 478.536  10
   2   3   5 2959.98 476.522   2
   5  -3   5 3314.30 542.297   9
  -3  -2   5 4917.94 650.441   3
  -2   5   5 2799.10 549.167   4
   2   3   5 4091.34 586.960   9
  -5   2   5 3256.84 526.992   4
  -3  -2   5 2930.24 382.616   7
   5  -3   5 3515.35 616.425  13
  -3  -2   5 2702.74 447.148  12
   3  -5   5 2788.01 556.238   3
   3  -5   8 469354. 7356.86   3
  -2   5   8 405054. 6744.69  10
  -5   2   8 483434. 6801.69  10
  -2   5   8 411161. 6875.08   4
   5  -3   8 447923. 7028.22   9
  -3  -2   8 494083. 7104.78   3
   3  -5   8 454481. 7041.66  12
   2   3   8 442838. 6787.50   9
  -5   2   8 536170. 6402.96   4
  -3  -2   8 509860. 5881.06   7
  -2   5   8 422362. 5362.15   7
  -5   2   8 464922. 7300.09   7
   2   3   8 442137. 5767.86   2
   5  -3   8 441677. 7168.94  13
  -3  -2   8 481475. 6659.25  12
  -5   2  11 1322.71 377.372  10
   5  -3  11 1461.81 442.364   9
  -3  -2  11 1478.06 417.569   3
  -2   5  11 1449.14 437.684  10
   2   3  11 1271.11 399.092   9
  -2   5  11 1472.60 444.736   9
   5  -3  11 1520.49 433.686  13
  -3  -2  11 1333.02 359.251   7
  -2   5  11 1580.92 357.316   7
  -3  -2  11 1277.24 383.807  12
  -5   2  11 1326.42 414.590   7
   2   3  11 1472.73 315.355   2
   3  -5  11 1514.77 437.282   3
   3  -5  11 1656.09 450.786  12
   3  -5  14 367719. 6799.01   3
  -2   5  14 328271. 7074.64  10
  -5   2  14 347806. 6439.01  10
   5  -3  14 306688. 6408.85  13
   3  -5  14 324283. 6853.95   9
  -3  -2  14 333574. 6738.32   3
   5  -3  14 298314. 6917.85   9
   2   3  14 314150. 7107.59   9
  -2   5  14 316924. 6812.50   9
  -3  -2  14 336688. 6315.69   7
  -5   2  14 351447. 7317.69   7
   3  -5  14 331579. 6715.43  12
  -3  -2  14 334253. 6662.60  12
  -3  -2  17 635.199 312.527  12
  -2   5  17 664.450 341.694  10
  -3  -2  17 735.680 349.579   3
   3  -5  17 1015.59 415.582   9
   5  -3  17 797.301 372.310   9
   2   3  17 931.952 426.922   9
  -2   5  17 706.405 352.268   9
  -3  -2  17 599.052 300.550   7
  -5   2  17 734.835 351.580   7
   3  -5  17 949.137 400.494  13
   3  -5  17 833.088 355.165  12
   5  -2 -17 759.488 375.980  11
   2  -5 -17 833.353 422.893   6
   2  -5 -17 749.508 319.384  11
   3   2 -17 737.522 325.909   5
  -3   5 -17 993.379 429.051   5
   3   2 -17 736.739 326.147   6
  -2  -3 -17 885.292 430.669   1
  -5   3 -17 804.340 354.212   5
   3   2 -17 607.662 300.318  11
   5  -2 -17 1084.25 434.053   6
   2  -5 -17 858.575 419.197   1
   2  -5 -14 368321. 8588.04   6
   3   2 -14 382021. 7072.43  11
  -2  -3 -14 361275. 8156.88   1
   5  -2 -14 390202. 7802.13  11
  -3   5 -14 360095. 7355.94   5
   2  -5 -14 350870. 6354.25  11
   3   2 -14 397732. 6940.86   5
   3   2 -14 384687. 7135.19   6
  -5   3 -14 322448. 6417.59   5
   3   2 -14 360926. 6437.27   2
  -5   3 -14 319486. 6919.78   4
   5  -2 -14 361586. 7535.62   6
   2  -5 -14 356661. 7784.04   1
   3   2 -11 1484.99 403.555  11
  -3   5 -11 1646.01 381.913   2
   5  -2 -11 1458.36 429.860  11
   2  -5 -11 1500.20 369.579  11
  -3   5 -11 1519.24 440.741   5
   2  -5 -11 1648.79 485.411   1
   3   2 -11 1521.25 429.535   6
  -5   3 -11 1606.87 377.634   5
  -3   5 -11 2009.49 419.408  10
  -2  -3 -11 1609.76 508.134   1
   5  -2 -11 1253.10 409.030   6
  -3   5 -11 2104.14 477.075   4
   3   2 -11 1420.68 375.529   5
   3   2 -11 1373.12 383.694   2
  -5   3 -11 1437.98 449.815   4
   5  -2 -11 1338.59 303.723  13
   5  -2  -8 511329. 7338.36  11
   3   2  -8 564643. 6866.42   5
   2  -5  -8 429608. 5305.41  11
  -3   5  -8 448946. 6855.66   5
  -5   3  -8 441564. 5192.10   5
  -3   5  -8 509060. 7179.41   2
   2  -5  -8 468113. 7790.58   3
  -3   5  -8 532233. 6627.74  10
  -3   5  -8 443668. 6799.64   4
   2  -5  -8 456398. 7385.14   1
   3   2  -8 530349. 7424.81   6
  -5   3  -8 454635. 7703.26   4
   3   2  -8 508412. 6992.32   2
  -2  -3  -8 447636. 7660.74   1
  -2  -3  -8 468429. 5485.86   3
   5  -2  -8 520087. 6379.57  13
   5  -2  -8 489450. 7458.35   6
   3   2  -8 554138. 7385.59  11
   5  -2  -5 2985.08 519.563  11
  -2  -3  -5 3305.54 511.483   3
  -3   5  -5 2962.34 524.409   5
   2  -5  -5 3110.44 352.591  11
   2  -5  -5 3280.05 582.773   1
  -5   3  -5 3095.71 322.760   5
  -2  -3  -5 2923.73 582.185   1
  -3   5  -5 3481.10 520.213  10
  -3   5  -5 3163.41 578.356   4
   5  -2  -5 2840.45 533.113   8
  -5   3  -5 3341.39 635.024   4
   3   2  -5 2784.00 499.543   2
   3   2  -5 3060.84 540.074   6
   5  -2  -5 3080.17 518.069  13
   2  -5  -5 3036.43 610.024   3
   5  -2  -5 2812.38 519.210   6
   2  -5  -2 328971. 5450.59   1
  -2  -3  -2 355207. 5328.72   3
  -3   5  -2 325726. 4972.41  10
   5  -2  -2 381639. 5413.74   6
  -5   3  -2 367727. 6132.72  10
   5  -2  -2 412962. 3666.71   9
  -3   5  -2 317960. 5776.26   4
   5  -2  -2 368864. 6243.36   8
  -5   3  -2 372518. 6448.74   4
   3   2  -2 374907. 5512.27   2
   5  -2  -2 373271. 5810.03  13
  -2  -3  -2 345862. 5917.33   1
  -2  -3  -2 349714. 4502.20  12
   2  -5  -2 336530. 6155.25   3
  -2  -3   1 3435.83 524.116   3
  -3   5   1 3458.35 534.727  10
  -5   3   1 3356.02 586.092  10
   5  -2   1 3701.48 440.169   9
  -3   5   1 3482.27 601.817   4
   3   2   1 3520.10 413.535   9
   5  -2   1 3327.29 616.339   8
  -5   3   1 3486.94 587.073   4
   3   2   1 3050.52 479.875   2
   5  -2   1 3257.81 557.181  13
   5  -2   1 3614.71 467.161   6
  -2  -3   1 5104.27 582.615  12
   2  -5   1 3568.11 642.653   3
   2  -5   4 554270. 7850.80   3
  -3   5   4 467180. 6627.25  10
  -5   3   4 574664. 7328.80  10
  -2  -3   4 636175. 7429.75   3
   5  -2   4 614276. 6562.37   9
  -3   5   4 496287. 7439.15   4
   3   2   4 618246. 6449.27   9
   5  -2   4 580430. 8462.04   8
  -5   3   4 623552. 7723.77   4
   3   2   4 627981. 6746.94   8
  -2  -3   4 694020. 4840.50   7
   3   2   4 601654. 6588.05   2
   5  -2   4 597555. 5001.20   6
   5  -2   4 615278. 7889.66  13
   2  -5   4 591965. 7808.67  12
  -2  -3   4 623298. 6938.86  12
   2  -5   7 2881.68 576.027   3
  -3   5   7 3429.90 617.701  10
  -5   3   7 3165.74 570.136  10
  -2  -3   7 2797.92 521.024   3
   5  -2   7 3025.34 527.406   9
  -3   5   7 3607.39 635.974   4
   3   2   7 2804.96 507.172   9
  -5   3   7 2995.08 524.437   4
   5  -2   7 3046.49 574.683  13
   3   2   7 3347.25 489.603   8
  -2  -3   7 2878.07 399.801   7
   3   2   7 2730.72 432.518   2
   2  -5   7 2950.99 569.770  12
  -2  -3   7 2581.55 491.021  12
   2  -5  10 350791. 6466.59   3
  -3   5  10 344913. 6702.64  10
  -5   3  10 352510. 6333.25  10
  -2  -3  10 355576. 6451.19   3
   5  -2  10 340465. 6303.48  13
  -3   5  10 345036. 6320.60   4
   5  -2  10 334570. 6308.00   9
   3   2  10 351341. 6418.42   9
  -5   3  10 391168. 5517.90   4
  -3   5  10 345752. 6542.19   9
   3   2  10 364868. 5056.25   8
   3   2  10 371343. 4907.51   2
  -2  -3  10 376472. 5452.82   7
  -3   5  10 356753. 5979.01   7
  -5   3  10 355720. 6704.77   7
   2  -5  10 348003. 6437.44  12
  -2  -3  10 363229. 6381.86  12
   2  -5  13 1869.34 494.999   3
  -3   5  13 3493.56 728.190  10
  -5   3  13 1805.87 483.686  10
  -2  -3  13 1748.82 479.549   3
   2  -5  13 2070.78 531.607   9
   5  -2  13 2085.37 536.312   9
   3   2  13 2136.94 553.730   9
  -3   5  13 1783.38 488.263   9
  -2  -3  13 2084.03 474.462   7
  -3   5  13 2005.34 478.664   7
  -5   3  13 1829.61 513.220   7
   5  -2  13 1916.29 489.721  13
   2  -5  13 1868.58 497.184  12
  -2  -3  13 2193.91 539.273  12
   2  -5  16 257685. 6052.77   3
  -3   5  16 250056. 6488.84  10
  -5   3  16 241122. 5958.09  10
  -2  -3  16 245761. 6061.35   3
   2  -5  16 234496. 6009.69   9
   5  -2  16 214137. 6080.14   9
   3   2  16 232469. 6392.77   9
  -3   5  16 230623. 5858.90   9
  -2  -3  16 241118. 5718.98   7
  -3   5  16 245228. 5638.94   7
  -5   3  16 239560. 6251.13   7
   2  -5  16 237628. 6031.73  12
  -2  -3  16 244319. 6138.35  12
  -5   3  19 1230.40 419.851  10
  -2  -3  19 1453.63 500.661   3
   2  -5  19 1014.57 410.503   9
  -3   5  19 1311.22 463.687   9
  -2  -3  19 1181.91 438.108   7
   2  -5  19 1680.81 530.524  12
   1  -5 -18 218228. 6736.60   6
   4   1 -18 218305. 6145.06  11
   5  -1 -18 216879. 6313.60  11
   1  -5 -18 211640. 5747.12  11
  -4   5 -18 222979. 6444.26   5
   1  -5 -18 222672. 6980.31   1
  -1  -4 -18 214893. 7002.10   1
   4   1 -18 204395. 5661.39   6
   5  -1 -18 207496. 5938.33   6
  -1  -4 -15 8316.20 1295.41   1
   5  -1 -15 6306.60 1018.24  11
  -4   5 -15 6976.54 1047.45   5
  -5   4 -15 6736.45 965.357   5
  -5   4 -15 7440.40 1021.24   4
   4   1 -15 6231.09 979.092  11
   4   1 -15 6722.96 988.638   6
   5  -1 -15 6724.31 1025.35   6
   1  -5 -15 7905.79 1250.46   1
   4   1 -12 353806. 6893.75  11
   5  -1 -12 347813. 6962.42  11
  -4   5 -12 307751. 6160.15   5
  -5   4 -12 293726. 5633.95   5
   1  -5 -12 309745. 7160.89   1
  -1  -4 -12 316857. 7432.80   1
  -4   5 -12 352983. 6446.31  10
  -4   5 -12 326705. 6283.47   4
  -5   4 -12 284947. 6209.82   4
   4   1 -12 332369. 6597.30   6
   5  -1 -12 330906. 6743.01   6
   4   1  -9 10797.9 1113.62  11
   5  -1  -9 10352.8 1091.78  11
   4   1  -9 12120.5 920.906   5
  -4   5  -9 11834.3 1102.47   5
  -5   4  -9 11659.1 957.567   5
  -4   5  -9 12416.5 1168.77  10
  -4   5  -9 13475.4 1167.60   2
   4   1  -9 10455.4 1093.26   6
   4   1  -9 9504.19 995.743   2
  -5   4  -9 11423.9 1209.50   4
   1  -5  -9 12647.9 1345.24   1
  -1  -4  -9 12159.2 1340.14   1
   5  -1  -9 10565.4 975.166  13
   1  -5  -9 12696.3 1257.41   3
  -1  -4  -9 12707.5 1062.09   3
   5  -1  -9 10603.3 1118.48   6
   5  -1  -6 516120. 7378.49  11
   1  -5  -6 435705. 7451.58   1
  -1  -4  -6 435206. 7583.22   1
  -4   5  -6 407334. 5966.22   5
  -5   4  -6 437063. 4887.10   5
  -4   5  -6 431655. 6681.48  10
  -5   4  -6 435069. 6986.23  10
   5  -1  -6 528893. 7035.58  13
  -4   5  -6 401655. 6817.11   4
   4   1  -6 487804. 6730.75   2
  -5   4  -6 421978. 7112.37   4
   5  -1  -6 513096. 7633.58   8
   4   1  -6 499535. 7174.22   6
   5  -1  -6 514381. 7310.91   6
   1  -5  -6 447382. 7411.35   3
  -1  -4  -6 443992. 6701.40   3
  -1  -4  -3 15606.0 1261.26   3
  -4   5  -3 16171.4 1265.15  10
  -5   4  -3 16364.6 1345.08  10
   5  -1  -3 15539.4 1202.79  13
  -4   5  -3 16228.5 1350.80   4
  -5   4  -3 16706.3 1386.80   4
   4   1  -3 14083.6 1102.04   2
   5  -1  -3 15179.2 1319.08   8
  -1  -4  -3 15797.4 1352.17   1
   1  -5  -3 15920.5 1319.34   1
   4   1  -3 14765.5 1170.88  13
   4   1  -3 14777.2 1178.54   6
   5  -1  -3 15011.1 1141.42   6
   1  -5  -3 16677.9 1423.48   3
  -1  -4   0 426586. 6505.73   3
  -4   5   0 349863. 5841.54  10
   1  -5   0 400577. 6829.49   3
  -5   4   0 425361. 6829.87  10
   5  -1   0 458956. 6737.79  13
  -4   5   0 360993. 6519.98   4
   4   1   0 464333. 6536.16  13
  -5   4   0 410461. 6811.03   4
   4   1   0 447426. 6131.25   6
   5  -1   0 425301. 6932.74   8
   4   1   0 445511. 6002.09   2
   4   1   0 456126. 6606.11   8
   5  -1   0 446461. 5763.59   6
  -1  -4   0 430089. 6012.69  12
   1  -5   3 14621.7 1285.89   3
  -1  -4   3 15152.8 1236.31   3
  -4   5   3 15863.8 1280.35  10
  -5   4   3 14527.1 1217.65  10
   5  -1   3 16321.0 925.935   9
  -4   5   3 16058.5 1353.30   4
   4   1   3 16900.7 968.825   9
  -5   4   3 16839.6 1376.16   4
   5  -1   3 16829.8 1423.03   8
   4   1   3 15200.8 1190.47   8
   4   1   3 14049.2 1027.69   2
   5  -1   3 14473.8 930.076   6
   4   1   3 16038.6 1230.91  13
   5  -1   3 15173.2 1249.37  13
   1  -5   3 15678.8 1282.36  12
  -1  -4   3 14616.6 1141.15  12
   1  -5   6 473954. 7426.70   3
  -1  -4   6 475597. 7193.88   3
  -4   5   6 435673. 7031.50  10
  -5   4   6 442704. 7052.49  10
   4   1   6 495235. 6898.90  13
   1  -5   6 452566. 7042.47  12
   5  -1   6 500672. 6164.20   9
  -4   5   6 429632. 7025.45   4
   4   1   6 493234. 6314.88   9
  -5   4   6 486591. 7214.63   4
   5  -1   6 455121. 7483.08   8
   4   1   6 463150. 5703.72   2
   4   1   6 462555. 6627.56   8
   5  -1   6 481094. 7150.20  13
  -1  -4   6 489281. 7076.16  12
   1  -5   9 10279.8 1136.93   3
  -4   5   9 10476.8 1181.55  10
  -5   4   9 10070.5 1121.38  10
  -1  -4   9 9912.93 1098.37   3
  -4   5   9 12310.1 1208.29   4
   5  -1   9 10855.2 1054.26   9
   4   1   9 10722.7 1059.38   9
  -5   4   9 11465.5 1077.73   4
   4   1   9 10401.0 789.867   2
   5  -1   9 11483.3 1247.18   8
   4   1   9 10694.2 1032.96   8
   4   1   9 10984.6 1041.10  13
   5  -1   9 10590.9 1090.42  13
   1  -5   9 9749.41 1089.02  12
  -1  -4   9 9337.43 1041.68  12
   1  -5  12 326782. 6731.68   3
  -4   5  12 332669. 7143.21  10
  -5   4  12 329576. 6854.56  10
  -1  -4  12 321584. 6587.09   3
   5  -1  12 311030. 6080.85  13
  -4   5  12 334136. 6247.49   4
   5  -1  12 312417. 6347.94   9
  -1  -4  12 325145. 6578.84  12
   4   1  12 317083. 6456.08   9
   1  -5  12 315749. 6610.00  12
   4   1  12 345946. 6114.15   8
  -1  -4  12 331825. 5713.21   7
  -4   5  12 313747. 6235.80   7
  -5   4  12 336663. 6973.21   7
   4   1  12 310523. 5524.41  13
   1  -5  15 5762.36 940.326   3
  -4   5  15 6067.97 1020.84  10
  -5   4  15 5738.27 958.330  10
  -1  -4  15 5734.40 944.515   3
   1  -5  15 5820.78 909.421   9
   5  -1  15 5932.18 967.622   9
   4   1  15 6179.61 1005.40   9
  -4   5  15 5406.87 865.394   9
  -1  -4  15 5467.70 832.187   7
  -4   5  15 5687.33 893.963   7
  -5   4  15 5960.42 977.538   7
   1  -5  15 8431.12 1154.55  12
  -1  -4  15 5832.03 947.902  12
   1  -5  18 204849. 5833.32   3
  -4   5  18 206578. 6151.86  10
  -5   4  18 204388. 5873.16  10
  -1  -4  18 206061. 5952.18   3
   5  -1  18 192856. 6142.51   9
   4   1  18 198117. 6219.90   9
  -4   5  18 198889. 5469.09   9
  -4   5  18 200562. 5628.11   7
  -5   4  18 199183. 5835.22   7
   1  -5  18 202076. 5986.79  12
  -1  -4  18 199105. 5954.53  12
  -5   5 -16 191170. 5474.70   5
   5   0 -16 203922. 5844.25   6
   0  -5 -16 204480. 6776.95   1
   5   0 -13 105.453 140.727  11
  -5   5 -13 886.201 327.469   5
   0  -5 -13 2.82738 67.5028   1
  -5   5 -13 336.165 219.378   4
   5   0 -13 1031.29 407.573   6
   5   0 -10 339201. 6809.57  11
  -5   5 -10 276312. 5269.64   5
  -5   5 -10 293323. 6310.00  10
  -5   5 -10 288723. 6429.58   4
   0  -5 -10 297172. 7066.04   1
   0  -5 -10 333914. 6274.07   3
   5   0 -10 335189. 6700.10   6
   5   0  -7 30.2072 76.3109   6
  -5   5  -7 204.214 136.230   5
   0  -5  -7 46.2309 103.267   1
  -5   5  -7 129.397 121.803  10
   0  -5  -7 120.988 138.495   3
   5   0  -4 644995. 8159.11  13
  -5   5  -4 513999. 7951.37  10
   5   0  -4 655458. 8326.28   6
  -5   5  -4 497856. 8107.72   4
   0  -5  -4 537458. 8520.04   1
   5   0  -4 642761. 8822.19   8
   0  -5  -4 553306. 8499.69   3
   5   0  -1 72.4535 88.9277   6
   5   0  -1 69.2339 109.922   2
  -5   5  -1 302.290 187.245  10
   0  -5  -1 81.5730 125.445   3
   5   0  -1 7.40633 71.1537   8
  -5   5  -1 157.856 177.450   4
   5   0  -1 98.5461 118.168  13
   0  -5   2 239625. 5409.63   3
  -5   5   2 226084. 5161.12  10
   5   0   2 247562. 5108.60  13
  -5   5   2 239119. 5579.18   4
   5   0   2 243000. 5291.68   8
   5   0   2 238041. 4366.87   6
   0  -5   2 246742. 5187.11  12
   0  -5   5 32.4092 80.1731  12
  -5   5   5 116.363 139.974  10
   0  -5   5 54.5959 96.0440   3
   5   0   5 254.842 132.241   9
   5   0   5 0.96178 45.5520   8
  -5   5   5 273.220 189.701   4
   5   0   5-0.21107 37.9346  13
   0  -5   8 465134. 7923.19   3
  -5   5   8 449600. 7833.14  10
   5   0   8 467705. 6610.71   9
  -5   5   8 451015. 7495.05   4
   5   0   8 440517. 7633.39   8
   5   0   8 440845. 6959.71  13
   0  -5   8 452915. 7575.81  12
   0  -5  11 135.062 154.775  12
  -5   5  11 107.735 101.969   7
  -5   5  11 291.058 207.066  10
   0  -5  11 56.6423 80.6051   3
   5   0  11 16.9756 71.4280   9
   5   0  11 84.0453 113.974   8
  -5   5  11 275.248 193.167   4
   5   0  11 19.0795 24.6352  13
   0  -5  14 320299. 7279.13   3
  -5   5  14 321548. 7460.23  10
   5   0  14 305209. 6611.97   8
  -5   5  14 318020. 7021.32   7
   0  -5  14 315177. 7162.15  12
   0  -5  17-53.0213 72.4922  12
  -5   5  17 20.7187 75.2736  10
   0  -5  17 33.3758 121.398   3
   5   0  17 383.261 240.913   9
  -5   5  17 184.218 172.932   7
   0   6 -12 245015. 6834.85   5
  -6   0 -12 231225. 6732.10   4
   0   6 -12 224684. 5924.09   2
   6  -6 -12 228372. 6685.79   6
   6  -6  -9-71.8704 107.726   6
   0   6  -9 45.4816 81.5087   2
  -6   0  -9 189.153 190.799   4
  -6   0  -6 305196. 7061.63   4
   0   6  -6 304078. 6789.03   2
   6  -6  -6 302067. 6157.29  13
   6  -6  -6 281076. 6417.46   6
   6  -6  -3 138.873 137.360   6
   0   6  -3 24.8706 56.0502   2
  -6   0  -3-4.83603 13.6011   4
   6  -6  -3 168.483 156.164  13
  -6   0   0 438682. 7170.62  10
  -6   0   0 409839. 6032.73   3
  -6   0   0 420588. 7482.47   4
   6  -6   0 428498. 6584.96   6
   0   6   0 419019. 7918.36   2
   0   6   3 124.129 141.458   2
  -6   0   3 103.170 106.719   4
  -6   0   3 107.142 99.9720   7
   6  -6   3 123.869 152.781  13
  -6   0   6 247868. 5075.75  12
   0   6   6 247365. 5998.78   2
  -6   0   6 260500. 5357.34   7
   6  -6   6 256583. 6579.02  13
  -6   0   9 36.9353 92.8786  12
   0   6   9 17.6234 79.2933   2
  -6   0   9 15.2958 10.2621   7
  -6   0  12 248438. 6156.79  12
   0   6  12 234920. 6730.72   9
  -6   0  12 242873. 5873.43   7
   6  -6  12 257402. 6946.75  13
   6  -5 -16 213336. 5778.18  11
  -6   1 -16 214901. 6624.41   4
  -5  -1 -16 227988. 6780.63   1
   6  -5 -13 4324.38 763.985  11
   1   5 -13 4641.72 916.007   5
  -1   6 -13 4972.90 975.116   5
  -6   1 -13 4859.96 958.079   4
   1   5 -13 4275.48 801.828   2
  -5  -1 -13 4936.12 962.327   4
  -5  -1 -13 5160.89 955.437   1
   6  -5 -13 4489.94 930.617   6
   5  -6 -13 5158.82 1017.96   6
   5  -6 -10 290609. 7198.64   6
  -5  -1 -10 308214. 6958.92   1
   6  -5 -10 288952. 5801.00  11
   1   5 -10 308998. 7008.06   5
  -1   6 -10 306485. 7391.25   5
  -6   1 -10 299523. 7246.22   4
   1   5 -10 293090. 6394.30   2
  -1   6 -10 301112. 6487.37   2
   6  -5 -10 290267. 6876.70   6
   5  -6  -7 6337.80 994.955   6
   6  -5  -7 6054.14 761.781  11
  -5  -1  -7 6670.31 944.954   1
   6  -5  -7 5927.12 748.286   8
  -6   1  -7 6771.52 1034.04   4
   1   5  -7 5621.44 858.087   2
   6  -5  -7 7531.28 913.392  13
   5  -6  -7 6962.93 866.763  13
   6  -5  -7 6181.85 923.921   6
  -1   6  -7 7947.30 1061.24   2
   5  -6  -4 391646. 7282.52   6
  -1   6  -4 424580. 7934.97   2
   5  -6  -4 390303. 6856.34  13
   6  -5  -4 418936. 6896.33   8
  -5  -1  -4 437406. 7116.71   1
  -6   1  -4 412962. 7714.34   4
   5  -6  -4 403509. 8089.91   3
   6  -5  -4 402162. 7047.78  13
   6  -5  -4 398511. 6826.35   6
   5  -6  -1 7000.42 905.164   6
  -5  -1  -1 8046.50 921.655   1
  -1   6  -1 7276.18 1045.30   2
   1   5  -1 6624.74 915.306   2
   6  -5  -1 7127.03 821.985   6
  -6   1  -1 6752.22 904.949  10
  -5  -1  -1 6721.31 738.680   3
   6  -5  -1 7387.18 972.611   8
  -6   1  -1 6347.51 900.976   4
   5  -6  -1 7132.75 1029.62   3
   6  -5  -1 6819.22 948.442  13
   5  -6  -1 6906.11 945.688  13
   5  -6   2 388599. 6013.57   6
  -1   6   2 350487. 7002.30   2
  -6   1   2 373424. 6542.19  10
  -5  -1   2 358136. 5878.38   3
  -6   1   2 383304. 6823.45   4
  -5  -1   2 392261. 6198.22   1
  -5  -1   2 390546. 6514.15   4
   5  -6   2 365044. 7166.89   3
   6  -5   2 357715. 7021.74  13
   5  -6   2 343251. 6955.25  13
   1   5   2 354106. 6585.52   2
  -1   6   5 5411.06 863.286   2
  -1   6   5 6024.67 751.475  10
  -6   1   5 5096.63 709.618  10
  -5  -1   5 5128.75 750.009   3
  -6   1   5 5552.21 795.915   4
  -5  -1   5 5722.85 754.300   4
  -6   1   5 5197.30 789.537   7
   5  -6   5 5461.79 914.142  13
   6  -5   5 5689.55 912.793  13
   5  -6   5 5356.67 854.561   3
   1   5   5 6801.11 919.844   2
  -5  -1   5 5181.08 677.376  12
  -1   6   8 267371. 6106.13   2
  -1   6   8 282516. 5794.61  10
  -6   1   8 320178. 5709.06  10
   6  -5   8 272940. 6285.79   9
   1   5   8 294471. 6411.11   9
  -5  -1   8 314188. 5364.75   7
  -6   1   8 297521. 6293.18   7
   6  -5   8 296948. 6797.97  13
   5  -6   8 307064. 6328.82   3
   1   5   8 286962. 5851.26   2
  -5  -1   8 299541. 5766.13  12
   5  -6   8 283227. 6807.95  13
  -6   1  11 3187.53 677.760  12
  -1   6  11 3999.08 743.820   2
  -1   6  11 3618.99 719.896  10
   5  -6  11 4913.61 905.317   9
   6  -5  11 3547.20 766.878   9
   1   5  11 3238.34 713.280   9
  -1   6  11 3687.34 813.417   9
   6  -5  11 3781.87 787.947  13
  -5  -1  11 3440.24 625.807   7
  -6   1  11 3227.48 700.596   7
   5  -6  11 3757.98 801.765  13
   1   5  11 3633.65 635.684   2
  -5  -1  11 3165.75 651.789  12
  -6   1  14 267010. 6692.58  12
   6  -5  14 221214. 6334.26   9
  -5  -1  14 254779. 6519.74   3
   1   5  14 237668. 6670.89   9
  -1   6  14 242432. 6927.52   9
  -5  -1  14 252803. 5840.78   7
  -6   1  14 231487. 6147.48   7
   6  -5  14 236454. 6361.39  13
   5  -6  14 255824. 6795.86  13
  -5  -1  14 230897. 6072.89  12
   2   4 -17 8838.53 1282.31   5
  -6   2 -17 9820.72 1385.37   4
   4  -6 -14 284892. 7780.90   6
   6  -4 -14 273245. 6467.60  11
   2   4 -14 284827. 6944.03   5
  -2   6 -14 289080. 7252.14   5
   2   4 -14 273737. 6214.91   2
  -6   2 -14 272575. 7238.64   4
  -4  -2 -14 282565. 7448.36   1
   6  -4 -14 277835. 7330.62   6
   4  -6 -11 15900.7 1744.72   6
   6  -4 -11 14077.9 1368.51  11
   2   4 -11 13927.7 1429.51   5
  -2   6 -11 15304.2 1621.50   5
  -4  -2 -11 16070.6 1645.44   1
  -6   2 -11 16232.4 1687.57   4
   2   4 -11 14141.3 1403.02   2
  -2   6 -11 16370.8 1424.42   2
   6  -4 -11 14827.6 1559.96   6
  -2   6  -8 344889. 6913.97   2
   4  -6  -8 320292. 7417.92   6
   6  -4  -8 308350. 5870.35  11
  -2   6  -8 329254. 7055.98   5
  -2   6  -8 340765. 6318.16   4
  -4  -2  -8 324263. 6924.10   1
   6  -4  -8 309999. 5682.86   8
  -6   2  -8 325297. 7192.46   4
   2   4  -8 317799. 6255.44   2
   6  -4  -8 342196. 5894.65  13
   6  -4  -8 313881. 6634.92   6
  -2   6  -5 22528.2 1776.59   2
  -2   6  -5 21597.7 1615.36   4
   6  -4  -5 20460.5 1525.64   8
  -6   2  -5 22492.6 1804.66   4
   4  -6  -5 23183.2 1898.67   3
  -4  -2  -5 21606.9 1663.13   1
   2   4  -5 20108.6 1532.47   2
   6  -4  -5 21255.6 1541.01  13
   4  -6  -5 22148.5 1563.76  13
   6  -4  -5 20549.4 1550.44   6
   4  -6  -2 484052. 6357.37   1
  -2   6  -2 450276. 7941.30   2
  -4  -2  -2 458336. 6108.74   3
  -6   2  -2 438861. 7390.50  10
  -4  -2  -2 442804. 7138.26   1
  -2   6  -2 434839. 7373.69   4
   6  -4  -2 482270. 7943.12   8
  -6   2  -2 483633. 8013.98   4
   2   4  -2 460135. 7067.71   2
   6  -4  -2 460159. 7470.85  13
   4  -6  -2 449495. 7981.14   3
   6  -4  -2 459510. 6721.60   6
   6  -4   1 24592.0 1778.14  13
  -4  -2   1 24707.7 1637.41   1
  -2   6   1 27088.4 1475.51  10
  -2   6   1 25840.4 1927.77   2
  -6   2   1 26136.7 1783.88  10
  -4  -2   1 22739.6 1433.78   3
  -2   6   1 25765.3 1836.21   4
   6  -4   1 25777.0 1897.53   8
   2   4   1 23761.9 1602.09   2
  -6   2   1 25910.2 1789.01   4
   4  -6   1 24450.6 1833.98   3
   6  -4   1 24798.5 1317.78   6
  -4  -2   1 32178.9 1445.59  12
  -2   6   4 341714. 5881.72  10
  -6   2   4 344661. 6164.12  10
  -2   6   4 330380. 6904.91   2
  -4  -2   4 357906. 6145.88   3
   6  -4   4 364777. 6198.10   9
  -2   6   4 335844. 6778.56   4
   2   4   4 377735. 6279.68   9
  -6   2   4 397908. 6721.75   4
   2   4   4 348386. 6105.64   2
   6  -4   4 345224. 6816.79  13
   4  -6   4 336509. 6726.14   3
  -4  -2   4 371103. 5627.76  12
  -2   6   7 21419.7 1592.53  10
  -6   2   7 20257.7 1506.16  10
  -2   6   7 21569.1 1768.55   2
   6  -4   7 21035.7 1583.47   9
  -4  -2   7 19183.2 1523.37   3
   2   4   7 20135.2 1516.69   9
  -6   2   7 22150.2 1504.87   4
   2   4   7 19674.1 1422.13   2
   6  -4   7 21210.9 1720.04  13
   4  -6   7 19976.9 1633.27   3
  -4  -2   7 19116.1 1395.84  12
  -2   6  10 274718. 6102.36  10
  -6   2  10 335069. 6245.13  10
  -2   6  10 291873. 6567.47   2
   6  -4  10 299540. 6522.64   9
  -4  -2  10 329953. 6668.88   3
   2   4  10 321255. 6682.09   9
  -4  -2  10 346733. 5641.50   7
  -6   2  10 321818. 6968.67   7
   2   4  10 325632. 5600.64   2
   6  -4  10 314525. 6813.31  13
   4  -6  10 315812. 6580.64   3
  -4  -2  10 316234. 6167.33  12
  -2   6  13 14602.0 1543.46  10
  -6   2  13 14011.2 1326.48  10
  -2   6  13 15816.6 1502.01   2
   4  -6  13 14187.5 1531.80   9
  -4  -2  13 13030.9 1425.68   3
   6  -4  13 13881.0 1494.06   9
   2   4  13 15012.4 1577.65   9
  -2   6  13 14990.1 1633.08   9
  -4  -2  13 13633.9 1259.35   7
  -6   2  13 13949.5 1542.98   7
   4  -6  13 14853.2 1625.86  13
   6  -4  13 14749.9 1518.30  13
  -4  -2  13 12738.7 1346.11  12
  -2   6  16 236051. 6692.03  10
  -4  -2  16 235588. 6424.47   3
   4  -6  16 229417. 6503.56   9
   6  -4  16 207223. 6255.05   9
   2   4  16 223817. 6615.24   9
  -2   6  16 234800. 6778.85   9
  -4  -2  16 217714. 5529.58   7
  -6   2  16 229374. 6410.27   7
   6  -4  16 210007. 5785.98  13
   4  -6  16 238056. 6501.65  13
  -4  -2  16 229455. 6143.76  12
   3  -6 -15 1299.32 545.597   6
   6  -3 -15 447.359 301.484   6
   3  -6 -15 753.290 363.431   1
   3   3 -15 496.743 273.578  11
   6  -3 -15 540.932 306.090  11
   3   3 -15 494.126 264.658   5
  -3   6 -15 678.849 353.978   5
   3   3 -15 405.762 237.520   2
  -3  -3 -15 486.601 312.336   1
  -6   3 -15 710.010 357.997   4
   3   3 -15 830.190 350.180   6
   3  -6 -12 315558. 7051.14   1
   6  -3 -12 310237. 6788.52  11
   3   3 -12 321630. 6450.94   5
  -3   6 -12 303147. 6930.80   5
  -3  -3 -12 298315. 7318.56   1
   3   3 -12 294969. 6273.48   2
  -6   3 -12 300528. 7288.56   4
   3   3 -12 305088. 6584.41   6
   6  -3 -12 284546. 6856.88   6
   6  -3  -9 750.090 307.778  11
  -3   6  -9 1276.04 405.974   2
  -3   6  -9 1014.40 382.232   5
   3  -6  -9 1225.66 406.663   1
   3  -6  -9 767.191 339.428   3
  -3   6  -9 2012.59 517.224   4
  -3  -3  -9 2519.28 635.310   1
  -6   3  -9 1119.25 443.038   4
   3   3  -9 650.437 286.149   2
   3   3  -9 837.464 334.651   6
   6  -3  -9 939.680 298.903  13
   6  -3  -9 920.132 356.603   6
   3  -6  -6 321276. 7084.08   3
  -3   6  -6 300993. 6096.08   5
  -3   6  -6 330072. 6708.01   2
  -3   6  -6 318018. 6509.47   4
   6  -3  -6 313774. 6162.67   8
  -6   3  -6 334105. 7138.57   4
   3   3  -6 331560. 6276.42   2
   3  -6  -6 325873. 6173.07   1
   6  -3  -6 327440. 5921.86  13
  -3  -3  -6 308126. 6591.14   1
   6  -3  -6 310635. 6021.30   6
  -3   6  -3 1332.30 336.044  10
  -6   3  -3 995.778 364.605  10
  -3   6  -3 1214.71 418.890   2
   3  -6  -3 1162.31 349.113   1
  -3   6  -3 1022.77 371.487   4
  -3  -3  -3 951.327 344.087   1
   6  -3  -3 1155.33 380.513   8
  -6   3  -3 1028.66 374.055   4
   6  -3  -3 829.267 301.221  13
   3   3  -3 1052.62 333.305   2
   3  -6  -3 1237.76 428.193   3
   6  -3  -3 1106.20 331.659   6
  -3  -3   0 551745. 7344.86   3
  -3   6   0 464138. 6562.08  10
  -3  -3   0 504995. 7789.31   1
  -6   3   0 543795. 8352.12  10
   6  -3   0 612946. 6192.52   9
  -3   6   0 466492. 7914.60   4
   6  -3   0 551018. 8786.20   8
  -6   3   0 542167. 8167.11   4
   3   3   0 563454. 7532.34   2
   6  -3   0 557436. 6512.23   6
   6  -3   0 538736. 8013.11  13
  -3  -3   0 565961. 6272.15  12
   3  -6   0 507228. 8325.58   3
  -3   6   3 1010.08 333.895  10
  -6   3   3 1007.47 355.401  10
  -3  -3   3 882.481 307.606   3
   6  -3   3 1128.77 307.448   9
  -3   6   3 922.561 350.757   4
   3   3   3 1229.97 315.765   9
   6  -3   3 1169.53 420.650   8
  -6   3   3 1384.83 408.666   4
   3   3   3 1403.58 368.047   2
   6  -3   3 1003.56 362.440  13
   6  -3   3 1070.28 241.921   6
  -3  -3   3 1326.96 342.733  12
   3  -6   3 1433.86 447.209   3
  -3   6   6 275179. 5872.33  10
  -6   3   6 305810. 6039.41  10
  -3  -3   6 302029. 5903.88   3
   6  -3   6 316423. 5687.62   9
  -3   6   6 271752. 6119.55   4
   3   3   6 314603. 5568.01   9
  -6   3   6 337438. 6146.85   4
   3   3   6 309062. 5466.90   2
   6  -3   6 305388. 6447.21  13
  -3  -3   6 306510. 5566.37  12
   3  -6   6 310069. 6644.28   3
   3  -6   9 1679.38 510.106   3
  -3   6   9 971.743 370.306  10
  -6   3   9 805.394 320.439  10
  -3  -3   9 785.429 317.723   3
  -3   6   9 890.113 359.197   4
   6  -3   9 964.918 343.401   9
   3   3   9 851.414 326.366   9
  -6   3   9 1139.29 336.583   4
   3   3   9 968.794 287.788   2
  -3   6   9 906.208 298.086   7
  -6   3   9 882.873 366.423   7
   6  -3   9 899.327 358.069  13
   3  -6   9 1279.86 428.257  12
  -3  -3   9 1664.71 435.870  12
   3  -6  12 293759. 6756.69   3
  -3   6  12 286571. 6788.12  10
  -6   3  12 289370. 6393.26  10
  -3  -3  12 293044. 6556.39   3
   6  -3  12 278673. 6461.53   9
   3   3  12 281521. 6416.07   9
  -6   3  12 296669. 6966.05   7
   6  -3  12 283378. 6457.19  13
   3  -6  12 290324. 6667.97  12
  -3  -3  12 290715. 6388.22  12
   3  -6  15 806.951 362.738  12
  -3   6  15 640.857 339.240  10
  -6   3  15 576.758 295.732  10
  -3  -3  15 564.295 304.774   3
  -3   6  15 706.510 369.227   9
   3  -6  15 587.744 314.027   9
   6  -3  15 628.181 325.285   9
   3   3  15 529.001 310.325   9
  -6   3  15 665.669 347.764   7
   6  -3  15 1196.73 417.718  13
  -3  -3  15 772.373 356.399  12
   2  -6 -16 259326. 7751.04   6
   4   2 -16 253644. 6475.48  11
   6  -2 -16 267993. 7003.57  11
  -4   6 -16 249514. 6754.70   5
  -6   4 -16 221588. 6155.71   4
   4   2 -16 243067. 6288.24   6
   2  -6 -16 239920. 7006.81   1
   6  -2 -16 241421. 6613.20   6
  -2  -4 -16 253299. 7564.74   1
   4   2 -13 13674.3 1432.80  11
   6  -2 -13 13058.8 1431.55  11
   2  -6 -13 15842.4 1701.95   1
  -4   6 -13 14273.7 1481.48   5
  -2  -4 -13 15992.3 1770.28   1
   4   2 -13 13468.4 1430.41   6
   4   2 -13 12340.8 1303.56   2
  -6   4 -13 14492.5 1556.05   4
   6  -2 -13 13109.6 1471.03   6
   6  -2 -10 340887. 6958.09  11
  -4   6 -10 321990. 6612.38   5
  -4   6 -10 377691. 6625.34   2
   2  -6 -10 316322. 7171.73   1
  -4   6 -10 317726. 6611.50   4
  -2  -4 -10 323010. 7494.95   1
   4   2 -10 334051. 6496.40   2
  -6   4 -10 308410. 6999.28   4
   6  -2 -10 356512. 5947.36  13
   2  -6 -10 321646. 7070.74   3
   4   2 -10 343654. 6929.12   6
   6  -2 -10 322355. 6817.84   6
  -4   6  -7 21208.5 1580.03   5
  -4   6  -7 23222.5 1556.30  10
  -4   6  -7 23224.2 1783.24   2
  -6   4  -7 20934.8 1706.88  10
  -4   6  -7 20171.6 1664.93   4
  -6   4  -7 22562.9 1828.96   4
   4   2  -7 18582.6 1475.50   2
   6  -2  -7 20143.8 1630.67   8
   2  -6  -7 22519.0 1784.06   1
   6  -2  -7 20263.1 1478.90  13
   4   2  -7 19641.0 1588.21   6
  -2  -4  -7 21229.6 1820.26   1
   2  -6  -7 22042.2 1824.45   3
   6  -2  -7 18774.0 1529.68   6
  -2  -4  -4 350923. 6250.75   3
  -4   6  -4 334411. 5926.35  10
  -6   4  -4 366404. 6984.75  10
   2  -6  -4 345393. 6643.46   1
  -2  -4  -4 342739. 6951.37   1
  -4   6  -4 318268. 6669.66   4
   6  -2  -4 358244. 6309.66  13
  -6   4  -4 358443. 7109.59   4
   6  -2  -4 363588. 6960.97   8
   4   2  -4 375441. 6427.20   2
   4   2  -4 380955. 6760.25   6
   6  -2  -4 366979. 6125.03   6
   2  -6  -4 352252. 7209.16   3
  -2  -4  -1 24034.7 1767.62   1
  -2  -4  -1 24922.2 1668.22   3
   2  -6  -1 24729.3 1704.89   1
  -4   6  -1 24809.1 1653.87  10
  -6   4  -1 27434.5 1919.11  10
  -4   6  -1 25598.9 1876.28   4
  -6   4  -1 24911.2 1838.77   4
   6  -2  -1 23844.9 1810.78   8
   4   2  -1 24047.1 1623.19   2
   6  -2  -1 23318.5 1658.82  13
   6  -2  -1 23339.3 1442.60   6
  -2  -4  -1 24953.4 1437.50  12
   2  -6  -1 23933.6 1848.40   3
   2  -6   2 448908. 8095.33   3
  -2  -4   2 460250. 7283.23   3
  -4   6   2 357615. 6441.11  10
  -6   4   2 439666. 7559.15  10
  -4   6   2 378551. 7277.09   4
  -6   4   2 456056. 7674.31   4
   6  -2   2 455794. 8282.17   8
   4   2   2 490219. 7217.72   2
   6  -2   2 460953. 7488.64  13
   6  -2   2 448008. 5577.06   6
  -2  -4   2 450918. 6570.95  12
   2  -6   5 19953.7 1677.06   3
  -4   6   5 20447.6 1621.97  10
  -2  -4   5 19854.8 1571.15   3
  -6   4   5 19973.2 1606.98  10
   6  -2   5 21253.9 1298.42   9
  -4   6   5 21864.9 1776.51   4
   4   2   5 23071.6 1369.48   9
  -6   4   5 21314.1 1650.05   4
   6  -2   5 21187.7 1799.55   8
   4   2   5 19802.5 1383.46   8
   4   2   5 19558.6 1361.85   2
   6  -2   5 20521.5 1620.56  13
   2  -6   5 20068.2 1624.68  12
  -2  -4   5 20183.5 1480.54  12
   2  -6   8 288072. 6541.30   3
  -4   6   8 281572. 6440.04  10
  -6   4   8 303237. 6455.42  10
  -2  -4   8 292706. 6279.62   3
  -4   6   8 287836. 6490.33   4
   6  -2   8 298394. 5560.21   9
   4   2   8 300228. 5620.45   9
  -6   4   8 318571. 6129.48   4
   6  -2   8 277054. 6780.10   8
   4   2   8 313693. 5166.01   2
   4   2   8 312512. 5399.76   8
   6  -2   8 295591. 6311.03  13
   2  -6   8 297234. 6485.75  12
  -2  -4   8 298941. 6088.99  12
   2  -6  11 14078.1 1489.14   3
  -4   6  11 15216.2 1583.36  10
  -6   4  11 14593.8 1461.77  10
  -2  -4  11 13883.7 1439.16   3
  -4   6  11 14692.3 1457.99   4
   6  -2  11 14433.0 1380.74   9
   4   2  11 15008.1 1432.67   9
  -4   6  11 14874.4 1361.28   7
  -6   4  11 14643.3 1527.50   7
   6  -2  11 16336.3 1519.72  13
   2  -6  11 13282.6 1438.34  12
  -2  -4  11 13706.8 1392.95  12
   2  -6  14 261434. 6604.74   3
  -4   6  14 277951. 7179.49  10
  -6   4  14 268972. 6599.86  10
  -2  -4  14 275312. 6782.86   3
   2  -6  14 251938. 6268.42   9
   6  -2  14 252351. 6371.75   9
   4   2  14 255357. 6400.10   9
  -4   6  14 272193. 6100.07   7
  -6   4  14 277690. 6942.36   7
   6  -2  14 255011. 6138.80  13
   2  -6  14 269826. 6771.07  12
  -2  -4  14 274185. 6656.20  12
   2  -6  17 7972.77 1149.07   9
   5   1 -14 293796. 7052.76  11
   6  -1 -14 284483. 7059.93  11
   1  -6 -14 253112. 7318.82   1
  -5   6 -14 244141. 6026.48   5
  -1  -5 -14 266088. 7649.34   1
  -6   5 -14 230551. 6368.53  10
  -6   5 -14 236356. 6477.39   4
   5   1 -14 272397. 6736.06   6
   6  -1 -14 261979. 6667.09   6
   6  -1 -11 5243.88 918.086  11
  -5   6 -11 3578.84 671.076   5
  -5   6 -11 4580.51 805.672  10
  -6   5 -11 3657.55 773.148  10
   1  -6 -11 3800.29 844.088   1
  -1  -5 -11 4022.05 884.409   1
  -5   6 -11 3474.38 726.434   4
  -6   5 -11 3818.13 797.323   4
   1  -6 -11 3996.16 754.262   3
   5   1 -11 3381.63 723.565   6
   6  -1 -11 3127.71 695.867   6
  -5   6  -8 271185. 5492.19   5
  -5   6  -8 292086. 6298.78  10
  -6   5  -8 280371. 6538.40  10
  -5   6  -8 271581. 6382.09   4
   5   1  -8 300207. 6151.03   2
  -6   5  -8 288354. 6827.12   4
   1  -6  -8 293491. 6942.37   1
  -1  -5  -8 295544. 7116.59   1
   6  -1  -8 300152. 5991.59  13
   5   1  -8 323566. 6706.41   6
   6  -1  -8 311809. 6565.26   6
   1  -6  -8 295582. 6653.10   3
  -1  -5  -8 310053. 6083.21   3
   1  -6  -5 5812.60 947.629   1
  -1  -5  -5 5009.43 891.908   1
  -5   6  -5 5751.56 860.423  10
  -6   5  -5 5631.68 908.542  10
  -5   6  -5 5625.06 915.845   4
   5   1  -5 5400.98 792.027   2
  -6   5  -5 5556.59 930.332   4
   6  -1  -5 5071.93 855.650   8
   6  -1  -5 4924.02 771.610  13
   5   1  -5 4863.68 785.322   6
   6  -1  -5 4718.39 760.310   6
   1  -6  -5 5475.53 912.334   3
  -1  -5  -5 5573.93 867.168   3
  -1  -5  -2 342163. 6815.05   3
   5   1  -2 376284. 6671.20   6
  -5   6  -2 288582. 6004.23  10
  -6   5  -2 350451. 6929.22  10
  -5   6  -2 314432. 6888.19   4
  -6   5  -2 359463. 7467.62   4
   5   1  -2 362845. 6294.81   2
   6  -1  -2 353676. 7068.55   8
  -1  -5  -2 345634. 7046.40   1
   6  -1  -2 353320. 6527.48  13
   1  -6  -2 337522. 6838.16   1
   6  -1  -2 360730. 6087.79   6
   1  -6  -2 349392. 7333.17   3
   1  -6   1 6525.17 997.524   3
  -1  -5   1 6786.60 950.851   3
  -5   6   1 7420.13 1002.07  10
  -6   5   1 6608.58 953.292  10
  -5   6   1 6814.40 1011.97   4
  -6   5   1 7018.43 1030.86   4
   5   1   1 5875.41 778.614   2
   6  -1   1 6642.58 979.721   8
   5   1   1 6708.94 902.425   8
   5   1   1 6321.86 870.510  13
   6  -1   1 6280.81 881.547  13
   6  -1   1 7001.33 787.797   6
  -1  -5   1 6359.42 845.243  12
   1  -6   4 370339. 7462.02   3
  -1  -5   4 387796. 7350.41   3
  -5   6   4 359919. 7047.14  10
  -6   5   4 374493. 7294.75  10
   6  -1   4 386475. 7054.57  13
  -5   6   4 346057. 7188.43   4
  -6   5   4 392333. 7638.01   4
   5   1   4 385954. 6118.14   2
   6  -1   4 373165. 7426.54   8
   5   1   4 366217. 6599.70   8
   5   1   4 384927. 6834.64  13
   1  -6   4 370518. 7051.53  12
  -1  -5   4 388566. 6815.49  12
   1  -6   7 5504.10 928.564   3
  -1  -5   7 6161.03 960.008   3
  -5   6   7 6004.15 952.511  10
  -6   5   7 8852.16 1140.84  10
   6  -1   7 5991.39 891.254  13
  -5   6   7 6442.78 1003.15   4
  -6   5   7 7124.54 995.884   4
   5   1   7 5740.71 708.201   2
   6  -1   7 6047.35 980.413   8
   5   1   7 5822.48 845.565   8
   5   1   7 5777.66 840.893  13
   1  -6   7 5465.00 887.311  12
  -1  -5   7 5769.05 872.792  12
   1  -6  10 278711. 6731.07   3
  -1  -5  10 286269. 6767.62   3
  -5   6  10 285534. 6967.57  10
  -6   5  10 281805. 6707.36  10
  -5   6  10 287102. 6562.21   4
   6  -1  10 288269. 5827.44   9
  -6   5  10 293543. 6156.29   4
   5   1  10 291310. 5965.48   9
   6  -1  10 265042. 6563.35   8
   5   1  10 275988. 5836.86   8
  -5   6  10 272302. 6164.21   7
  -6   5  10 278934. 6650.33   7
   5   1  10 267363. 5787.18  13
   6  -1  10 261085. 5969.04  13
   1  -6  10 278426. 6581.57  12
  -1  -5  10 279866. 6452.75  12
   1  -6  13 4240.93 862.712   3
  -5   6  13 4765.77 947.234  10
  -6   5  13 4525.91 901.039  10
  -1  -5  13 4499.33 899.572   3
   1  -6  13 4520.26 800.715   9
   6  -1  13 4588.68 831.109   9
   5   1  13 5041.04 873.568   9
   6  -1  13 4431.90 883.389   8
  -5   6  13 4507.11 830.982   7
  -6   5  13 4751.82 905.563   7
   6  -1  13 4398.26 784.308  13
   1  -6  13 8080.59 1168.59  12
  -1  -5  13 4319.92 857.889  12
   1  -6  16 207393. 6251.46   3
   6  -1  16 195527. 5818.65   9
   5   1  16 201347. 6001.34   9
  -5   6  16 206738. 5828.12   7
  -6   6 -12 232872. 6364.49  10
   0  -6 -12 259986. 7440.53   1
  -6   6 -12 222028. 6291.61   4
   6   0 -12 256863. 6555.26   6
   0  -6  -9 71.0166 146.722   1
   6   0  -9 200.150 181.208   6
  -6   6  -9 66.1346 101.792  10
   0  -6  -9 21.3468 125.457   3
  -6   6  -9 1.90475 37.4989   4
   0  -6  -6 250226. 6630.16   1
  -6   6  -6 233273. 6011.18  10
  -6   6  -6 241465. 6391.27   4
   6   0  -6 257114. 6020.62   6
   0  -6  -6 240623. 6055.85   3
   6   0  -3 213.164 166.036   6
  -6   6  -3 179.885 151.813  10
   0  -6  -3-11.9042 68.6180   1
   0  -6  -3-16.9580 124.109   3
  -6   6  -3 92.2438 93.8582   4
   6   0  -3 25.0829 46.4750  13
   0  -6   0 385666. 7771.66   3
  -6   6   0 370848. 7476.51  10
  -6   6   0 375750. 7906.64   4
   6   0   0 393169. 7622.08   8
   6   0   0 398331. 6689.84   6
  -6   6   3 8.37889 54.0967  10
   0  -6   3 26.0343 47.2906   3
   6   0   3 77.0488 101.680   8
  -6   6   3 75.4396 99.7683   4
   6   0   3 271.691 201.549  13
  -6   6   6 274075. 6671.78  10
  -6   6   6 272838. 6672.42   4
   6   0   6 261997. 6229.73   8
   6   0   6 283586. 6347.04  13
   0  -6   6 273188. 6357.57  12
   0  -6   9 455.798 249.496  12
  -6   6   9 31.0853 74.1942  10
   0  -6   9-30.7663 91.2175   3
   6   0   9 619.781 300.266   8
  -6   6   9 129.117 147.544   4
   6   0   9 279.544 207.621  13
   0  -6  12 222942. 6532.11   3
  -6   6  12 226298. 6563.26  10
   6   0  12 215664. 5802.95   8
  -6   6  12 235452. 6483.00   7
   6   0  12 203075. 5433.01  13
   0  -6  12 212791. 6148.18  12
   0   7  -7 58.6559 69.3285   2
  -7   0  -7 29.1010 39.6909   4
  -7   0  -4 215701. 5884.94  10
  -7   0  -4 201135. 6112.57   4
   7  -7  -4 212306. 5765.43  13
   0   7  -4 224727. 6462.53   2
   7  -7  -4 215837. 5598.00   6
   0   7  -1 0.17931 55.4729   2
  -7   0  -1 108.414 126.470   4
   7  -7  -1 52.3511 104.723  13
   7  -7   2 247606. 6295.37   8
  -7   0   2 246276. 6184.11   4
   7  -7   2 243937. 6636.85  13
   0   7   2 247333. 6655.88   2
   0   7   5 159.643 167.317   2
  -7   0   5-40.2760 93.4622   3
   7  -7   5-207.301 193.807  13
   7  -7   8 210653. 6229.59   9
   0   7   8 220124. 6095.52   2
  -7   1 -11 14905.8 1770.93   4
   1   6 -11 14445.4 1583.97   2
  -1   7 -11 14970.9 1597.53   2
   7  -6 -11 15124.1 1681.76   6
   6  -7 -11 15135.3 1745.30   6
  -7   1  -8 243165. 6826.33   4
  -6  -1  -8 252391. 6857.84   4
   1   6  -8 246796. 6483.93   2
  -1   7  -8 240902. 6520.21   2
   7  -6  -8 226210. 6060.37   6
   6  -7  -8 229088. 6405.19   6
   6  -7  -5 18528.7 1705.65   6
  -7   1  -5 18115.0 1678.06  10
  -7   1  -5 20572.0 1902.87   4
  -6  -1  -5 19501.2 1801.19   4
   1   6  -5 19046.9 1776.26   2
   7  -6  -5 19507.4 1693.75  13
   6  -7  -5 20802.8 1704.65  13
   7  -6  -5 17600.3 1572.17   6
  -1   7  -5 19862.7 1893.57   2
   6  -7  -2 337924. 6763.36   6
  -1   7  -2 357722. 8004.47   2
  -7   1  -2 332137. 7104.79  10
   7  -6  -2 349065. 7288.46   8
  -7   1  -2 340577. 7487.35   4
  -6  -1  -2 338709. 7204.58   4
   1   6  -2 345519. 7358.76   2
   7  -6  -2 324982. 7167.16  13
   6  -7  -2 324926. 7151.06  13
  -1   7   1 21842.9 1953.59   2
  -7   1   1 20040.7 1685.35  10
   7  -6   1 20985.7 1839.51   8
  -7   1   1 19645.1 1732.84   4
  -6  -1   1 19570.4 1676.78   4
   6  -7   1 21236.1 1898.52   3
   7  -6   1 20422.8 1818.73  13
   6  -7   1 20296.2 1812.77  13
   1   6   1 19742.0 1750.21   2
  -1   7   4 230327. 6293.80   2
  -6  -1   4 216740. 5327.90   3
  -7   1   4 242490. 5863.95   4
  -6  -1   4 242661. 5629.45   4
  -7   1   4 238837. 5743.24   7
   6  -7   4 219675. 5958.57   3
   7  -6   4 221459. 6133.39  13
   6  -7   4 220400. 6205.01  13
   1   6   4 230276. 5901.63   2
  -1   7   7 19484.0 1816.09   2
   7  -6   7 17190.6 1664.23   9
  -6  -1   7 15624.4 1510.88   3
  -7   1   7 16580.2 1573.41   7
   6  -7   7 19036.4 1715.59   3
   7  -6   7 17854.1 1785.25  13
   6  -7   7 17441.9 1807.48  13
   1   6   7 16679.0 1570.09   2
  -7   1  10 248090. 6050.19  12
  -1   7  10 250828. 6464.79   2
   6  -7  10 227785. 6537.10   9
   7  -6  10 236877. 6533.87   9
  -6  -1  10 254845. 6546.50   3
  -7   1  10 260020. 6591.14   7
   7  -6  10 253964. 6923.08  13
   6  -7  10 251017. 7044.64  13
  -6  -1  10 246006. 5853.73  12
  -5  -2 -12 217987. 6506.19   1
   5  -7 -12 237800. 7083.73   6
   7  -5 -12 224421. 5712.75  11
  -2   7 -12 244918. 7020.51   5
  -7   2 -12 243875. 7196.98   4
   2   5 -12 245407. 6631.71   2
   7  -5 -12 231162. 6654.16   6
   5  -7  -9 2683.18 723.504   6
  -5  -2  -9 2399.14 642.330   1
  -7   2  -9 2930.98 764.502   4
   2   5  -9 2247.54 594.884   2
   7  -5  -9 2299.40 616.206   6
  -2   7  -9 2431.63 635.666   2
   5  -7  -6 275741. 6915.35   6
  -2   7  -6 298903. 7190.47   2
  -7   2  -6 263680. 6414.60  10
  -2   7  -6 291879. 6584.89   4
  -5  -2  -6 281646. 6597.12   1
   7  -5  -6 273823. 5919.93   8
  -7   2  -6 295012. 7272.59   4
   2   5  -6 282629. 6563.11   2
   7  -5  -6 282195. 6136.24  13
   7  -5  -6 266783. 6174.01   6
   5  -7  -3 3758.50 760.550   6
  -2   7  -3 3672.54 820.053   2
  -7   2  -3 3376.70 713.369  10
  -2   7  -3 3534.87 739.713   4
   7  -5  -3 3631.55 719.707   8
  -7   2  -3 3702.52 787.779   4
   2   5  -3 3607.37 718.105   2
  -5  -2  -3 3832.25 731.400   1
   5  -7  -3 3901.25 825.050   3
   7  -5  -3 3390.82 711.437  13
   5  -7  -3 3667.57 719.288  13
   7  -5  -3 3455.33 638.121   6
   5  -7   0 338007. 6737.64   6
  -2   7   0 334519. 7528.92   2
  -5  -2   0 340196. 6017.15   3
  -5  -2   0 346896. 6751.12   1
  -7   2   0 337608. 7127.66  10
  -2   7   0 350755. 7506.81   4
   7  -5   0 348301. 7494.94   8
  -7   2   0 349999. 7306.76   4
   2   5   0 333142. 6792.48   2
   7  -5   0 332610. 7219.71  13
   5  -7   0 347838. 7702.40   3
   5  -7   0 317897. 7061.06  13
  -2   7   3 4139.45 830.976   2
  -7   2   3 3500.20 692.310  10
  -5  -2   3 3313.42 633.025   3
   7  -5   3 4176.47 709.990   9
   7  -5   3 3716.45 803.520   8
  -7   2   3 4120.61 764.299   4
   2   5   3 3388.39 685.226   2
   7  -5   3 3919.19 792.236  13
   5  -7   3 3687.13 771.113   3
  -5  -2   3 3826.87 697.116   1
   5  -7   3 3983.69 822.185  13
  -2   7   6 267286. 6820.55   2
  -7   2   6 284458. 6112.60  10
  -5  -2   6 271647. 6116.08   3
   7  -5   6 268864. 6021.35   9
  -7   2   6 273184. 6637.38   7
   2   5   6 279191. 6111.60   2
   7  -5   6 285281. 6881.82  13
   5  -7   6 278648. 7153.87  13
   5  -7   6 270666. 6558.65   3
  -5  -2   6 288265. 5623.91  12
  -2   7   9 3446.87 706.138  10
  -2   7   9 3467.93 774.462   2
  -5  -2   9 3025.14 681.974   3
   7  -5   9 3378.71 730.752   9
   2   5   9 3339.54 722.722   9
  -7   2   9 3030.49 724.496   7
   2   5   9 4347.32 739.308   2
   7  -5   9 3046.77 734.447  13
   5  -7   9 3397.17 826.298  13
   5  -7   9 3300.83 725.919   3
  -5  -2   9 3145.37 645.779  12
  -2   7  12 177127. 5493.75  10
  -2   7  12 192833. 5621.63   2
   5  -7  12 192734. 5986.56   9
  -5  -2  12 208407. 6016.63   3
   7  -5  12 189247. 5719.98   9
   2   5  12 199908. 5910.56   9
  -7   2  12 217176. 6447.14   7
   7  -5  12 208975. 6202.18  13
   5  -7  12 213031. 6528.81  13
  -5  -2  12 192587. 5458.68  12
   4  -7 -13 6042.22 1159.01   6
   7  -4 -13 5103.68 913.249  11
  -4  -3 -13 5352.84 1045.92   1
  -3   7 -13 5525.51 1049.91   5
   3   4 -13 4533.87 856.416   2
  -7   3 -13 5697.45 1097.55   4
   7  -4 -13 5174.49 991.007   6
   7  -4 -10 309629. 6740.52  11
   4  -7 -10 325713. 8183.94   6
  -3   7 -10 319217. 7465.64   5
  -4  -3 -10 303805. 7494.21   1
  -7   3 -10 332629. 8163.14   4
   3   4 -10 325928. 7106.88   2
   7  -4 -10 307457. 7039.36   6
  -3   7 -10 346959. 7247.54   2
  -3   7  -7 7599.86 1140.31   2
  -7   3  -7 6966.65 1048.98  10
  -3   7  -7 7172.09 1053.64   4
  -4  -3  -7 7043.20 1078.75   1
   7  -4  -7 6436.55 933.870   8
  -7   3  -7 7655.96 1192.82   4
   3   4  -7 7688.98 1074.66   2
   4  -7  -7 8192.19 1233.92   3
   7  -4  -7 7595.44 994.583  13
   7  -4  -7 6738.21 977.873   6
  -3   7  -4 276901. 6863.88   2
  -7   3  -4 270447. 6489.84  10
  -3   7  -4 275506. 6620.80   4
   7  -4  -4 268238. 6263.19   8
  -7   3  -4 287442. 7047.02   4
   3   4  -4 273022. 6120.05   2
   7  -4  -4 261619. 6000.69  13
   4  -7  -4 284722. 7140.82   3
   7  -4  -4 264200. 5631.59   6
  -4  -3  -4 268552. 6448.31   1
  -4  -3  -1 9241.97 1025.47   3
  -3   7  -1 12291.0 1441.21   2
  -7   3  -1 8781.71 1164.77  10
  -3   7  -1 9380.97 1214.36   4
  -4  -3  -1 8364.20 1108.85   1
   7  -4  -1 9413.83 1222.16   8
  -7   3  -1 9230.70 1209.43   4
   3   4  -1 7911.52 1015.02   2
   7  -4  -1 8646.73 1126.99  13
   4  -7  -1 8937.90 1217.57   3
   7  -4  -1 9035.46 923.823   6
  -3   7   2 346497. 6286.95  10
  -4  -3   2 343339. 6919.68   1
  -4  -3   2 352249. 6580.20   3
  -7   3   2 346371. 7107.14  10
  -3   7   2 342683. 7744.40   2
  -3   7   2 332974. 7368.45   4
   7  -4   2 364810. 8023.80   8
  -7   3   2 356896. 7099.57   4
   3   4   2 353372. 6763.08   2
   7  -4   2 350001. 7346.24  13
   4  -7   2 346761. 7529.64   3
  -3   7   5 8957.13 1086.47  10
  -7   3   5 8216.66 1074.16  10
  -4  -3   5 7522.89 1007.68   3
  -3   7   5 9036.26 1278.85   2
  -3   7   5 9449.63 1257.58   4
   7  -4   5 8988.89 1011.84   9
   7  -4   5 8921.49 1283.84   8
  -7   3   5 8956.72 1099.62   4
   3   4   5 7847.96 988.247   2
   7  -4   5 8558.55 1169.67  13
   4  -7   5 8779.28 1186.38   3
  -4  -3   5 8279.34 959.803  12
  -3   7   8 245404. 6004.96  10
  -7   3   8 279192. 6373.53  10
  -4  -3   8 275808. 6374.28   3
  -3   7   8 262953. 6907.84   2
   7  -4   8 278934. 6072.99   9
   3   4   8 279690. 5960.34   9
   3   4   8 282516. 5780.03   2
  -7   3   8 290247. 7052.61   7
   7  -4   8 284326. 6837.33  13
   4  -7   8 262316. 6498.95   3
  -4  -3   8 270713. 5912.20  12
  -3   7  11 6429.74 1032.77  10
  -7   3  11 6247.01 966.865  10
  -3   7  11 7144.41 1135.34   2
  -4  -3  11 5994.04 1000.59   3
   7  -4  11 6515.04 1014.68   9
   3   4  11 6791.88 1019.91   9
  -7   3  11 6869.44 1134.66   7
   7  -4  11 6538.75 1064.98  13
   4  -7  11 5900.72 980.645   3
  -4  -3  11 5859.42 931.986  12
   7  -4  14 169180. 5417.21   9
   3   4  14 183556. 5691.90   9
   7  -4  14 185347. 5699.08  13
   4   3 -14 192851. 5564.35   2
  -7   4 -14 189475. 6110.35   4
   7  -3 -11 6626.96 1040.41  11
  -4   7 -11 6700.50 1071.27   5
   3  -7 -11 7557.77 1138.96   1
  -3  -4 -11 7207.37 1196.09   1
   4   3 -11 6372.39 991.186   2
  -7   4 -11 7087.13 1164.98   4
   7  -3 -11 6170.06 1022.68   6
  -4   7  -8 299266. 6852.35   2
  -7   4  -8 284089. 6958.84  10
  -4   7  -8 287227. 6864.11   4
   3  -7  -8 298241. 6845.78   1
  -7   4  -8 291165. 7279.76   4
   4   3  -8 295546. 6547.36   2
  -3  -4  -8 283649. 7138.85   1
   7  -3  -8 297864. 6093.30  13
   3  -7  -8 294470. 7335.99   3
   7  -3  -8 291727. 6493.32   6
  -4   7  -5 9202.91 1242.15   2
  -7   4  -5 8938.84 1198.45  10
  -4   7  -5 10174.1 1303.52   4
  -7   4  -5 8638.70 1211.30   4
   7  -3  -5 7929.96 1097.17   8
   4   3  -5 7909.94 1041.78   2
   7  -3  -5 7783.37 1010.33  13
   3  -7  -5 9529.61 1175.42   1
   3  -7  -5 9136.98 1267.33   3
   7  -3  -5 7465.29 965.013   6
  -3  -4  -5 8531.03 1204.24   1
  -3  -4  -2 349666. 6628.53   3
  -4   7  -2 345051. 6207.88  10
  -7   4  -2 358890. 7580.03  10
  -4   7  -2 329417. 7525.22   4
   3  -7  -2 344239. 6855.63   1
  -3  -4  -2 341226. 7411.36   1
  -7   4  -2 353883. 7542.29   4
   7  -3  -2 349397. 7445.08   8
   7  -3  -2 345058. 6988.64  13
   7  -3  -2 347416. 5962.04   6
   3  -7  -2 344969. 7683.64   3
  -3  -4   1 8677.67 1074.93   3
  -4   7   1 9305.63 1069.67  10
  -3  -4   1 8364.53 1127.77   1
  -7   4   1 8894.74 1161.16  10
  -4   7   1 10041.2 1306.62   4
  -7   4   1 9098.29 1186.37   4
   7  -3   1 8872.89 1230.12   8
   4   3   1 8612.72 1063.88   2
   7  -3   1 8694.43 1126.11  13
   3  -7   1 8390.06 1178.02   3
  -4   7   4 238022. 5783.46  10
  -3  -4   4 262599. 6121.56   3
  -7   4   4 261803. 6307.20  10
  -4   7   4 246924. 6518.63   4
  -7   4   4 277581. 6392.29   4
   4   3   4 279883. 6007.27   2
   7  -3   4 259261. 6325.57  13
  -3  -4   4 266464. 5556.91  12
   3  -7   4 254740. 6534.66   3
  -4   7   7 7150.72 1071.43  10
  -7   4   7 6629.33 1010.29  10
  -3  -4   7 6656.61 1004.81   3
  -4   7   7 7522.86 1140.51   4
  -7   4   7 7089.28 998.626   4
   7  -3   7 7166.48 1165.05   8
   4   3   7 7402.20 949.346   2
   7  -3   7 6933.10 1047.61  13
  -3  -4   7 6542.28 948.667  12
   3  -7   7 6905.06 1108.33   3
  -4   7  10 296651. 7293.81  10
  -7   4  10 302899. 7001.24  10
  -3  -4  10 308052. 7159.42   3
  -4   7  10 296884. 7230.10   4
   7  -3  10 299898. 6267.02   9
   4   3  10 311649. 6477.54   9
   7  -3  10 304142. 7752.82   8
  -7   4  10 320983. 7695.71   7
   7  -3  10 299370. 7107.79  13
  -3  -4  10 295889. 6753.62  12
   3  -7  10 312979. 7593.01   3
   3  -7  13 5007.63 979.525   3
  -4   7  13 5283.39 998.263  10
  -7   4  13 4696.42 902.952  10
  -3  -4  13 4391.42 895.823   3
   3  -7  13 6016.94 1013.33   9
   7  -3  13 4863.08 878.791   9
   4   3  13 4888.87 895.493   9
   7  -3  13 5777.13 1088.49   8
  -7   4  13 4903.35 979.528   7
   7  -3  13 4767.45 895.721  13
   3  -7  13 4902.60 940.490  12
  -3  -4  13 4578.03 881.972  12
  -5   7 -12 215130. 5898.25   5
   2  -7 -12 214380. 6525.92   1
  -7   5 -12 208820. 6356.12  10
  -2  -5 -12 218828. 6857.12   1
  -7   5 -12 213455. 6479.18   4
   5   2 -12 215716. 6090.16   6
   7  -2 -12 211323. 6083.11   6
  -7   5  -9 4135.89 860.563  10
  -5   7  -9 3358.16 748.945   4
   5   2  -9 2586.26 624.835   2
   2  -7  -9 4045.61 861.019   1
  -7   5  -9 3550.23 827.901   4
  -2  -5  -9 3284.81 806.116   1
   7  -2  -9 3170.37 641.064  13
   5   2  -9 2965.62 700.435   6
   2  -7  -9 3622.22 805.968   3
   7  -2  -9 2691.67 645.448   6
  -5   7  -6 284067. 6067.27  10
  -7   5  -6 284222. 6958.31  10
  -5   7  -6 261060. 6627.08   4
  -7   5  -6 285579. 7233.41   4
   5   2  -6 290417. 6340.22   2
   7  -2  -6 287420. 6982.58   8
   7  -2  -6 289765. 6391.70  13
   2  -7  -6 268876. 6789.50   1
   7  -2  -6 282466. 6236.65   6
   2  -7  -6 279913. 7064.78   3
  -2  -5  -6 287302. 7253.01   1
  -2  -5  -3 4092.93 770.701   3
  -5   7  -3 4111.28 753.047  10
  -7   5  -3 3744.80 788.362  10
   2  -7  -3 3579.97 747.549   1
  -5   7  -3 3877.36 818.011   4
  -2  -5  -3 3747.54 797.525   1
  -7   5  -3 3950.18 837.580   4
   5   2  -3 3393.42 671.297   2
   7  -2  -3 3608.52 776.892   8
   7  -2  -3 3620.22 704.639  13
   7  -2  -3 3328.61 632.770   6
   2  -7  -3 3723.72 816.428   3
   2  -7   0 310228. 6820.41   1
  -2  -5   0 311513. 6736.08   3
  -5   7   0 280205. 6401.15  10
  -7   5   0 331795. 7326.64  10
  -5   7   0 281485. 7063.71   4
  -7   5   0 349082. 7787.29   4
   5   2   0 330215. 6500.17   2
   7  -2   0 324760. 7353.27   8
   7  -2   0 320002. 6739.03  13
   7  -2   0 338104. 5860.76   6
   2  -7   0 322129. 7469.70   3
  -2  -5   0 325228. 7324.88   1
  -2  -5   3 3126.25 687.853   3
  -5   7   3 3288.99 708.964  10
  -7   5   3 3851.48 787.771  10
  -7   5   3 3672.32 772.485   4
   5   2   3 3218.62 623.372   2
   7  -2   3 3794.26 800.547   8
   7  -2   3 3397.46 707.207  13
  -2  -5   3 3360.49 656.580  12
   2  -7   3 3341.34 767.585   3
   2  -7   6 269083. 6996.74   3
  -2  -5   6 278337. 6790.30   3
  -5   7   6 263309. 6662.88  10
  -7   5   6 283929. 6829.76  10
  -5   7   6 264956. 6931.54   4
  -7   5   6 273509. 6570.44   4
   5   2   6 279384. 5578.43   2
   7  -2   6 275679. 7176.54   8
   5   2   6 272875. 5769.29   8
   7  -2   6 271740. 6559.69  13
  -2  -5   6 257226. 5983.10  12
   2  -7   9 2789.13 719.280   3
  -5   7   9 2517.16 679.412  10
  -2  -5   9 2382.30 653.723   3
  -7   5   9 2441.57 646.074  10
  -5   7   9 2727.81 688.140   4
  -7   5   9 2583.56 614.565   4
   7  -2   9 2665.66 712.573   8
  -5   7   9 2380.73 573.985   7
   7  -2   9 2576.35 665.583  13
   2  -7   9 2595.78 661.567  12
  -2  -5   9 2256.48 603.321  12
   2  -7  12 215258. 6452.81   3
  -5   7  12 238614. 6971.71  10
  -2  -5  12 223824. 6577.08   3
  -7   5  12 233501. 6596.59  10
  -5   7  12 206057. 5987.87   4
   7  -2  12 219161. 6599.98   8
  -7   5  12 239032. 6958.31   7
   7  -2  12 211869. 5917.28  13
   2  -7  12 218841. 6375.38  12
  -2  -5  12 219098. 6251.04  12
  -7   6 -10 240823. 6749.23  10
   1  -7 -10 248367. 7184.63   1
  -6   7 -10 235441. 6591.16   4
  -7   6 -10 253938. 7176.67   4
  -1  -6 -10 254091. 7390.01   1
   6   1 -10 262050. 6725.50   6
   7  -1 -10 264764. 6740.71   6
  -6   7  -7 18652.2 1710.47  10
  -7   6  -7 18832.3 1848.16  10
  -6   7  -7 17971.0 1829.82   4
  -7   6  -7 18234.3 1908.70   4
   1  -7  -7 18164.8 1879.80   1
  -1  -6  -7 18222.2 1903.25   1
   6   1  -7 15581.9 1591.64   6
   7  -1  -7 16952.9 1595.55   6
   1  -7  -7 17032.3 1735.57   3
   1  -7  -4 226519. 6426.35   1
  -6   7  -4 200422. 5608.81  10
  -1  -6  -4 230536. 6612.83   1
  -7   6  -4 226853. 6237.71  10
  -6   7  -4 210320. 6233.38   4
  -7   6  -4 232257. 6708.29   4
   7  -1  -4 220008. 5682.43  13
   6   1  -4 226588. 5836.29   6
   7  -1  -4 214272. 5436.76   6
   1  -7  -4 214817. 6228.00   3
  -1  -6  -4 219073. 6056.58   3
  -1  -6  -1 19052.2 1786.60   3
  -6   7  -1 20318.5 1824.42  10
  -7   6  -1 19326.2 1775.41  10
  -6   7  -1 21307.4 2013.88   4
  -7   6  -1 21689.2 2022.26   4
   7  -1  -1 19891.8 1846.55   8
  -1  -6  -1 19802.5 1881.54   1
   1  -7  -1 20546.4 1881.26   1
   7  -1  -1 19805.7 1749.87  13
   7  -1  -1 18201.3 1472.65   6
   1  -7  -1 19710.1 1895.38   3
   1  -7   2 323358. 7876.87   3
  -1  -6   2 321783. 7402.18   3
  -6   7   2 313492. 7348.74  10
  -7   6   2 328456. 7529.22  10
  -6   7   2 308835. 7624.80   4
  -7   6   2 339037. 7876.55   4
   7  -1   2 320617. 7387.65   8
   6   1   2 322379. 6953.35   8
   6   1   2 333906. 7016.35  13
   7  -1   2 329855. 7062.94  13
   1  -7   5 18138.4 1840.21   3
  -1  -6   5 17699.0 1772.65   3
  -6   7   5 19853.4 1886.42  10
  -7   6   5 19186.8 1864.61  10
  -6   7   5 20358.9 1984.38   4
  -7   6   5 18975.1 1835.26   4
   7  -1   5 18556.0 1797.28   8
   6   1   5 16423.0 1556.73   8
   6   1   5 17341.4 1614.31  13
   7  -1   5 17348.5 1637.49  13
  -1  -6   5 17558.5 1646.30  12
   1  -7   8 221865. 6602.99   3
  -1  -6   8 235768. 6687.89   3
  -6   7   8 234130. 6748.58  10
  -7   6   8 241947. 6700.40  10
  -6   7   8 231848. 6673.80   4
  -7   6   8 219706. 6099.49   4
   7  -1   8 203976. 5987.70   8
   6   1   8 205396. 5449.00   8
   6   1   8 208740. 5613.69  13
   7  -1   8 213908. 5826.13  13
   1  -7   8 216172. 6182.20  12
  -1  -6   8 209976. 5924.78  12
   1  -7  11 14336.5 1710.40   3
  -6   7  11 15594.6 1808.55  10
  -6   7  11 14972.9 1608.11   4
   7  -1  11 13955.0 1605.37   8
  -6   7  11 15664.7 1671.35   7
  -7   6  11 15224.7 1720.47   7
   7  -1  11 13650.6 1479.77  13
  -1  -6  11 13754.2 1583.15  12
  -7   7  -8 224743. 6842.05   4
   0  -7  -8 231252. 7019.38   1
   7   0  -8 234714. 6366.86   6
   7   0  -5 20.3242 81.2212   6
  -7   7  -5 47.7022 119.314  10
   0  -7  -5 159.892 195.893   3
   0  -7  -5 60.6023 110.436   1
  -7   7  -5 148.423 201.578   4
  -7   7  -2 232246. 6470.26  10
  -7   7  -2 247873. 7254.53   4
   0  -7  -2 245799. 7016.01   1
   7   0  -2 227485. 6086.35  13
   0  -7  -2 226906. 6583.90   3
   0  -7   1-1.71094 93.7314   1
  -7   7   1 65.4406 150.860  10
   7   0   1 39.7532 93.2835   8
  -7   7   1 253.746 248.940   4
   7   0   1 81.8923 133.382  13
   0  -7   4 210217. 6446.27   3
  -7   7   4 219224. 6518.06  10
  -7   7   4 204560. 6431.36   4
   7   0   4 201716. 5836.48   8
   7   0   4 212897. 5872.02  13
  -7   7   7 73.8531 114.364  10
   0  -7   7-4.88459 140.086   3
   7   0   7 111.020 152.787   8
  -7   7   7 58.5511 64.9120   4
   7   0   7 158.705 163.680  13
  -8   1   0 201246. 6051.71   4
  -7  -1   0 207804. 6042.62   4
   7  -8   0 197224. 5993.08  13
   8  -7   3 918.238 399.209   8
   6  -8  -7 1560.01 547.964   6
   8  -6  -7 1389.79 465.437   6
  -2   8  -7 1762.08 596.856   2
  -2   8  -4 286544. 7643.83   2
   6  -8  -4 253175. 6546.36   6
  -8   2  -4 261909. 6900.82  10
   8  -6  -4 271607. 6497.95   8
  -8   2  -4 283209. 7480.86   4
  -6  -2  -4 271302. 7069.17   4
   2   6  -4 271327. 7021.97   2
   8  -6  -4 251671. 6533.43  13
  -2   8  -1 1407.79 533.827   2
  -8   2  -1 1344.91 484.622  10
   8  -6  -1 1492.27 512.819   8
  -8   2  -1 1340.01 497.507   4
  -6  -2  -1 1228.55 448.252   4
   2   6  -1 1245.06 467.667   2
   6  -8  -1 1378.66 516.876   3
   8  -6  -1 1500.27 522.481  13
   6  -8  -1 1312.63 473.389  13
  -2   8   2 201270. 6531.20   2
  -8   2   2 178693. 5371.67  10
   8  -6   2 183144. 5947.19   8
  -8   2   2 181796. 5552.57   4
  -6  -2   2 187678. 5407.48   4
   2   6   2 187054. 5630.50   2
   6  -8   2 192705. 6011.89   3
   8  -6   2 188731. 5926.41  13
   6  -8   2 177134. 5706.68  13
  -2   8   5 1777.71 607.223   2
  -6  -2   5 1383.26 460.266   3
   8  -6   5 1665.11 574.209   8
  -8   2   5 1455.90 507.782   7
   2   6   5 1232.15 447.916   2
   6  -8   5 1664.60 565.008   3
   8  -6   5 1598.28 555.429  13
   6  -8   5 1645.83 575.073  13
   5  -8  -8 276243. 7476.22   6
  -5  -3  -8 271502. 7198.44   1
   3   5  -8 297983. 7548.64   2
   8  -5  -8 263482. 6531.23   6
  -3   8  -8 293185. 7464.34   2
   5  -8  -5 935.354 426.917   6
   8  -5  -5 618.310 270.726   6
  -3   8  -5 1061.66 445.361   2
  -8   3  -5 991.147 424.352  10
  -3   8  -5 1382.17 500.691   4
  -8   3  -5 980.091 443.378   4
   8  -5  -5 1238.00 438.974   8
   3   5  -5 802.851 374.114   2
   5  -8  -5 1078.82 460.317   3
   8  -5  -5 522.637 285.551  13
  -5  -3  -5 762.472 359.178   1
   5  -8  -2 148375. 5046.17   6
  -3   8  -2 159782. 5565.24   2
  -8   3  -2 148727. 5197.62  10
  -3   8  -2 154246. 5389.33   4
   8  -5  -2 141371. 4980.07   8
  -8   3  -2 145013. 5107.88   4
   3   5  -2 145110. 4915.70   2
   8  -5  -2 140730. 4881.83  13
   5  -8  -2 143906. 5378.19   3
   5  -8  -2 139774. 4805.34  13
  -5  -3  -2 143205. 4943.63   1
  -5  -3   1 626.993 289.093   1
  -3   8   1 888.859 412.471   2
  -8   3   1 885.934 389.213  10
   3   5   1 659.035 317.637   2
   5  -8   1 862.872 406.227   3
   8  -5   1 696.829 363.655   8
  -3   8   1 880.932 406.694   4
  -8   3   1 753.215 357.782   4
   8  -5   1 780.105 376.712  13
   5  -8   1 1483.29 532.582  13
  -3   8   4 331758. 8202.39   2
  -5  -3   4 328300. 7137.59   3
  -8   3   4 331398. 7428.56  10
  -8   3   4 339016. 7310.40   4
   8  -5   4 356507. 8557.43   8
   3   5   4 338102. 7257.27   2
   8  -5   4 345784. 7951.11  13
  -5  -3   4 342578. 7414.35   1
   5  -8   4 342248. 7992.80   3
   5  -8   4 331909. 8065.07  13
  -3   8   7 1531.52 558.188   2
  -8   3   7 769.191 347.649  10
   3   5   7 821.596 341.914   2
   5  -8   7 764.273 382.787   3
  -5  -3   7 751.914 362.069   3
   8  -5   7 1166.75 485.303   8
  -8   3   7 595.814 352.794   7
   5  -8   7 1399.91 553.398  13
   8  -5   7 635.707 352.578  13
   8  -4  -9 81.9265 134.469   6
  -4  -4  -9 43.9779 132.924   1
  -4   8  -6 268788. 7090.86   2
  -8   4  -6 259484. 7030.01  10
  -4   8  -6 257226. 6984.29   4
  -8   4  -6 267003. 7302.34   4
   8  -4  -6 251271. 6494.43   8
   4   4  -6 268123. 6732.73   2
  -4  -4  -6 243431. 6837.84   1
   8  -4  -6 241476. 6066.20  13
   4  -8  -6 266541. 7422.01   3
   8  -4  -6 240536. 5856.75   6
  -8   4  -3 201.567 216.520  10
   4   4  -3 76.2573 30.8434   2
   4  -8  -3 94.1632 180.573   3
  -4   8  -3 31.0672 60.5033   2
  -4  -4  -3 29.0949 66.5418   1
   8  -4  -3 294.288 229.093   8
  -4   8  -3-3.88691 152.579   4
  -8   4  -3 288.277 247.562   4
   8  -4  -3 124.414 143.878  13
  -4   8   0 225836. 6759.11   2
  -8   4   0 222318. 6274.21  10
  -4   8   0 222916. 6575.83   4
  -4  -4   0 217845. 6275.39   1
  -8   4   0 235594. 6457.79   4
   8  -4   0 222186. 6509.83   8
   4   4   0 238908. 6311.10   2
   8  -4   0 219496. 6140.55  13
   4  -8   0 224716. 6552.44   3
  -8   4   3 227.370 200.047  10
   4  -8   3 62.9225 135.870   3
  -4   8   3 139.888 221.934   2
  -4  -4   3 93.6942 85.4004   3
   8  -4   3 66.5182 77.2008   8
  -4   8   3 85.4470 91.3639   4
  -8   4   3-8.30360 45.7039   4
   8  -4   3 105.546 146.886  13
  -4   8   6 239493. 6264.89  10
  -4  -4   6 265195. 6819.99   3
  -8   4   6 231776. 6440.41  10
  -4   8   6 257908. 7353.95   2
  -4   8   6 249189. 7089.41   4
  -8   4   6 265258. 6524.94   4
   8  -4   6 260378. 7521.65   8
   4   4   6 274250. 6531.25   2
   8  -4   6 260087. 6900.35  13
   4  -8   6 255657. 7014.51   3
  -4   8   9 38.4338 105.599  10
  -8   4   9 316.920 203.240  10
   4  -8   9 74.7955 142.123   3
  -3  -5  -7 796.222 397.527   1
  -8   5  -7 882.775 431.278  10
   5   3  -7 618.195 324.323   2
  -5   8  -7 846.477 399.177   2
  -5   8  -7 913.143 421.437   4
  -8   5  -7 952.245 450.311   4
   3  -8  -7 1065.54 467.623   3
   8  -3  -7 799.971 345.097   6
   8  -3  -7 848.893 351.622  13
  -3  -5  -4 349489. 8381.33   1
  -5   8  -4 347253. 8280.03   2
  -8   5  -4 344477. 8132.98  10
  -5   8  -4 319882. 8032.34   4
  -8   5  -4 351162. 8413.24   4
   5   3  -4 347382. 7463.95   2
   8  -3  -4 342827. 8012.75   8
   8  -3  -4 311301. 6983.05  13
   8  -3  -4 326531. 6589.37   6
   3  -8  -4 337806. 8262.58   3
   3  -8  -4 332872. 7557.29   1
  -3  -5  -1 2152.14 583.324   3
  -8   5  -1 744.280 364.832  10
  -5   8  -1 941.230 452.167   4
   3  -8  -1 545.162 269.105   1
   5   3  -1 661.025 325.112   2
   8  -3  -1 654.444 363.751   8
  -8   5  -1 760.202 387.775   4
   8  -3  -1 754.926 348.401  13
  -3  -5  -1 986.535 424.992   1
   3  -8   2 137948. 4695.80   1
  -3  -5   2 133204. 4731.78   3
  -5   8   2 136836. 4725.49  10
  -8   5   2 136776. 5032.32  10
  -5   8   2 150474. 5652.00   4
  -8   5   2 151079. 5338.80   4
   8  -3   2 136349. 5205.41   8
   5   3   2 139687. 4570.80   2
   8  -3   2 138730. 4879.27  13
  -3  -5   2 145083. 5195.35   1
   3  -8   2 144388. 5342.37   3
  -5   8   5 791.132 378.198  10
  -8   5   5 798.290 381.918  10
  -5   8   5 1193.19 484.289   4
   3  -8   5 715.751 383.457   3
  -3  -5   5 828.332 380.676   3
   5   3   5 889.648 352.823   2
   8  -3   5 847.265 417.605   8
  -8   5   5 824.039 377.674   4
   8  -3   5 746.488 360.491  13
  -5   8   8 257714. 7029.32  10
  -3  -5   8 280787. 7415.81   3
  -8   5   8 280288. 7289.58  10
  -5   8   8 270679. 7443.63   4
   8  -3   8 275099. 7834.10   8
   8  -3   8 265735. 7104.76  13
  -3  -5   8 260835. 6526.78  12
   3  -8   8 274691. 7493.46   3
   2  -8  -8 209122. 6519.22   1
  -8   6  -5 1531.84 551.640  10
  -6   8  -5 1578.11 569.290   4
   6   2  -5 1490.95 493.635   2
  -8   6  -5 1944.04 668.847   4
   8  -2  -5 1719.94 529.641  13
   8  -2  -5 1345.04 443.354   6
   2  -8  -5 1532.32 548.844   1
   2  -8  -5 1903.74 626.487   3
  -2  -6  -5 1561.55 569.788   1
  -2  -6  -2 176697. 5655.13   3
  -6   8  -2 164996. 5283.76  10
  -8   6  -2 185790. 5931.46  10
   2  -8  -2 176203. 5754.01   1
  -2  -6  -2 185922. 6164.28   1
  -6   8  -2 180112. 6193.91   4
  -8   6  -2 197770. 6476.94   4
   6   2  -2 183607. 5387.79   2
   8  -2  -2 177783. 5948.15   8
   8  -2  -2 182862. 5599.29  13
   2  -8  -2 183240. 6070.44   3
  -2  -6   1 1212.27 469.754   3
  -6   8   1 1365.23 496.564  10
  -8   6   1 2041.06 622.503  10
  -6   8   1 2904.96 800.708   4
  -8   6   1 1591.08 569.916   4
   6   2   1 1324.60 443.615   2
   8  -2   1 2123.81 647.702   8
  -2  -6   1 1259.93 500.230   1
   8  -2   1 1280.23 458.681  13
   2  -8   1 1398.41 505.072   1
   2  -8   1 1177.32 486.378   3
  -2  -6   4 248805. 6871.10   3
  -6   8   4 248216. 6891.07  10
  -8   6   4 273223. 7345.68  10
  -6   8   4 261285. 7628.83   4
  -8   6   4 274438. 7266.41   4
   6   2   4 250961. 5962.91   2
   8  -2   4 246130. 6992.72   8
   8  -2   4 250546. 6603.67  13
   2  -8   4 259355. 7376.86   3
  -6   8   7 1396.44 532.829  10
  -8   6   7 1451.93 517.541   4
  -2  -6   7 1220.08 459.546  12
  -7   8  -3 723.233 362.098  10
  -1  -7   0 197794. 6399.83   3
  -7   8   0 194387. 6193.91  10
   0   0   0    0.00    0.00   0
TITL exp_2048_red_abs_2016 in R3c
REM R3c (#161 in standard setting)
CELL 0.71073   5.145669   5.145669  13.858744  90.0000  90.0000 120.0000
ZERR    6.00   0.000147   0.000147   0.000440   0.0000   0.0000   0.0000
LATT -3
SYMM -y, x-y, z
SYMM -x+y,-x, z
SYMM -y,-x, z+1/2
SYMM -x+y, y, z+1/2
SYMM  x, x-y, z+1/2
SFAC Li O Nb
UNIT 6.00 18.00 6.00
TREF
HKLF 4
END
;
_shelx_hkl_checksum     37899
_shelx_res_file
;
    exp_2048_red_abs_2016.res created by SHELXL-2014/7
TITL exp_2048_red_abs_2016 in R3c
REM R3c (#161 in standard setting)
CELL 0.71073 5.146 5.146 13.859 90 90 120
ZERR 6 0.001 0.001 0.005 0 0 0
LATT -3
SYMM -Y,+X-Y,+Z
SYMM +Y-X,-X,+Z
SYMM -Y,-X,0.5+Z
SYMM +Y-X,+Y,0.5+Z
SYMM +X,+X-Y,0.5+Z
SFAC Li O Nb
UNIT 6 18 6
L.S. 10
PLAN  25
LIST 3
fmap 2
acta
MERG 2
REM <olex2.extras>
REM <HklSrc "%.\\exp_2048_red_abs_2016.hkl">
REM </olex2.extras>
WGHT    0.035800
EXTI    0.250749
FVAR       8.28257
NB01  3    0.000000    0.000000    0.967713    10.33333    0.00481    0.00481 =
         0.00412    0.00000    0.00000    0.00240
O002  2    0.952270    0.656652    0.904308    11.00000    0.00758    0.00618 =
         0.00727   -0.00190   -0.00126    0.00323
LI01  1    0.000000    0.000000    0.688311    10.33333    0.01200    0.01200 =
         0.01783    0.00000    0.00000    0.00600
HKLF 4
REM  exp_2048_red_abs_2016 in R3c
REM R1 =  0.0210 for     375 Fo > 4sig(Fo)  and  0.0211 for all     378 data
REM     17 parameters refined using      1 restraints
END
WGHT      0.0358      0.0000
REM Highest difference peak  0.434,  deepest hole -1.131,  1-sigma level  0.174
Q1    1   0.7511  0.4781  0.8700  11.00000  0.05    0.43
Q2    1   0.9341  0.8459  0.8988  11.00000  0.05    0.43
Q3    1   1.0020  0.5651  0.9696  11.00000  0.05    0.38
Q4    1   0.8467  0.5920  0.8808  11.00000  0.05    0.35
Q5    1  -0.1657 -0.1017  0.7423  11.00000  0.05    0.33
Q6    1   0.8899  0.7702  0.8241  11.00000  0.05    0.30
Q7    1  -0.0939 -0.1709  0.6918  11.00000  0.05    0.29
Q8    1   0.8579  0.5261  0.8502  11.00000  0.05    0.27
Q9    1   0.7813  0.5491  0.9495  11.00000  0.05    0.25
Q10   1   1.1378  0.8563  0.8378  11.00000  0.05    0.25
Q11   1   1.0565  0.8529  0.9250  11.00000  0.05    0.25
Q12   1   0.0000  0.0000  0.7574  10.33333  0.05    0.24
Q13   1   0.9434  0.4781  0.9327  11.00000  0.05    0.23
Q14   1   0.7613  0.6190  0.8825  11.00000  0.05    0.22
Q15   1   0.9006  0.7436  0.9484  11.00000  0.05    0.19
Q16   1  -0.2524 -0.1087  0.9848  11.00000  0.05    0.17
Q17   1   0.0000  0.0000  1.0765  10.33333  0.05    0.12
Q18   1   0.0000  0.0000  0.8453  10.33333  0.05    0.11
Q19   1   1.0675  0.8851  0.8800  11.00000  0.05    0.10
;
_shelx_res_checksum     12571
data_LNT30
_audit_creation_method
;
Olex2 1.2
(compiled 2016.09.09 svn.r3337 for OlexSys, GUI svn.r5227)
Dolomanov, O.V., Bourhis, L.J., Gildea, R.J, Howard, J.A.K. & Puschmann, H.
 (2009), J. Appl. Cryst. 42, 339-341.
Sheldrick, G.M. (2015). Acta Cryst. C71, 3-8.
;
_database_code_depnum_ccdc_archive     'CCDC 1540403'
_chemical_name_systematic     'lithium niobate tantalate'
_chemical_name_common     'lithium niobate tantalate'
_chemical_formula_moiety     'Li Nb0.70 O3 Ta0.30'
_chemical_formula_sum     'Li Nb0.70 O3 Ta0.30'
_chemical_formula_weight     174.26
_shelx_space_group_comment
;
The symmetry employed for this shelxl refinement is uniquely defined
by the following loop, which should always be used as a source of
symmetry information in preference to the above space-group names.
They are only intended as comments.
;
_space_group_crystal_system     'trigonal'
_space_group_name_H-M_alt     'R 3 c'
_space_group_name_Hall     'R 3 -2"c'
loop_
    _space_group_symop_operation_xyz
    'x, y, z'
    '-y, x-y, z'
    '-x+y, -x, z'
    '-y, -x, z+1/2'
    '-x+y, y, z+1/2'
    'x, x-y, z+1/2'
    'x+2/3, y+1/3, z+1/3'
    '-y+2/3, x-y+1/3, z+1/3'
    '-x+y+2/3, -x+1/3, z+1/3'
    '-y+2/3, -x+1/3, z+5/6'
    '-x+y+2/3, y+1/3, z+5/6'
    'x+2/3, x-y+1/3, z+5/6'
    'x+1/3, y+2/3, z+2/3'
    '-y+1/3, x-y+2/3, z+2/3'
    '-x+y+1/3, -x+2/3, z+2/3'
    '-y+1/3, -x+2/3, z+7/6'
    '-x+y+1/3, y+2/3, z+7/6'
    'x+1/3, x-y+2/3, z+7/6'
_cell_length_a     5.1450(10)
_cell_length_b     5.1450(10)
_cell_length_c     13.841(5)
_cell_angle_alpha     90
_cell_angle_beta     90
_cell_angle_gamma     120
_cell_volume     317.30(17)
_cell_formula_units_Z     6
_cell_measurement_reflns_used     3520
_cell_measurement_theta_min     4.3980
_cell_measurement_theta_max     37.2180
_cell_measurement_temperature     293(2)
_exptl_crystal_description     block
_exptl_crystal_colour     'clear green'
_exptl_crystal_size_max     0.259
_exptl_crystal_size_mid     0.196
_exptl_crystal_size_min     0.188
_exptl_crystal_density_diffrn     5.472
_exptl_crystal_F_000     466
loop_
    _exptl_crystal_face_index_h
    _exptl_crystal_face_index_k
    _exptl_crystal_face_index_l
    _exptl_crystal_face_perp_dist
    4 -6 10 0.1080
    -3 4 17 0.1217
    2 3 14 0.1285
    4 -5 -13 0.1174
    0 1 -19 0.1382
    -1 6 12 0.0845
    -5 5 -10 0.0886
    -6 7 0 0.1106
    1 -6 -10 0.1002
    -6 0 9 0.0822
    6 -1 -10 0.0928
_exptl_absorpt_coefficient_mu     19.233
_exptl_absorpt_correction_type     analytical
_exptl_absorpt_process_details
;
CrysAlisPro 1.171.38.43d (Rigaku Oxford Diffraction, 2015)
Analytical numeric absorption correction using a multifaceted crystal
   model based on expressions derived by R.C. Clark & J.S. Reid.
(Clark, R. C. & Reid, J. S. (1995). Acta Cryst. A51, 887-897)
Empirical absorption correction using spherical harmonics,
 implemented in SCALE3 ABSPACK scaling algorithm.
;
_exptl_absorpt_correction_T_min     0.038
_exptl_absorpt_correction_T_max     0.136
_diffrn_ambient_temperature     293(2)
_diffrn_radiation_type     MoK\a
_diffrn_radiation_wavelength     0.71073
_diffrn_radiation_monochromator     graphite
_diffrn_measurement_device_type     'Xcalibur, Ruby, Gemini'
_diffrn_measurement_device     'four-circle diffractometer'
_diffrn_measurement_method     '\w scans'
_diffrn_detector_area_resol_mean     10.2833
_diffrn_reflns_number     3965
_diffrn_reflns_av_R_equivalents     0.0573
_diffrn_reflns_theta_min     5.443
_diffrn_reflns_theta_max     37.383
_diffrn_reflns_theta_full     25.242
_diffrn_measured_fraction_theta_max     1.000
_diffrn_measured_fraction_theta_full     1.000
_diffrn_reflns_limit_h_min     -8
_diffrn_reflns_limit_h_max     8
_diffrn_reflns_limit_k_min     -8
_diffrn_reflns_limit_k_max     8
_diffrn_reflns_limit_l_min     -23
_diffrn_reflns_limit_l_max     23
_refine_special_details     n
_reflns_number_total     375
_reflns_number_gt     367
_reflns_threshold_expression     'I > 2\s(I)'
_refine_ls_structure_factor_coef     Fsqd
_refine_ls_matrix_type     full
_refine_ls_R_factor_all     0.0247
_refine_ls_R_factor_gt     0.0246
_refine_ls_wR_factor_gt     0.0607
_refine_ls_wR_factor_ref     0.0609
_refine_ls_goodness_of_fit_ref     1.214
_refine_ls_restrained_S_all     1.212
_refine_ls_number_reflns     375
_refine_ls_number_parameters     17
_refine_ls_number_restraints     1
_refine_ls_hydrogen_treatment     undef
_refine_ls_weighting_scheme     calc
_refine_ls_weighting_details
                      'w=1/[\s^2^(Fo^2^)+(0.0415P)^2^] where P=(Fo^2^+2Fc^2^)/3'
_atom_sites_solution_primary     Other
_atom_sites_solution_secondary     Other
_refine_ls_shift/su_max     0.000
_refine_ls_shift/su_mean     0.000
_refine_diff_density_max     1.714
_refine_diff_density_min     -1.541
_refine_ls_extinction_method     'SHELXL-2014/7 (Sheldrick 2014'
_refine_ls_extinction_coef     0.113(8)
_refine_ls_extinction_expression
                                  'Fc^*^=kFc[1+0.001xFc^2^\l^3^/sin(2\q)]^-1/4^'
_refine_ls_abs_structure_details
;
 Flack x determined using 178 quotients [(I+)-(I-)]/[(I+)+(I-)]
 (Parsons, Flack and Wagner, Acta Cryst. B69 (2013) 249-259).
;
_refine_ls_abs_structure_Flack     0.05(8)
loop_
    _atom_type_symbol
    _atom_type_description
    _atom_type_scat_dispersion_real
    _atom_type_scat_dispersion_imag
    _atom_type_scat_source
    'Li' 'Li' -0.0003 0.0001
                         'International Tables Vol C Tables 4.2.6.8 and 6.1.1.4'
    'O' 'O' 0.0106 0.0060
                         'International Tables Vol C Tables 4.2.6.8 and 6.1.1.4'
    'Nb' 'Nb' -2.0727 0.6215
                         'International Tables Vol C Tables 4.2.6.8 and 6.1.1.4'
    'Ta' 'Ta' -0.7052 6.5227
                         'International Tables Vol C Tables 4.2.6.8 and 6.1.1.4'
_computing_data_collection     'CrysAlisPro 1.171.38.43d (Rigaku OD, 2015)'
_computing_cell_refinement     'CrysAlisPro 1.171.38.43d (Rigaku OD, 2015)'
_computing_data_reduction     'CrysAlisPro 1.171.38.43d (Rigaku OD, 2015)'
_computing_structure_refinement     'ShelXL (Sheldrick, 2015)'
_computing_molecular_graphics     'Olex2 (Dolomanov et al., 2009)'
_computing_publication_material     'Olex2 (Dolomanov et al., 2009)'
loop_
    _atom_site_type_symbol
    _atom_site_label
    _atom_site_fract_x
    _atom_site_fract_y
    _atom_site_fract_z
    _atom_site_U_iso_or_equiv
    _atom_site_adp_type
    _atom_site_calc_flag
    _atom_site_occupancy
    _atom_site_disorder_assembly
    _atom_site_disorder_group
    Ta Ta 0.0000 0.0000 0.0034(4) 0.0081(2) Uani d 0.3 . .
    Nb Nb 0.0000 0.0000 0.0034(4) 0.0081(2) Uani d 0.7 . .
    O O 0.0481(3) 0.3433(4) 0.0683(4) 0.0074(4) Uani d 1 . .
    Li Li 0.0000 0.0000 0.281(3) 0.011(4) Uani d 1 . .
loop_
    _atom_site_aniso_label
    _atom_site_aniso_U_11
    _atom_site_aniso_U_22
    _atom_site_aniso_U_33
    _atom_site_aniso_U_12
    _atom_site_aniso_U_13
    _atom_site_aniso_U_23
    Ta 0.0083(3) 0.0083(3) 0.0078(3) 0.00415(13) 0.000 0.000
    Nb 0.0083(3) 0.0083(3) 0.0078(3) 0.00415(13) 0.000 0.000
    O 0.0077(9) 0.0065(6) 0.0077(6) 0.0034(8) -0.0009(8) -0.0017(4)
    Li 0.009(6) 0.009(6) 0.014(9) 0.005(3) 0.000 0.000
_geom_special_details
;
 All esds (except the esd in the dihedral angle between two l.s. planes)
 are estimated using the full covariance matrix.  The cell esds are taken
 into account individually in the estimation of esds in distances, angles
 and torsion angles; correlations between esds in cell parameters are only
 used when they are defined by crystal symmetry.  An approximate (isotropic)
 treatment of cell esds is used for estimating esds involving l.s. planes.
;
loop_
    _geom_bond_atom_site_label_1
    _geom_bond_atom_site_label_2
    _geom_bond_site_symmetry_2
    _geom_bond_distance
    _geom_bond_publ_flag
    Ta O . 1.885(3) n
    Ta O 10_554 2.113(4) n
    Ta O 11_444 2.113(4) n
    Ta O 3 1.885(3) n
    Ta O 2 1.885(3) n
    Ta O 12_454 2.113(4) n
    Ta Li 13_444 3.070(9) n
    Ta Li 10_554 3.342(16) n
    Ta Li 4_554 3.08(4) n
    Ta Li 13_554 3.070(9) n
    Ta Li 10_444 3.342(16) n
    Ta Li 13_544 3.070(9) n
    O Ta 16_554 2.113(4) n
    O Nb 16_554 2.113(4) n
    O Li 13_554 2.30(3) n
    O Li 10_454 2.038(11) n
    Li Ta 7 3.070(9) n
    Li Ta 7_445 3.070(9) n
    Li Ta 7_455 3.070(9) n
    Li Nb 7_445 3.070(9) n
    Li Nb 7 3.070(9) n
    Li Nb 7_455 3.070(9) n
    Li O 16_544 2.038(11) n
    Li O 18_554 2.038(11) n
    Li O 9_455 2.30(3) n
    Li O 17_444 2.038(11) n
    Li O 8 2.30(3) n
    Li O 7_445 2.30(3) n
loop_
    _geom_angle_atom_site_label_1
    _geom_angle_atom_site_label_2
    _geom_angle_atom_site_label_3
    _geom_angle_site_symmetry_1
    _geom_angle_site_symmetry_3
    _geom_angle
    _geom_angle_publ_flag
    O Ta O . 3 99.2(2) n
    O Ta O 2 10_554 166.6(3) n
    O Ta O 2 12_454 88.74(6) n
    O Ta O . 2 99.2(2) n
    O Ta O . 12_454 90.15(6) n
    O Ta O 3 2 99.2(2) n
    O Ta O 3 10_554 90.15(6) n
    O Ta O . 11_444 166.6(3) n
    O Ta O 11_444 10_554 80.4(2) n
    O Ta O 3 11_444 88.74(6) n
    O Ta O 3 12_454 166.6(3) n
    O Ta O 2 11_444 90.15(6) n
    O Ta O 11_444 12_454 80.4(2) n
    O Ta O . 10_554 88.73(6) n
    O Ta O 10_554 12_454 80.4(2) n
    O Ta Li 11_444 13_544 41.4(5) n
    O Ta Li 2 10_444 32.98(12) n
    O Ta Li . 13_544 142.7(3) n
    O Ta Li 12_454 13_544 119.4(6) n
    O Ta Li 10_554 13_554 41.4(5) n
    O Ta Li 2 4_554 118.47(17) n
    O Ta Li 2 13_544 103.3(3) n
    O Ta Li 10_554 4_554 48.19(13) n
    O Ta Li 10_554 10_444 147.2(3) n
    O Ta Li . 10_554 71.4(2) n
    O Ta Li 12_454 13_554 75.8(4) n
    O Ta Li 2 10_554 120.2(5) n
    O Ta Li 3 13_544 48.3(6) n
    O Ta Li 10_554 10_554 72.5(5) n
    O Ta Li . 10_444 120.2(5) n
    O Ta Li 10_554 13_544 75.8(4) n
    O Ta Li . 13_444 103.3(3) n
    O Ta Li 3 4_554 118.47(17) n
    O Ta Li 3 13_444 142.7(3) n
    O Ta Li 11_444 4_554 48.19(13) n
    O Ta Li 2 13_444 48.3(6) n
    O Ta Li 12_454 4_554 48.19(13) n
    O Ta Li 11_444 13_444 75.7(4) n
    O Ta Li 3 10_554 32.98(12) n
    O Ta Li 10_554 13_444 119.4(6) n
    O Ta Li 11_444 10_554 112.1(3) n
    O Ta Li 12_454 13_444 41.4(5) n
    O Ta Li 12_454 10_554 147.2(3) n
    O Ta Li . 13_554 48.3(6) n
    O Ta Li 3 10_444 71.4(2) n
    O Ta Li 3 13_554 103.3(3) n
    O Ta Li 11_444 10_444 72.5(5) n
    O Ta Li 2 13_554 142.7(3) n
    O Ta Li 12_454 10_444 112.1(3) n
    O Ta Li 11_444 13_554 119.4(6) n
    O Ta Li . 4_554 118.47(17) n
    Li Ta Li 13_444 10_554 167.4(12) n
    Li Ta Li 13_444 4_554 75.4(6) n
    Li Ta Li 4_554 10_444 117.3(5) n
    Li Ta Li 13_554 10_554 71.68(12) n
    Li Ta Li 13_554 4_554 75.4(6) n
    Li Ta Li 13_544 10_554 71.68(12) n
    Li Ta Li 13_444 13_554 113.8(5) n
    Li Ta Li 4_554 10_554 117.3(5) n
    Li Ta Li 13_444 10_444 71.68(12) n
    Li Ta Li 13_544 4_554 75.4(6) n
    Li Ta Li 13_544 10_444 71.68(12) n
    Li Ta Li 13_444 13_544 113.8(5) n
    Li Ta Li 10_554 10_444 100.7(7) n
    Li Ta Li 13_554 13_544 113.8(5) n
    Li Ta Li 13_554 10_444 167.4(12) n
    Ta O Ta . 16_554 140.34(12) n
    Ta O Nb 16_554 16_554 0.0(2) n
    Ta O Nb . 16_554 140.3 n
    Ta O Li . 10_454 116.8(4) n
    Ta O Li 16_554 13_554 88.6(6) n
    Ta O Li . 13_554 93.9(5) n
    Nb O Li 16_554 13_554 88.6(6) n
    Li O Ta 10_454 16_554 95.4(7) n
    Li O Nb 10_454 16_554 95.4(7) n
    Li O Li 10_454 13_554 120.2(7) n
    Ta Li Ta 7 7_445 113.8(5) n
    Ta Li Ta 7 7_455 113.8(5) n
    Ta Li Ta 7_445 7_455 113.8(5) n
    Ta Li Nb 7_445 7_455 113.8(5) n
    Ta Li Nb 7 7 0.0(2) n
    Ta Li Nb 7 7_455 113.8(5) n
    Ta Li Nb 7_455 7_455 0.0(2) n
    Ta Li Nb 7_445 7_445 0.0 n
    Ta Li Nb 7 7_445 113.8(5) n
    Nb Li Ta 7 7_445 113.8 n
    Nb Li Ta 7_445 7_455 113.8 n
    Nb Li Ta 7 7_455 113.8 n
    Nb Li Nb 7_445 7_455 113.8(5) n
    Nb Li Nb 7 7_455 113.8(5) n
    Nb Li Nb 7 7_445 113.8(5) n
    O Li Ta 8 7_445 83.5(6) n
    O Li Ta 9_455 7_455 37.76(14) n
    O Li Ta 8 7_455 110.6(10) n
    O Li Ta 7_445 7 110.6(10) n
    O Li Ta 18_554 7_445 149.79(16) n
    O Li Ta 18_554 7 43.2(2) n
    O Li Ta 7_445 7_455 83.5(6) n
    O Li Ta 9_455 7_445 110.6(10) n
    O Li Ta 16_544 7_445 43.2(2) n
    O Li Ta 16_544 7 95.72(7) n
    O Li Ta 9_455 7 83.5(6) n
    O Li Ta 8 7 37.76(14) n
    O Li Ta 17_444 7 149.79(16) n
    O Li Ta 17_444 7_455 43.2(2) n
    O Li Ta 17_444 7_445 95.72(7) n
    O Li Ta 18_554 7_455 95.72(7) n
    O Li Ta 16_544 7_455 149.79(16) n
    O Li Ta 7_445 7_445 37.76(14) n
    O Li Nb 17_444 7_445 95.72(7) n
    O Li Nb 9_455 7_455 37.76(14) n
    O Li Nb 18_554 7_455 95.72(7) n
    O Li Nb 18_554 7_445 149.79(16) n
    O Li Nb 9_455 7 83.5(6) n
    O Li Nb 16_544 7_445 43.2(2) n
    O Li Nb 8 7_455 110.6(10) n
    O Li Nb 8 7_445 83.5(6) n
    O Li Nb 7_445 7 110.6(10) n
    O Li Nb 7_445 7_445 37.76(14) n
    O Li Nb 17_444 7_455 43.2(2) n
    O Li Nb 9_455 7_445 110.6(10) n
    O Li Nb 16_544 7_455 149.79(16) n
    O Li Nb 17_444 7 149.79(16) n
    O Li Nb 7_445 7_455 83.5(6) n
    O Li Nb 16_544 7 95.72(7) n
    O Li Nb 8 7 37.76(14) n
    O Li Nb 18_554 7 43.2(2) n
    O Li O 7_445 9_455 72.8(9) n
    O Li O 16_544 9_455 150.7(15) n
    O Li O 8 7_445 72.8(9) n
    O Li O 17_444 18_554 110.8(9) n
    O Li O 18_554 7_445 150.7(15) n
    O Li O 17_444 16_544 110.8(9) n
    O Li O 8 9_455 72.8(9) n
    O Li O 17_444 7_445 88.7(4) n
    O Li O 18_554 9_455 88.7(4) n
    O Li O 18_554 16_544 110.8(9) n
    O Li O 16_544 7_445 80.2(4) n
    O Li O 17_444 8 150.7(15) n
    O Li O 17_444 9_455 80.2(4) n
    O Li O 18_554 8 80.2(4) n
    O Li O 16_544 8 88.7(4) n
_shelx_hkl_file
;
   0   0 -21 58.9382 28.5632  13
   0   0 -21-41.9059 132.980   4
   0   0 -18 272705. 6763.02   4
   0   0 -15 15.2402 44.2634   3
   0   0 -15 48.9020 50.6485  14
   0   0 -15 5.14501 25.7011   4
   0   0 -12 379980. 6313.67   4
   0   0 -12 386948. 4978.15   3
   0   0  -9 14.6002 25.5663   3
   0   0  -9 36.9715 44.0494   4
   0   0  -6 261892. 2860.37   3
   0   0  -6 263270. 3672.01   4
   0   0  -3 17.8868 18.4069   4
   0   0  -3 70.4295 32.0124   3
   0   0  -3 112.427 34.0177  11
   0   0   3 54.5233 21.9708  11
   0   0   3 9.12362 14.2343  10
   0   0   3 18.6153 20.5267   5
   0   0   6 349718. 2418.98  11
   0   0   6 340922. 3674.62   7
   0   0   9 11.8306 36.1510  12
   0   0   9-8.21219 53.6301   5
   0   0   9 28.9127 28.5782   7
   0   0   9 11.3805 15.3017  11
   0   0  12 383892. 5590.36  12
   0   0  12 379390. 6400.24   5
   0   0  15 18.6009 22.1112  12
   0   0  15 9.90823 61.8752   5
   0   0  18 295275. 6462.39  12
   0   0  18 294335. 6819.90   9
   0   0  21 36.7340 86.6492   9
   0   0  21 77.1901 106.944  12
  -1   0 -22 132849. 5358.57   4
   0   1 -22 136362. 4480.92  13
   1  -1 -22 120388. 4920.17   4
   0   1 -22 133806. 5447.37   4
   1  -1 -19 123.038 144.488   4
   0   1 -19 101.896 121.689  13
  -1   0 -19 3.42799 56.6621   4
  -1   0 -16 247108. 4779.73  14
   0   1 -16 250299. 5167.22  13
   0   1 -16 253127. 5352.09   3
   1  -1 -16 233119. 5625.28   4
  -1   0 -16 234358. 6016.97   4
   0   1 -16 235241. 6098.13   4
   0   1 -13-8.48824 34.0794   3
  -1   0 -13 16.2945 57.7449  14
   0   1 -13 17.5953 75.2301   4
   0   1 -13 964.143 290.870  13
   1  -1 -13 93.2191 61.1806   3
  -1   0 -13 46.6143 88.6042   4
   0   1 -13 49.4519 49.9956  14
   1  -1 -13 111.399 106.437   4
   1  -1 -13 846.005 188.042  14
   0   1 -10 464351. 6890.33   4
  -1   0 -10 439497. 6551.14   4
   1  -1 -10 472240. 6510.42  10
   1  -1 -10 388674. 3541.98  14
   1  -1 -10 429431. 3897.08   3
   0   1 -10 410803. 5686.75   3
   1  -1 -10 396955. 5434.50   4
  -1   0 -10 390468. 4831.22  14
   1  -1  -7 43.0421 53.9007  10
   0   1  -7 62.1805 48.9296  14
   1  -1  -7 72.0048 56.9948   4
   0   1  -7 21.9619 22.9138  13
  -1   0  -7 142.233 85.6912  14
   1  -1  -7 119.899 55.2580   3
  -1   0  -7 176.621 110.337   4
   0   1  -7-0.07829 26.3893   3
   0   1  -4 806350. 5075.22   2
   1  -1  -4 677728. 4397.65  11
   0   1  -4 671208. 4336.05  14
   0   1  -4 740311. 3598.13   7
  -1   0  -1 198.837 60.7123   6
   1  -1  -1 3275.44 297.577  14
  -1   0  -1 19.4340 12.9426  13
   1  -1  -1 128.075 61.9256  12
   1  -1  -1 42.2361 31.8944   8
   1  -1  -1 6.92617 7.71022   1
   0   1  -1 29.8079 32.4489   3
   0   1  -1 9.76434 21.1337  11
   1  -1  -1 86.2072 48.4424   9
   0   1  -1 3608.52 310.121   2
  -1   0  -1 1453.91 187.318   8
   1  -1   2 479204. 4397.55   5
   1  -1   2 592570. 4288.87   7
  -1   0   2 567263. 3547.59   5
   0   1   2 472952. 3904.26  11
  -1   0   2 668172. 5759.63   8
   0   1   2 485301. 2634.69   3
   0   1   2 487235. 3806.45  10
   1  -1   2 462566. 2291.69  13
  -1   0   2 524880. 2950.06  11
   1  -1   2 567923. 3707.25   4
   0   1   2 513865. 4137.62   7
   0   1   2 458084. 2986.89   9
   0   1   5 83.3024 48.3313  12
  -1   0   5 203.299 114.130   8
   1  -1   5 20.2098 38.9161   5
   1  -1   5 57.3111 58.7634   7
   0   1   5 0.06390 23.0622   7
  -1   0   5 100.582 64.7770   5
   1  -1   8 472513. 4951.15   7
   1  -1   8 491009. 4478.16  11
  -1   0   8 434954. 5369.36   5
   0   1   8 444783. 5505.04   7
  -1   0   8 443818. 5815.11   9
   0   1   8 476481. 4938.86  12
   1  -1   8 409959. 5599.77   5
   0   1   8 425867. 2676.14   3
   0   1   8 438501. 4353.66  11
  -1   0  11 34.9850 70.3629   9
   0   1  11 11.7829 37.0192   7
  -1   0  11 10.4752 17.9651   5
   1  -1  11 214.654 93.0843  11
   1  -1  11 176.908 145.199   5
   1  -1  11 53.4052 76.7489   7
  -1   0  11 25.2905 53.5106  12
   0   1  11 37.8208 58.7354  12
   0   1  11 23.3073 28.4185  11
   1  -1  14 353133. 3761.88  11
   1  -1  14 316401. 5636.75   7
   1  -1  14 292021. 6593.50   5
  -1   0  14 315921. 6003.35  12
  -1   0  14 299604. 6025.14   9
  -1   0  14 306277. 6295.67   5
   0   1  14 344157. 4255.05  11
   0   1  14 336651. 5625.67  12
   0   1  14 311939. 5999.35   9
  -1   0  17 36.4622 103.208  12
   1  -1  17 17.0785 26.1345  12
   1  -1  17 56.8812 98.9737   5
   1  -1  17 12.4312 70.5895   7
  -1   0  17 330.364 210.831   5
   0   1  17 85.4906 130.446   9
  -1   0  17 110.266 122.264   9
   0   1  17 83.8786 115.730  12
  -1   0  20 171072. 5488.13   9
   1  -1  20 156765. 5872.38   5
   1  -1  20 167580. 5171.82  12
   0   1  20 188138. 4914.99  12
  -1   0  20 172421. 5173.11  12
   0   1  20 179538. 5597.54   9
   1  -1  23-75.5333 116.156  12
  -1   0  23 20.1832 113.676  12
   0   1  23 103.155 153.268   9
   1   0 -23 218.098 241.000   4
   1   0 -23 39.7562 97.2505  13
   0  -1 -23 164.093 236.578   4
  -1   1 -20 173434. 5895.35   4
   1   0 -20 166354. 5674.99   4
   1   0 -20 176247. 5037.92  13
   0  -1 -20 166054. 5592.03   4
  -1   1 -17 141.391 113.162  14
  -1   1 -17 35.0824 86.8890   4
   0  -1 -17 38.5567 55.8412  14
  -1   1 -17 21.7007 58.6377  13
   0  -1 -17 1.03167 12.4114   4
  -1   1 -14 292926. 6287.56   4
  -1   1 -14 337061. 5255.91  14
  -1   1 -14 354095. 5525.35  13
   0  -1 -14 319474. 4781.93  14
  -1   1 -14 306092. 5261.25   3
   1   0 -14 307794. 6386.18   4
   1   0 -14 332972. 5356.64   3
   0  -1 -14 316329. 6356.04   4
  -1   1 -11 11.4325 31.7190  14
   1   0 -11 45.4224 32.9611  14
   0  -1 -11 28.7971 49.1710  14
   0  -1 -11 106.250 112.419   4
   1   0 -11 37.5341 38.4727   4
  -1   1 -11 48.1006 71.2616   3
   1   0 -11 86.9426 81.9209   3
  -1   1 -11 3.21228 45.5436   4
   0  -1  -8 394985. 4682.00  14
  -1   1  -8 414943. 5592.13   4
  -1   1  -8 412568. 5106.56   3
  -1   1  -8 458931. 4846.70  14
   1   0  -8 516129. 2522.89  14
   1   0  -8 473954. 5064.99  10
   1   0  -8 464241. 5296.88   3
   0  -1  -8 439267. 5422.32   4
  -1   1  -5 35.5345 49.6438   3
  -1   1  -5 24.4782 28.2459   4
  -1   1  -5 30.0705 40.5281  14
   0  -1  -5 13.0370 20.4591   4
   1   0  -5 90.8746 69.1989   3
  -1   1  -5 75.8909 43.2979  13
   1   0  -2 522879. 4173.35  12
   1   0  -2 502213. 2901.70  11
   1   0  -2 583876. 5393.04   3
   0  -1  -2 467540. 3942.79   1
   1   0  -2 739871. 5975.78   9
  -1   1  -2 598505. 4428.82   3
   0  -1  -2 609765. 3821.61   6
  -1   1  -2 548141. 3716.30   4
  -1   1   1 139.417 53.2339   8
   0  -1   1 55.9154 32.0611   8
   0  -1   1 139.876 62.8161   1
   1   0   1 19.1086 23.2434   7
  -1   1   1 208.807 78.6423   6
   1   0   1 19.6666 19.3646  14
   1   0   1 18.0793 17.5124  12
   1   0   1 53.3932 39.4514  11
   0  -1   1 28.3780 29.1734  13
  -1   1   4 565920. 6479.75   6
   1   0   4 515182. 3957.73   5
   0  -1   4 601529. 4089.21   2
   0  -1   4 529042. 3040.68  11
   0  -1   4 622048. 4946.87   8
   1   0   4 519148. 4211.54   7
   0  -1   4 543037. 2928.17   7
   0  -1   4 636012. 6163.02   5
  -1   1   4 542941. 4854.05   2
   0  -1   4 603395. 4388.38  14
  -1   1   7 25.2519 34.6256   2
   0  -1   7 55.9768 32.3065  11
   1   0   7 43.2915 59.5911   7
   0  -1   7 34.1213 57.1391   5
  -1   1   7 11.7622 41.1197  12
   1   0   7 27.8541 45.9127   5
   1   0   7 47.9057 48.1281  11
   0  -1  10 453599. 2208.39  11
  -1   1  10 437465. 6318.23   9
   1   0  10 410391. 5757.17   5
   0  -1  10 491565. 5369.80   7
   0  -1  10 409993. 6441.48   5
  -1   1  10 468150. 5956.18  12
   1   0  10 432112. 4657.77  11
   1   0  10 430786. 5696.63   7
   0  -1  10 409596. 1877.00  11
   1   0  13 8.42434 13.5352   5
  -1   1  13 29.7243 67.9152  12
   0  -1  13 93.5933 116.872   5
   1   0  13 342.572 188.130   7
   0  -1  13 14.3396 25.3256  12
   1   0  13 6.33646 20.7879  11
  -1   1  13 139.711 135.422   9
   1   0  13 105.510 96.9468  12
   0  -1  13 65.0216 72.0106   7
   1   0  16 234447. 5080.80  12
   0  -1  16 241884. 6465.97   5
   0  -1  16 245130. 5483.40  12
  -1   1  16 246658. 5297.39  12
  -1   1  16 243795. 5759.19   9
   1   0  16 245504. 5591.04   7
   0  -1  19-66.5555 112.339   5
   0  -1  19-23.2984 62.3636   9
   0  -1  19 43.6074 96.5144  12
  -1   1  19 36.9275 104.427  12
   1   0  19 56.6973 86.9064  12
  -1   1  22 126938. 4869.58   9
   0  -1  22 133549. 5036.46  12
   0  -1  22 135230. 5221.42   9
   1   0  22 131831. 5113.74   9
  -1   1  22 128167. 4370.39  12
   2  -2 -20 138541. 5090.52   1
   0   2 -20 141030. 4568.15  13
   2  -2 -20 145476. 5024.06   4
  -2   0 -20 132565. 5184.11   4
   0   2 -20 140615. 5586.43   4
   0   2 -20 147714. 5011.57   3
   2  -2 -17 80.6232 108.714   1
  -2   0 -17 7.26422 51.9830  14
   0   2 -17 25.0079 75.8252   3
   0   2 -17 59.6514 124.219   4
  -2   0 -17 34.5086 87.4118   4
   0   2 -17 310.454 200.428  13
   2  -2 -17 30.5459 63.3962   4
  -2   0 -14 296565. 6753.46   4
   2  -2 -14 291724. 6036.45   1
   0   2 -14 297894. 7052.68   4
   0   2 -14 303485. 6486.85   3
   2  -2 -14 301901. 5612.00   4
   0   2 -14 310764. 5763.75  13
   2  -2 -14 294289. 6145.02  10
   2  -2 -11 39.9892 73.9726  10
  -2   0 -11 29.3759 38.3919  14
   0   2 -11-3.33503 19.1273   3
   2  -2 -11-0.09601 28.2912   4
   2  -2 -11 43.2750 71.4489   1
  -2   0 -11 27.9747 48.4825   4
   0   2 -11 168.300 91.8214  14
   0   2 -11 199.741 127.711  13
   2  -2  -8 427154. 4464.29   4
   0   2  -8 468303. 6732.24   3
  -2   0  -8 466122. 6682.50   4
   0   2  -8 528673. 5995.37  13
   2  -2  -8 475344. 6857.28  10
  -2   0  -8 405431. 5647.84  14
   2  -2  -8 437075. 3992.45   3
   2  -2  -8 516194. 6691.97   1
  -2   0  -5 159.039 102.500   4
   2  -2  -5 27.0885 48.7358   1
   2  -2  -5 94.0350 44.7888   4
   0   2  -5 8.04582 35.3413   3
   0   2  -2 380552. 4642.09   3
  -2   0  -2 335513. 4108.24   8
  -2   0  -2 300700. 3266.91   6
  -2   0  -2 335999. 2611.67   1
   0   2  -2 391196. 4732.53  11
   2  -2  -2 331323. 3970.75   1
  -2   0  -2 361150. 2406.97  13
  -2   0   1 102.810 61.9493   9
  -2   0   1 252.276 83.8073  14
   2  -2   1 22.0414 27.1583   4
   0   2   1 24.8855 33.7652   3
   2  -2   1 12.8413 20.9193   1
  -2   0   1 38.4825 45.0904  12
   0   2   1 122.516 91.2430  11
   0   2   1 39.4789 72.8912   2
  -2   0   1 62.1999 50.9174   6
  -2   0   1 10.7143 24.2291   8
   2  -2   1 19.0047 15.8144   8
   2  -2   1 65.0863 54.6784   7
   0   2   4 529763. 4394.07   9
   0   2   4 546104. 6779.17   2
  -2   0   4 649048. 6555.36   9
  -2   0   4 588727. 3109.93  14
  -2   0   4 698032. 6634.00  12
   0   2   4 546130. 5872.24  11
  -2   0   4 735322. 8260.08   6
   2  -2   4 622040. 6943.73   5
  -2   0   4 766698. 7889.88   8
   2  -2   4 666197. 6057.12   7
  -2   0   4 652390. 4782.96   5
  -2   0   7 28.4382 29.5280   9
   0   2   7 70.5398 64.0022   9
  -2   0   7 11.1648 58.0057  12
  -2   0   7 53.2977 60.8787   5
   2  -2   7 26.6417 22.4968   5
   0   2   7 151.637 101.232  11
   0   2   7 59.1950 47.8677  12
   0   2  10 320887. 4789.33  11
   0   2  10 413968. 4494.04  12
   2  -2  10 395221. 5782.11  11
  -2   0  10 403215. 6484.97  12
   2  -2  10 331516. 6170.32   5
  -2   0  10 352067. 6616.65   9
   0   2  10 342239. 5398.83   9
  -2   0  10 396753. 7129.07   8
   2  -2  10 360733. 5284.44   7
  -2   0  10 351066. 5208.47   5
   2  -2  13-0.56905 48.2057  11
  -2   0  13 6.53781 28.1621   9
  -2   0  13-7.97359 37.8875  12
   0   2  13 24.3755 49.8676  11
   2  -2  13 56.9808 62.5403   5
   0   2  13 9.74231 14.4262  12
  -2   0  13 103.702 121.222   5
   0   2  13 19.1180 61.5451   9
   2  -2  13 57.3894 68.9502   7
  -2   0  16 203439. 5630.73   9
   0   2  16 238028. 5867.01   2
   2  -2  16 199895. 6230.14   5
   2  -2  16 221366. 5317.83   7
   0   2  16 221033. 5507.18   9
  -2   0  16 219584. 5449.87  12
   0   2  16 238596. 4555.03  12
  -2   0  16 207258. 5174.18   5
  -2   0  19 7.47704 43.4894   5
   2  -2  19-73.5366 127.163   5
   2  -2  19-173.588 163.470   7
  -2   0  19 64.1181 104.201   9
  -2   0  19 88.2945 118.805  12
   2  -2  19 103.064 88.2094  12
   0   2  19 33.6262 61.0479   2
   0   2  19 16.5765 12.9495   9
  -2   0  22 145353. 4937.29  12
  -2   0  22 146529. 5426.58   9
   0   2  22 148983. 5281.58   9
   2  -2  22 145322. 5124.49  12
  -1  -1 -21 7210.16 1266.37   1
  -2   1 -21 7566.35 1283.78   4
   2  -1 -21 5717.91 1046.50   4
  -1  -1 -21 7145.66 1205.43   4
   1   1 -21 6281.60 963.408  13
   1   1 -21 6319.98 1173.76   4
   1  -2 -21 6661.54 1110.45   4
  -1   2 -21 7280.02 1280.60   4
   1  -2 -21 6472.16 1157.92   1
   1  -2 -18 196806. 5488.72   4
  -1   2 -18 199351. 4863.82  13
   1  -2 -18 180960. 5633.29   1
  -1   2 -18 189916. 5167.07   3
   1   1 -18 185873. 6033.63   4
   1   1 -18 186090. 4882.22  13
  -1  -1 -18 194482. 5976.43   4
   2  -1 -18 172396. 5263.59   4
  -2   1 -18 187590. 5910.24   4
  -1   2 -18 189852. 6048.94   4
  -1  -1 -18 198060. 4809.36  14
   1   1 -18 198300. 5222.33   3
  -2   1 -18 199700. 5016.26  14
  -1  -1 -15 14501.4 1495.90   4
  -2   1 -15 15816.8 1562.62   4
   1  -2 -15 13293.9 1380.25   1
   1   1 -15 15483.4 1385.50   3
   1  -2 -15 15534.4 1037.85  14
   2  -1 -15 15479.9 1058.80   3
  -1   2 -15 14689.1 1176.19  13
   1   1 -15 14313.0 1255.26  13
   1   1 -15 14456.9 1547.61   4
  -1   2 -15 14124.2 1491.30   4
   2  -1 -15 13616.1 1325.95   4
  -2   1 -15 15118.9 1264.64  14
  -1   2 -15 15875.9 1437.15   3
  -1   2 -15 17174.6 1184.26  14
   1  -2 -15 15901.2 1377.93   4
  -1  -1 -15 15530.9 1274.80  14
  -2   1 -15 17579.4 1136.99  13
  -1  -1 -12 281248. 4989.12  14
   1   1 -12 324269. 5441.59  13
  -1   2 -12 304485. 6270.20   4
  -2   1 -12 315273. 6278.27   4
  -1  -1 -12 339587. 6369.33   4
  -1   2 -12 355976. 5166.86  14
   2  -1 -12 306650. 5695.08   4
   1   1 -12 323925. 5960.27   3
  -1   2 -12 334040. 4928.63  13
   2  -1 -12 335676. 6243.87  10
  -2   1 -12 361590. 4353.17  13
   1  -2 -12 317768. 4647.81  14
   1  -2 -12 326439. 6176.16   1
  -2   1 -12 298186. 5031.70  14
  -1   2 -12 294516. 5732.84   3
   1  -2 -12 314779. 5273.56   4
   2  -1 -12 338228. 4862.50   3
   2  -1  -9 43065.5 685.625  14
  -2   1  -9 46409.2 2130.90   4
   1  -2  -9 48996.1 2123.22   1
   1   1  -9 49653.4 2215.47   3
  -2   1  -9 44967.8 1783.41  14
   1  -2  -9 45481.6 1660.37   4
  -1  -1  -9 49757.1 2045.94  14
   2  -1  -9 45815.3 1789.32   3
  -1  -1  -9 45712.7 1995.66   4
  -1   2  -9 43715.5 1550.58  13
   1  -2  -9 52557.7 2196.87  10
   2  -1  -9 37669.9 531.698  14
  -1   2  -9 42789.5 2051.72   4
  -1   2  -9 49654.4 1842.42  14
   2  -1  -9 50920.8 2199.75  10
   1   1  -9 46292.7 1917.93  13
  -1   2  -9 43966.9 1993.76   3
   2  -1  -9 52834.0 1221.03  11
  -1   2  -6 560716. 6430.21   3
  -1  -1  -6 541414. 5895.63   4
   2  -1  -6 640020. 6825.90   3
   1   1  -6 613993. 7471.95   3
  -1   2  -6 687756. 5312.51  13
  -1  -1  -6 527053. 5381.78   1
  -1   2  -6 743663. 6990.55  14
  -2   1  -6 617992. 6929.21   4
   1  -2  -6 593817. 4592.80   4
  -2   1  -6 552470. 5656.32  14
   2  -1  -6 615527. 3430.40  14
  -1   2  -6 813731. 7428.43   2
   1  -2  -6 630722. 6738.05   1
   1   1  -6 695151. 3754.63   7
  -2   1  -6 686924. 2999.13  13
   1   1  -3 158426. 1948.98   2
  -2   1  -3 137051. 2621.74   4
   1  -2  -3 145161. 1689.29   3
   1   1  -3 154494. 3380.33   3
   2  -1  -3 137479. 1931.40  14
  -2   1  -3 138493. 2074.58   8
  -1   2  -3 143387. 1168.61   8
  -1   2  -3 138730. 2819.73   3
   2  -1  -3 158093. 2223.12   2
   2  -1  -3 156402. 1886.29   5
  -1   2  -3 157765. 3258.67   2
   1   1  -3 161846. 2432.90  11
  -1   2  -3 147219. 2945.12  14
  -2   1  -3 167391. 2212.45   5
  -1  -1  -3 142189. 2393.57   1
   1  -2  -3 147340. 2878.27   1
   2  -1  -3 138929. 2176.03   1
  -1  -1   0 433484. 3202.35   6
  -1  -1   0 390173. 3959.32   8
  -2   1   0 389230. 3840.61   6
  -2   1   0 402901. 2270.05   1
  -1  -1   0 407297. 2648.28   7
  -1  -1   0 439228. 3573.43   1
  -1   2   0 493877. 4552.50   3
  -1   2   0 433011. 4849.00   2
   1   1   0 409736. 2759.34   7
  -2   1   0 350123. 4004.40   8
   2  -1   0 314429. 4383.61   7
   1   1   0 368316. 4719.03   3
   1   1   0 521954. 4156.16   1
   1   1   0 414932. 4155.88  11
  -2   1   0 332305. 3630.73   2
   1  -2   0 435052. 4431.42   1
  -1  -1   0 437627. 3140.13  12
   1  -2   3 153188. 2297.08   7
  -2   1   3 159672. 3324.53   8
  -1  -1   3 146942. 2874.16   8
   2  -1   3 142129. 2749.22   7
  -2   1   3 153130. 2333.72  14
   2  -1   3 131571. 2721.22  11
   1   1   3 141446. 2284.91   7
   1  -2   3 139632. 1307.14   8
  -1   2   3 159662. 1818.95   4
  -1  -1   3 163550. 2993.16   5
   1   1   3 138232. 2582.45  11
  -1  -1   3 146639. 2541.15   9
  -2   1   3 149986. 2256.58   2
   2  -1   3 137992. 1857.35   5
  -1   2   3 131555. 3101.29   2
  -1   2   3 140616. 3082.29   6
   1  -2   3 144141. 2952.38   1
  -1   2   3 170166. 3130.18   9
  -2   1   3 132121. 2999.32   6
  -1  -1   6 591741. 6192.95   9
   2  -1   6 473294. 5744.84  11
  -1  -1   6 578640. 5739.77  12
   1  -2   6 725434. 8771.36   5
  -1  -1   6 637538. 3137.97  11
   1  -2   6 655410. 5060.86   7
   2  -1   6 595629. 5923.67   7
  -1   2   6 534633. 6225.88   9
  -1  -1   6 675651. 6890.04   5
  -2   1   6 599247. 5022.17   5
   2  -1   6 541578. 5352.66   5
   1   1   6 489531. 5258.15  11
  -2   1   6 605764. 4110.36   2
  -1  -1   6 713236. 4225.69  14
  -1   2   6 511013. 6379.90   2
  -2   1   6 679790. 9271.12   6
  -1  -1   6 700677. 7729.53   8
  -1   2   6 686997. 5652.58  12
   1   1   6 523967. 5520.45   7
  -2   1   6 616885. 7309.94   8
  -1  -1   6 629358. 3157.63   2
  -1   2   9 45307.9 2000.06   9
  -1   2   9 50706.4 2089.28   2
   1  -2   9 46920.1 1575.45   7
   1   1   9 39076.0 1279.52  12
   2  -1   9 47595.7 1974.93   5
  -1  -1   9 46419.9 1994.17   5
   1   1   9 46271.6 1746.43  11
   2  -1   9 47212.8 1822.29  11
   2  -1   9 44787.6 1823.25   7
  -2   1   9 44531.9 1923.70  12
  -1  -1   9 40165.1 673.798  14
  -1  -1   9 44866.4 1959.68   9
  -2   1   9 45902.5 2295.77   9
   1  -2   9 45113.4 2367.33   5
   1   1   9 46161.9 1937.24   7
  -2   1   9 51092.5 1428.51   2
  -1  -1   9 49167.0 1077.13   2
  -1   2   9 45089.2 1709.13  12
  -1  -1   9 44205.8 1844.76  12
  -1  -1   9 49957.3 2254.61   8
  -2   1   9 43993.6 1697.06   5
  -2   1  12 383144. 4553.42   2
  -2   1  12 338300. 5753.70  12
  -2   1  12 315691. 5408.18   5
  -1   2  12 349633. 5336.17  12
  -1  -1  12 323025. 5883.17   5
  -1  -1  12 326294. 5686.27  12
   1  -2  12 314513. 6772.28   5
   2  -1  12 320452. 5552.92   7
   1  -2  12 344901. 5073.21   7
  -1   2  12 337624. 5725.45   2
   1   1  12 309704. 5799.17   7
  -2   1  12 322454. 6386.76   9
   2  -1  12 325325. 6170.17   5
  -1   2  12 331186. 6004.35   9
   1   1  12 308180. 4759.90  11
   1   1  12 326279. 4632.67  12
   2  -1  12 339566. 4933.19  11
  -1  -1  12 315148. 5833.89   9
   1  -2  12 368825. 3863.33  11
   2  -1  15 14151.5 1435.93   5
  -1  -1  15 13568.7 1349.78   9
   1   1  15 16131.8 1141.97  11
  -1   2  15 14648.7 1378.20   9
  -1  -1  15 14130.9 1333.78  12
  -1  -1  15 14928.1 1444.50   5
   1  -2  15 16834.8 1308.37   7
  -1   2  15 15229.4 1282.09   2
  -2   1  15 13744.9 1410.76   9
   1   1  15 15477.4 1148.53  12
  -2   1  15 13977.1 1278.55  12
   2  -1  15 16139.5 1080.28  11
   2  -1  15 14518.6 1345.95   7
   1  -2  15 13661.5 1566.39   5
   1   1  15 15473.6 1448.76   7
  -1   2  15 13612.1 1150.71  12
  -1  -1  18 187995. 5444.55  12
   1   1  18 184609. 5383.39   9
  -1  -1  18 176600. 5385.70   9
  -1   2  18 195468. 4813.34  12
   2  -1  18 181166. 4858.68  12
  -1   2  18 178124. 5280.09   9
  -2   1  18 176250. 5405.73   9
   1  -2  18 177346. 6311.00   5
  -2   1  18 183020. 4970.31  12
  -1  -1  18 179182. 5486.12   5
   2  -1  18 184698. 5374.54   7
   1  -2  18 180857. 5132.20  12
  -1  -1  21 6489.46 1116.93   9
  -1  -1  21 6529.82 1103.37   5
   2  -1  21 6188.48 1074.80   7
  -2   1  21 6284.13 1088.73   9
  -1   2  21 6700.80 1117.19   9
   1  -2  21 6205.81 1252.15   5
  -1  -1  21 6939.43 1129.15  12
   1  -2  21 6735.16 1095.95  12
   1  -2  21 6457.93 1171.25   9
   1   1  21 6695.91 1118.63   9
  -2   1  21 5448.74 908.008  12
   0  -2 -22 145508. 5753.39   1
  -2   2 -22 149151. 5904.03   4
   2   0 -22 147880. 4957.25  13
   2   0 -22 129949. 5345.60   4
   0  -2 -22 153495. 5560.16   4
   2   0 -19 167.415 197.777   4
   2   0 -19 19.6308 55.4344  13
  -2   2 -19 7.48798 28.7761   4
   0  -2 -19 4.44825 29.0222   1
   0  -2 -16 226822. 6118.37   1
   0  -2 -16 230191. 5612.94   4
   2   0 -16 234198. 5156.42   3
   2   0 -16 214741. 5998.13   4
  -2   2 -16 228379. 4933.71  14
   0  -2 -16 229129. 4838.65  14
  -2   2 -16 217573. 6044.98   4
   0  -2 -13 152.266 127.397  14
   0  -2 -13 56.7887 79.2981   1
   0  -2 -13 30.4053 72.3443   4
   2   0 -13 187.420 140.967   3
  -2   2 -13 74.6207 104.439  14
   2   0 -10 370395. 5299.74  10
  -2   2 -10 321775. 5796.98   4
   2   0 -10 340606. 5868.92   3
  -2   2 -10 337402. 5576.25   3
   0  -2 -10 366489. 5434.86   4
  -2   2 -10 399455. 4170.40  13
   0  -2 -10 370984. 6047.38   1
  -2   2 -10 381870. 5618.40  14
  -2   2  -7 96.6029 56.3657  13
  -2   2  -7 1.74295 42.5490   3
   2   0  -7 114.207 132.755   3
   0  -2  -7-9.39171 34.8954   1
   2   0  -7 50.8500 32.8164  11
   2   0  -7 77.3602 73.7240  10
   0  -2  -7 13.3824 17.1610   4
  -2   2  -7 79.9137 88.6812   4
  -2   2  -7 62.7743 73.1779  14
   0  -2  -4 688443. 5746.14  10
   2   0  -4 591224. 4345.72  11
  -2   2  -4 773442. 7608.54   2
  -2   2  -4 698355. 6052.03   4
   0  -2  -4 616294. 5355.08   6
   2   0  -4 703986. 7942.75   3
   0  -2  -4 626605. 6142.16   1
   0  -2  -4 613502. 4157.87  12
   0  -2  -1 138.556 61.7865  10
   0  -2  -1 70.1468 60.9071   1
   2   0  -1 39.3646 52.0730  13
  -2   2  -1 47.0469 29.6250   8
  -2   2  -1 66.4837 90.1798   2
   2   0  -1 12.3683 33.0765  11
  -2   2  -1 11.5513 22.8149   6
  -2   2   2 335510. 4333.68  14
   0  -2   2 420704. 3772.27   8
   0  -2   2 446074. 4841.54   1
   2   0   2 415684. 3353.46  12
   2   0   2 335105. 4225.55  11
   2   0   2 345865. 3892.49   7
  -2   2   2 320858. 4139.71   2
  -2   2   2 437970. 4832.51   6
   2   0   5 29.6049 40.2991  11
   0  -2   5 9.93026 14.7785   7
  -2   2   5 161.227 99.1354   2
   0  -2   5 58.3864 73.3123   5
  -2   2   5 3.44358 47.1621   6
   2   0   5 105.009 79.9307   7
  -2   2   8 455388. 7097.68   9
   0  -2   8 561799. 4280.32   7
   2   0   8 441239. 5579.72  11
  -2   2   8 537759. 6698.70  12
   0  -2   8 518781. 6288.83   8
  -2   2   8 494085. 6150.51   2
   0  -2   8 545212. 7677.71   5
   2   0   8 461836. 5878.59   7
  -2   2  11 85.0283 102.789   9
   2   0  11 77.1577 75.3379  11
   0  -2  11 61.6861 52.5475   7
   2   0  11 31.9982 46.5850   7
  -2   2  11 10.4536 45.9395  12
   0  -2  11 14.3673 71.0898   5
  -2   2  11 5.72076 34.6702   2
  -2   2  14 316749. 5138.33   2
  -2   2  14 301354. 6542.74   9
   2   0  14 313077. 5275.80  11
   2   0  14 291551. 4851.12  12
  -2   2  14 294827. 5476.50  12
   2   0  14 302426. 6209.78   7
   0  -2  14 308914. 6760.76   5
  -2   2  17-0.96577 37.9956  12
   2   0  17 110.682 121.386  12
   2   0  17 66.5323 99.2767   7
  -2   2  17 14.4798 58.3943   9
   0  -2  17 34.1770 87.8581   5
   0  -2  17 29.8961 68.7100   9
   0  -2  17-7.88479 66.2323  12
   0  -2  20 133759. 4866.92  12
   2   0  20 139897. 5122.57   7
  -2   2  20 134104. 4939.65   9
   0  -2  20 133846. 5333.64   5
  -2   2  20 129759. 4291.69  12
   0  -2  20 141539. 5250.18   9
   0   3 -21-74.2461 136.213   4
  -3   0 -21 368.467 291.777   1
   0   3 -21-5.14769 29.5234  13
   0   3 -21-52.4014 104.204   3
   3  -3 -21 93.4144 105.734   1
  -3   0 -21-8.68951 134.154   4
   3  -3 -18 206104. 5949.74   1
  -3   0 -18 205354. 5785.30  14
   0   3 -18 202818. 6379.97   3
   0   3 -18 220839. 5825.42  13
   0   3 -18 224256. 7320.90   4
  -3   0 -18 212348. 6615.56   4
   3  -3 -15 19.6427 59.7438  10
  -3   0 -15-18.9190 61.2592  14
   3  -3 -15-6.34905 62.3224   1
   0   3 -15-50.1616 98.1534   4
  -3   0 -15 43.8914 88.0038   4
   0   3 -15 45.2306 87.0449  13
  -3   0 -12 312886. 7098.10   4
   3  -3 -12 315334. 4507.01   4
   0   3 -12 307821. 5807.69  13
   0   3 -12 311533. 7093.21   3
   3  -3 -12 292069. 6092.24   1
  -3   0 -12 286294. 6043.76  14
   3  -3 -12 306981. 6447.29  10
  -3   0  -9 18.8128 36.9484  14
   3  -3  -9 101.556 60.8306   4
   0   3  -9 28.4652 72.4379   3
   0   3  -9 11.5541 35.0853  13
   3  -3  -9 10.8695 40.1014   1
  -3   0  -6 251355. 4472.51  14
  -3   0  -6 263759. 4870.34   8
  -3   0  -6 265441. 4563.58   6
   0   3  -6 321673. 4945.07   2
   0   3  -6 291344. 5688.17   3
   3  -3  -6 251835. 1792.50   4
   3  -3  -6 292881. 5445.17   1
  -3   0  -3 7.66983 28.8597   6
  -3   0  -3 25.5861 46.6524  14
   3  -3  -3 66.9523 77.8886   1
   0   3  -3 55.7694 85.5060   3
   0   3  -3 58.4896 69.0630   2
  -3   0  -3 165.947 117.782   8
  -3   0  -3 6.41301 10.3888   1
   0   3   0 670613. 8680.78   2
  -3   0   0 572425. 5678.41  12
   3  -3   0 587821. 6783.26   1
   0   3   0 604745. 7405.62  11
  -3   0   0 603160. 5973.08   6
  -3   0   0 586391. 5267.66  14
  -3   0   0 569042. 6589.99   8
   3  -3   0 586935. 8257.40   7
   0   3   0 670214. 6489.15   3
  -3   0   3 259.967 92.8889   5
  -3   0   3 94.4456 97.3181  12
  -3   0   3 4.59959 29.9306   6
  -3   0   3 24.6981 50.0691   8
   0   3   3 0.92486 24.2893  11
   0   3   3 99.4128 64.5266   3
   3  -3   3 20.0442 41.7349   5
   0   3   3 46.4459 45.0261   2
   3  -3   3-11.6409 13.6967   7
  -3   0   3 179.117 79.0818  14
   3  -3   6 303562. 5553.10   5
  -3   0   6 292714. 5033.36   9
   0   3   6 272409. 4911.77  11
   3  -3   6 259282. 4559.26   7
  -3   0   6 305540. 5261.94  12
  -3   0   6 302031. 5574.60   8
   0   3   6 306375. 3927.69   9
   0   3   6 265001. 5593.78   2
  -3   0   6 310218. 2618.50  14
  -3   0   6 285869. 3632.17   5
   0   3   6 271455. 2606.78   3
  -3   0   9 45.1150 72.9816  12
   3  -3   9-0.36498 6.94261  11
   0   3   9 200.957 137.549  11
   0   3   9 83.8994 129.912   2
  -3   0   9 58.6465 82.1285   9
  -3   0   9 17.0786 16.9123   5
   0   3   9 250.868 134.551   9
   3  -3   9 101.132 124.507   5
  -3   0   9 39.8227 90.4445   8
   3  -3  12 296504. 6862.42   5
   3  -3  12 291474. 5502.54   7
   0   3  12 258895. 5018.80  11
   0   3  12 298759. 5380.75   9
  -3   0  12 295311. 6789.57   9
  -3   0  12 305520. 7132.04   8
   3  -3  12 330750. 6638.89  11
  -3   0  12 293637. 5895.21  12
  -3   0  12 310237. 5335.12   5
   0   3  12 294043. 6489.23   2
  -3   0  15 60.8070 105.579   5
   3  -3  15 52.7303 70.9138  11
  -3   0  15 11.2043 54.1337  12
   3  -3  15 876.141 412.865   5
  -3   0  15 1014.20 423.379   9
   0   3  15 46.1485 59.9777   9
   0   3  15 59.9870 96.9199  11
   0   3  15 23.0043 77.9440   2
   3  -3  15 32.2596 38.5407   7
   0   3  18 215864. 5713.53   9
   0   3  18 223884. 6142.88   2
   3  -3  18 214924. 7122.64   5
   3  -3  18 217025. 5701.64   7
  -3   0  18 209305. 5677.41  12
  -3   0  18 204744. 5226.92   5
   0   3  21 59.4272 100.111   2
  -3   0  21 65.1048 126.512   9
  -3   0  21 21.6101 28.4485  12
   3  -3  21 191.510 213.915   5
   0   3  21 42.3078 89.8094   9
   3  -3  21 71.7223 111.895  12
   1   2 -22 116818. 4375.27  13
   3  -2 -22 113659. 4670.37   1
  -1   3 -19 1906.63 645.860   4
   2  -3 -19 1854.78 594.688   1
   1   2 -19 3923.17 753.327  13
   1   2 -19 1595.14 608.804   4
  -2  -1 -19 1826.04 616.051   4
  -2  -1 -19 2087.82 635.116   1
  -3   1 -19 1869.48 614.946   4
   1   2 -19 1706.71 552.669   3
   3  -2 -19 1821.89 556.509   1
  -1   3 -19 1870.83 590.752   3
  -2  -1 -19 1904.59 545.540  14
  -1   3 -19 1847.81 502.609  13
  -3   1 -19 1949.74 558.298  14
  -3   1 -16 205518. 5300.02  14
  -1   3 -16 216413. 4996.94  13
   1   2 -16 209391. 5951.16   3
   1   2 -16 229159. 6925.57   4
   3  -2 -16 204319. 5245.53  10
   2  -3 -16 204476. 5751.73   1
  -1   3 -16 220253. 6238.54   3
   3  -2 -16 205940. 5327.50   1
  -3   1 -16 211334. 6198.32   4
  -2  -1 -16 209685. 5422.44  14
   3  -2 -16 202556. 5104.37   4
  -1   3 -16 216053. 6437.24   4
   2  -3 -16 229360. 4986.67   4
  -2  -1 -16 229341. 6472.03   4
   1   2 -16 209261. 5194.50  13
  -2  -1 -16 212441. 5695.59   1
  -1   3 -13 3797.09 777.438   4
  -1   3 -13 3479.63 719.786   3
   3  -2 -13 3202.23 601.725   1
  -2  -1 -13 3579.83 725.776   4
   1   2 -13 3064.28 677.391   3
  -2  -1 -13 3961.17 735.077  14
   2  -3 -13 3523.90 701.924   1
   3  -2 -13 3869.37 696.379  10
   2  -3 -13 3799.02 696.318  10
  -1   3 -13 3597.82 590.072  14
   2  -3 -13 3570.02 528.639   4
  -3   1 -13 3757.05 760.709   4
   3  -2 -13 4192.87 535.994   3
   3  -2 -13 3412.76 581.558   4
  -3   1 -13 3608.97 646.738  14
   1   2 -13 3340.21 623.349  13
  -1   3 -13 3342.58 561.864  13
   1   2 -10 378561. 6167.69  13
  -2  -1 -10 273248. 5363.21  14
   2  -3 -10 401499. 7102.58   1
   2  -3 -10 328845. 6077.99  10
   3  -2 -10 339859. 5602.76   1
  -2  -1 -10 334015. 5485.57   1
  -3   1 -10 335372. 5774.57  14
   1   2 -10 368765. 7231.81   3
  -3   1 -10 340313. 6579.92   4
  -1   3 -10 342015. 6684.46   3
   3  -2 -10 370805. 6435.07  10
   3  -2 -10 323957. 5011.14   4
  -1   3 -10 366448. 6900.06   4
  -1   3 -10 374679. 5441.84  13
  -1   3 -10 375400. 5862.35  14
  -3   1 -10 394210. 2460.99  13
   2  -3 -10 351431. 4214.95   4
   3  -2 -10 351587. 5164.84   3
  -1   3  -7 8995.37 864.731  14
   2  -3  -7 10222.7 1019.95  10
  -3   1  -7 8147.10 818.148  14
   2  -3  -7 7875.39 460.600   4
  -3   1  -7 9174.78 990.651   4
   3  -2  -7 8289.03 802.179   1
   1   2  -7 7569.02 802.344  13
  -1   3  -7 8783.91 979.648   3
   1   2  -7 8732.30 570.510   2
  -1   3  -7 8483.27 859.105   2
  -2  -1  -7 8480.62 764.589   1
   2  -3  -7 8402.43 365.691   3
  -2  -1  -7 9500.34 926.737  14
   2  -3  -7 8583.77 917.062   1
   1   2  -7 9580.81 1096.18   3
   2  -3  -4 491904. 6533.57   1
  -1   3  -4 514865. 6669.67   3
   1   2  -4 507562. 5986.18  11
  -3   1  -4 505803. 6046.41   6
   3  -2  -4 475912. 5737.64   1
   1   2  -4 519087. 7215.90   3
  -1   3  -4 658303. 7756.13   2
   1   2  -4 605862. 5054.69   2
  -2  -1  -4 416561. 4184.91   6
  -3   1  -4 517454. 5215.02   8
  -2  -1  -4 441461. 4667.53   1
   1   2  -4 523331. 6032.02  13
   2  -3  -1 16781.7 1094.19   1
  -2  -1  -1 17739.1 784.336   1
   1   2  -1 19631.1 1268.52   3
   1   2  -1 20302.8 1209.60  11
  -3   1  -1 18108.3 996.743  14
  -3   1  -1 16479.9 967.942   6
  -1   3  -1 17601.3 1201.08   2
   1   2  -1 23783.1 1495.85   2
  -1   3  -1 15547.9 689.743   6
   3  -2  -1 15980.0 864.553   1
  -3   1  -1 16242.0 985.156   8
  -2  -1  -1 16384.5 1041.26   8
  -2  -1  -1 19104.3 797.593   6
  -2  -1  -1 18596.7 1017.41  14
   3  -2  -1 17504.2 1339.53   7
  -2  -1  -1 17782.6 698.654  12
   1   2  -1 18573.6 473.093   6
  -1   3  -1 15740.0 975.485   3
   3  -2   2 411429. 5955.73   7
  -3   1   2 423796. 4562.54  14
  -2  -1   2 508143. 5508.95   6
   1   2   2 438843. 5435.15   3
  -2  -1   2 465420. 4325.07   9
  -3   1   2 419381. 5432.19   6
  -2  -1   2 481648. 5796.28   8
   1   2   2 405994. 6126.15   2
  -3   1   2 448523. 5967.65  12
   2  -3   2 518286. 5989.96   7
   1   2   2 443791. 4692.91   7
  -3   1   2 388062. 5214.86   9
  -1   3   2 415785. 6588.67   2
  -1   3   2 537657. 5571.63   6
  -2  -1   2 503688. 5472.93  12
  -1   3   2 453976. 4408.36   3
   3  -2   2 405888. 3618.62   5
   2  -3   2 456883. 5979.92   1
   1   2   2 433111. 5697.02  11
  -3   1   2 454684. 6037.87   8
  -3   1   5 11249.5 979.884   9
  -2  -1   5 13009.1 1004.89  12
   2  -3   5 10949.7 784.891   7
  -2  -1   5 11550.2 534.605  14
   3  -2   5 11521.2 973.039   7
  -1   3   5 13423.1 1230.05   2
  -3   1   5 11845.5 1032.79  12
   2  -3   5 12241.9 1139.70   5
  -2  -1   5 14866.3 987.687   5
  -1   3   5 13674.4 896.569   9
   1   2   5 12831.9 1003.35  11
   3  -2   5 12392.9 1114.93  11
   1   2   5 12946.5 834.048   3
  -3   1   5 13851.5 1258.65   8
  -2  -1   5 11236.0 978.935   8
  -2  -1   5 13072.7 956.422   9
   1   2   5 13202.5 972.323   7
  -3   1   5 12052.8 625.191   5
  -3   1   5 13363.3 695.760  14
  -3   1   5 16711.0 1275.66   6
   3  -2   5 12025.5 798.452   5
  -3   1   8 403833. 6097.29  12
  -2  -1   8 398290. 6063.82  12
   3  -2   8 363001. 5486.61   5
  -2  -1   8 382702. 6235.60   9
   1   2   8 361539. 5865.91   7
   2  -3   8 414415. 7381.88   5
   1   2   8 356689. 3859.76   3
  -1   3   8 400117. 5771.25   9
   3  -2   8 373920. 6725.39  11
  -2  -1   8 464566. 7382.25   8
  -1   3   8 328882. 5126.26  11
  -3   1   8 426072. 7351.28   9
   3  -2   8 399389. 6073.28   7
   2  -3   8 390060. 5023.53   7
  -1   3   8 369821. 6515.03   2
  -2  -1   8 418226. 5671.57   5
  -3   1   8 408711. 4697.47   5
  -3   1   8 411636. 7379.96   8
   1   2   8 343025. 5488.90  11
  -1   3  11 3611.96 488.059  12
   1   2  11 4554.10 659.231  11
  -2  -1  11 4453.26 757.500   9
  -2  -1  11 3644.16 636.508  12
  -1   3  11 4012.43 646.524   9
   3  -2  11 3999.68 689.139   5
  -2  -1  11 3954.70 607.662   5
  -3   1  11 3855.28 770.971   8
  -2  -1  11 3906.36 751.068   8
   3  -2  11 4212.69 697.941  11
   1   2  11 3881.78 674.163   7
   2  -3  11 4202.08 584.629   7
   3  -2  11 3984.11 647.991   7
   2  -3  11 4172.56 626.041  11
   2  -3  11 3666.25 761.996   5
   1   2  11 3974.40 351.168  12
  -3   1  11 3728.71 635.015  12
  -3   1  11 4109.95 798.190   9
  -1   3  11 3993.38 686.927   2
  -3   1  11 3765.13 533.024   5
  -1   3  14 309794. 5099.03  12
   3  -2  14 265661. 6461.39   5
   3  -2  14 294728. 5588.18  11
   2  -3  14 265193. 7063.39   5
   1   2  14 263959. 5520.64   9
  -2  -1  14 272405. 6479.49   9
  -1   3  14 283286. 6004.03   9
  -3   1  14 255469. 6345.67   9
   1   2  14 266151. 6315.36   7
  -2  -1  14 275715. 6111.71  12
   2  -3  14 294603. 5482.24   7
   3  -2  14 264302. 5788.83   7
  -1   3  14 276007. 5892.93   2
   1   2  14 271841. 5330.18  11
  -2  -1  14 271559. 5656.76   5
  -3   1  14 291735. 5989.27  12
   1   2  17 1636.28 489.967   9
  -2  -1  17 1562.29 501.523  12
  -3   1  17 1508.09 506.838   9
  -2  -1  17 1477.78 464.328   5
   1   2  17 1546.05 403.836  11
  -2  -1  17 1344.89 481.450   9
   3  -2  17 1630.61 508.303   7
   2  -3  17 1838.61 479.529   7
   3  -2  17 1287.70 500.208   5
  -1   3  17 1469.77 453.580   2
   2  -3  17 1583.14 598.818   5
  -1   3  17 1392.60 456.491   9
  -3   1  17 1225.87 413.562  12
  -3   1  20 135175. 4559.23  12
   1   2  20 150198. 5414.38   2
  -1   3  20 142722. 5039.05   9
  -2  -1  20 135416. 4721.80   5
  -3   1  20 134887. 4969.42   9
   2  -3  20 144318. 6097.82   5
   3  -2  20 146587. 4803.72  12
   3  -2  20 141091. 5077.97   7
   1   2  20 146083. 5092.11   9
   2  -3  20 144056. 5054.87  12
  -2  -1  20 141327. 4911.89  12
  -2  -1  20 138391. 5237.59   9
   1  -3 -20 143036. 5502.59   1
  -1  -2 -20 149315. 5680.20   1
  -2   3 -20 152056. 5886.85   4
  -3   2 -20 150580. 5743.41   4
   2   1 -20 140665. 5738.56   4
   2   1 -20 141921. 4672.66  13
  -2   3 -17 1673.96 413.707  13
   2   1 -17 1119.84 476.079   4
  -2   3 -17 1699.15 576.256   4
   1  -3 -17 2240.52 530.222   4
  -1  -2 -17 1660.55 525.687   4
  -1  -2 -17 1658.42 539.429   1
  -3   2 -17 1253.65 487.794   4
  -2   3 -17 1544.95 416.114  14
   3  -1 -17 1680.39 529.159   4
  -3   2 -17 1596.71 464.620  14
   1  -3 -17 1521.20 530.205   1
  -1  -2 -17 2471.35 603.916  14
   2   1 -17 1788.24 524.720   3
   2   1 -17 1803.87 490.032  13
  -2   3 -14 294350. 5588.75  14
   3  -1 -14 299323. 5681.49   3
  -1  -2 -14 294719. 6325.96   4
  -2   3 -14 275851. 6612.20   4
   2   1 -14 270742. 5611.11  13
  -3   2 -14 276523. 6540.70   4
   3  -1 -14 299311. 5958.57  10
   1  -3 -14 299188. 5374.40   4
  -1  -2 -14 272837. 6160.93   1
  -3   2 -14 263378. 5633.68  14
  -1  -2 -14 290409. 6206.91  14
   1  -3 -14 294216. 6834.62   1
   3  -1 -14 276858. 6328.86   4
  -2   3 -14 302721. 4971.61  13
  -2   3 -14 265398. 6170.76   3
   1  -3 -14 298285. 5628.37  14
   2   1 -14 271593. 6294.76   3
  -2   3 -11 4345.41 648.334  14
  -3   2 -11 4050.19 338.223  13
   2   1 -11 4347.79 786.596   3
  -2   3 -11 4188.53 525.050  13
   1  -3 -11 4369.10 677.135  10
  -1  -2 -11 3848.14 645.548   1
   1  -3 -11 3653.33 510.376   4
  -1  -2 -11 4801.19 792.924  14
  -3   2 -11 4231.65 676.223  14
  -3   2 -11 4336.37 743.347   4
  -2   3 -11 4017.91 711.838   3
   1  -3 -11 4229.55 728.244   1
   2   1 -11 3744.14 611.161  13
   3  -1 -11 4736.18 701.987  10
   3  -1 -11 4801.49 730.959   3
  -3   2  -8 421845. 6567.17   4
   2   1  -8 417944. 6147.57  13
   2   1  -8 385191. 7518.14   3
  -2   3  -8 440991. 6350.22  14
   2   1  -8 414061. 3598.57  11
   3  -1  -8 372116. 5973.17   3
   3  -1  -8 423597. 5972.11  10
   1  -3  -8 413823. 6454.55   1
  -2   3  -8 366954. 5821.68   4
  -3   2  -8 403475. 6180.18  14
  -2   3  -8 392496. 6535.07   3
   1  -3  -8 390683. 5894.00  10
  -1  -2  -8 395877. 5875.45   1
   3  -1  -8 361527. 3686.86  11
   1  -3  -5 13916.8 621.544   3
  -2   3  -5 13472.4 1134.49  14
   2   1  -5 13132.9 838.419  11
   1  -3  -5 11982.9 990.408   1
  -3   2  -5 11252.5 910.596   6
  -3   2  -5 14531.4 1111.63   4
   2   1  -5 10894.5 911.798  13
   2   1  -5 13301.3 585.053  10
   2   1  -5 12713.6 559.478   7
  -2   3  -5 13327.3 1190.83   2
  -2   3  -5 12378.6 1077.04   3
   2   1  -5 14468.6 1359.63   3
   1  -3  -5 13896.6 1009.76  10
  -3   2  -5 11706.1 642.890   8
  -3   2  -5 13269.3 1062.34  14
  -2   3  -5 12166.4 892.789   4
   3  -1  -5 11678.9 765.284  11
   3  -1  -5 11023.0 668.404   1
  -1  -2  -5 11693.3 887.927   1
   3  -1  -5 13085.9 619.150   2
  -1  -2  -2 428626. 2630.53  12
   3  -1  -2 527297. 6870.59   7
  -3   2  -2 520172. 4811.89   8
   2   1  -2 523807. 7606.07   3
   3  -1  -2 407182. 4948.01  11
  -1  -2  -2 487346. 5368.11   1
  -2   3  -2 536544. 6410.26   3
   2   1  -2 460515. 5240.94  13
   2   1  -2 428716. 4979.68  11
   1  -3  -2 471535. 5966.30   1
  -2   3  -2 495426. 6781.28   2
  -3   2  -2 482433. 5424.27   6
  -2   3  -2 521647. 4501.14   4
   2   1  -2 461464. 3294.01   7
  -1  -2  -2 417362. 5415.84   8
  -2   3  -2 537304. 5224.71   6
  -2   3   1 15739.0 903.138   6
   2   1   1 17062.2 1053.44  11
   3  -1   1 18316.1 1272.19   7
   3  -1   1 14720.4 616.335  13
   3  -1   1 17657.3 1121.64  11
  -3   2   1 19006.2 1207.48  14
  -1  -2   1 17175.3 970.200   1
  -3   2   1 19896.5 1164.05   8
  -1  -2   1 16112.7 948.850   8
   1  -3   1 15946.7 663.482   8
  -2   3   1 18348.2 1227.45   2
   2   1   1 17652.9 816.330   7
   1  -3   1 16384.4 1093.73   1
  -1  -2   1 20326.8 579.176   7
  -3   2   1 17346.3 1059.17   2
  -3   2   1 16229.5 1006.69   6
  -3   2   4 460542. 5176.55   2
  -3   2   4 441134. 6386.67   6
  -2   3   4 519939. 7039.13   6
   2   1   4 440965. 5659.62  11
  -3   2   4 493969. 5415.78  14
  -2   3   4 422193. 6291.07   2
  -1  -2   4 472505. 4705.82   9
   3  -1   4 435336. 6039.16  11
  -2   3   4 628538. 6849.73   9
  -3   2   4 479938. 6338.82   8
   1  -3   4 549515. 4400.52   8
   1  -3   4 549628. 6803.40   1
  -1  -2   4 552329. 6511.14   5
   2   1   4 463934. 5150.44   7
   3  -1   4 433215. 5857.02   7
  -1  -2   4 551631. 6247.24   8
   1  -3   4 573900. 4594.01   7
   1  -3   7 8095.81 924.884   5
   3  -1   7 8932.20 931.198  11
  -2   3   7 10580.8 1090.74   2
  -1  -2   7 10842.9 1031.42   5
   1  -3   7 9173.83 621.316   7
  -3   2   7 8947.34 985.432   8
  -3   2   7 8567.01 1022.65   9
  -3   2   7 8828.03 677.500   2
   2   1   7 8442.97 810.797   7
  -1  -2   7 8638.81 773.133   9
  -1  -2   7 9106.22 942.848   8
  -2   3   7 7494.14 702.144  12
  -2   3   7 7969.73 842.912   9
   3  -1   7 8377.11 855.595   7
  -3   2   7 8681.39 1023.94   6
  -3   2   7 8820.75 953.726  12
   2   1   7 9176.85 869.684  11
   2   1  10 351064. 3411.36  12
   2   1  10 320685. 5532.60  11
   3  -1  10 335793. 5899.14  11
  -3   2  10 343808. 6780.11   9
  -2   3  10 334604. 5974.61   2
  -3   2  10 361568. 6216.83  12
  -1  -2  10 375859. 6739.46   8
  -2   3  10 376235. 5559.54  12
   2   1  10 335358. 5916.95   7
  -3   2  10 356939. 4315.07   2
   1  -3  10 381120. 4579.28   7
   3  -1  10 332370. 5850.43   7
  -1  -2  10 356323. 5840.68   9
  -1  -2  10 365703. 6411.18   5
   1  -3  10 362341. 6935.00   5
  -2   3  10 358305. 6350.22   9
  -1  -2  10 344266. 5634.54  12
   3  -1  13 3222.35 582.527  11
   1  -3  13 3485.74 752.157   5
  -2   3  13 3574.20 619.652   2
  -3   2  13 2819.02 568.498  12
  -3   2  13 3226.39 692.607   9
  -1  -2  13 3214.37 644.695   5
  -1  -2  13 3843.37 699.254   9
  -1  -2  13 3146.85 609.055  12
  -2   3  13 3208.62 576.393  12
   2   1  13 3578.22 685.223   7
   2   1  13 3874.79 638.888  11
   1  -3  13 5788.48 677.020   7
   3  -1  13 3360.74 648.323   7
  -2   3  13 3479.63 678.694   9
   2   1  16 205634. 4791.69  11
   3  -1  16 216989. 4867.74  11
  -1  -2  16 201882. 5574.10   5
  -2   3  16 217749. 4945.75   2
  -1  -2  16 205585. 5684.12   9
  -3   2  16 204745. 5707.10   9
   1  -3  16 204510. 6177.68   5
  -1  -2  16 208123. 5521.25  12
   2   1  16 202376. 5819.19   7
   3  -1  16 200166. 5580.55   7
  -2   3  16 212339. 5097.37  12
  -3   2  16 206491. 5165.64  12
  -2   3  16 211495. 5646.23   9
  -1  -2  19 1398.90 508.226   9
  -1  -2  19 1441.51 500.186  12
  -3   2  19 1541.19 492.842  12
   3  -1  19 1614.46 545.092   7
  -1  -2  19 1610.07 540.414   5
  -3   2  19 1625.83 537.206   9
  -2   3  19 1627.53 527.283   9
  -2   3  19 1728.32 493.188  12
   1  -3  19 1685.21 619.240   5
   2   1  19 1824.50 596.468   7
   1  -3  19 1765.27 551.053  12
   2   1  22 121124. 4892.90   9
  -3   2  22 118347. 4414.85  12
  -3   3 -21 55.0700 25.3959   4
   3   0 -21 67.7161 123.920  13
   3   0 -21-133.037 158.783   4
   0  -3 -21-16.7168 61.7704   1
  -3   3 -18 221759. 5445.41  14
   3   0 -18 218515. 5808.76  13
  -3   3 -18 210314. 6501.87   4
   0  -3 -18 221984. 6636.03   1
   0  -3 -18 232798. 5671.79  14
   3   0 -15 65.5041 123.583   3
  -3   3 -15 13.9564 68.4114   4
   0  -3 -15 144.066 140.671  14
   3   0 -15 13.1441 45.0776  13
  -3   3 -15 170.022 136.744  14
   0  -3 -15 10.4719 22.2658   1
   3   0 -12 331361. 5143.21  10
  -3   3 -12 313817. 5896.93  14
  -3   3 -12 303384. 6357.39   4
   0  -3 -12 328240. 6600.18   1
   3   0 -12 312891. 5995.76  13
   3   0 -12 325786. 6949.49   3
   3   0  -9 34.3307 61.5718  13
   0  -3  -9 15.5296 29.4176   1
   3   0  -9 17.6643 47.8741  10
   3   0  -9 1.97533 53.1379   3
  -3   3  -9 0.26175 25.8718  14
   3   0  -9 94.2692 53.8354  11
  -3   3  -6 269017. 1727.22   8
  -3   3  -6 286413. 5174.76  14
   0  -3  -6 272594. 4068.20  10
   3   0  -6 260625. 3415.76  11
  -3   3  -6 315199. 1988.25   8
  -3   3  -6 315908. 5060.40   4
   3   0  -6 330453. 4713.16   7
   0  -3  -6 273431. 4907.92   1
   3   0  -6 276579. 5788.90   3
   3   0  -6 280251. 4705.54  13
   3   0  -3 253.332 71.2550   1
  -3   3  -3 520.560 193.200   6
  -3   3  -3 125.684 129.074   2
   3   0  -3 24.5005 43.1321  11
   0  -3  -3 46.9755 52.8446  10
   3   0  -3 30.2841 73.5637   3
  -3   3  -3 612.230 249.663  14
  -3   3  -3 15.3009 28.6230   4
   3   0  -3 3.94701 21.2796   7
   0  -3  -3 27.6877 64.7671   1
   3   0  -3 783.033 233.299  13
   3   0   0 589286. 6346.84  11
   0  -3   0 780154. 7632.38   1
  -3   3   0 530641. 7083.63   2
   0  -3   0 652676. 5913.46   8
  -3   3   0 549181. 7248.40  14
   3   0   0 590368. 6281.42   7
  -3   3   0 770895. 7022.94   6
   3   0   0 587082. 5220.28  13
   0  -3   3 73.7777 37.7706   7
   0  -3   3 59.3430 71.3669   1
   3   0   3 12.9005 33.7581  11
  -3   3   3 102.127 79.2114   6
   0  -3   3 257.744 69.9302   7
   0  -3   3 36.4541 51.9038   8
  -3   3   3 16.3075 26.1582   2
   3   0   3 230.605 137.326   7
   3   0   6 272356. 4767.18   7
   3   0   6 256845. 4935.76  11
   0  -3   6 310881. 5764.55   5
   0  -3   6 346213. 5247.80   8
  -3   3   6 278944. 5738.35   6
  -3   3   6 288851. 4827.34   2
   0  -3   6 296921. 1686.68   7
  -3   3   6 310255. 6038.67   9
  -3   3   9 159.916 133.773   9
  -3   3   9 27.4104 54.8715  12
   3   0   9-13.0936 39.0625  11
   0  -3   9 23.4452 4.14930   5
   0  -3   9 235.075 153.911   8
  -3   3   9 60.0661 71.2018   2
   0  -3   9 45.1203 33.8459   7
   3   0   9 12.7081 56.4583   7
  -3   3  12 308852. 6096.60  12
   0  -3  12 289657. 6259.19   5
  -3   3  12 299327. 6327.59   9
   3   0  12 268256. 5829.10   7
  -3   3  12 310801. 5449.18   2
   3   0  12 280664. 5703.84  11
   3   0  15 132.665 126.572  11
  -3   3  15-7.74967 32.9623   9
   0  -3  15 195.159 174.823   9
   0  -3  15 6.86124 19.3751   5
  -3   3  15 125.587 153.051  12
  -3   3  18 209263. 5478.07  12
   0  -3  18 214005. 6291.06   5
   0  -3  18 222864. 6485.54   9
  -3   3  18 211429. 5875.73   9
   3   0  18 206464. 6257.04   7
   0  -3  18 218418. 6114.63  12
   0  -3  21 13.7423 51.2650  12
  -3   3  21 71.2861 103.393  12
   0  -3  21 15.9605 10.6525   5
   3   0  21 36.0931 108.745   7
  -3   3  21 21.6353 63.0042   9
   0  -3  21 60.6338 112.024   9
   0   4 -19 20.9194 95.2762  13
   0   4 -19 42.6524 75.9244   3
  -4   0 -19 193.227 189.802   1
   4  -4 -19 48.5276 91.8497   1
   0   4 -19-71.8669 137.046   4
  -4   0 -19 284.753 257.337  14
  -4   0 -16 172328. 5759.39  14
   0   4 -16 163007. 6193.82   3
   4  -4 -16 160156. 4869.47  10
   0   4 -16 158402. 5084.06  13
   0   4 -16 168173. 6380.29   4
   4  -4 -16 157012. 5045.86   1
  -4   0 -16 163846. 5046.79   1
   4  -4 -13 64.7405 84.4501  10
   4  -4 -13 45.9838 84.7233   1
  -4   0 -13-7.50295 29.4407   1
  -4   0 -13 150.141 142.503   8
   0   4 -13 48.4454 108.049   3
  -4   0 -13 35.2665 76.1823  14
  -4   0 -10 310797. 6299.38   6
   4  -4 -10 317308. 6569.52  10
   0   4 -10 348224. 5300.76   2
   4  -4 -10 299527. 6182.66   1
  -4   0 -10 324464. 5422.50   1
  -4   0 -10 324060. 6533.48   8
  -4   0 -10 297635. 6210.60  14
   0   4 -10 329468. 7704.12   3
   4  -4  -7 99.8981 123.263   1
  -4   0  -7 44.3072 58.8135   6
   0   4  -7-8.79875 47.9204   2
   0   4  -7 32.1406 54.8315   3
  -4   0  -7 15.6779 30.4370   1
  -4   0  -7 56.8223 70.9215   8
  -4   0  -7 25.5044 47.2378  14
  -4   0  -4 253715. 4527.15   6
   0   4  -4 304166. 5815.15   3
  -4   0  -4 282501. 4916.99  14
  -4   0  -4 266878. 5138.83   8
   0   4  -4 330004. 5534.00   2
   4  -4  -4 264011. 5675.58   1
  -4   0  -4 293062. 3181.85   1
  -4   0  -1 26.0900 34.3460   8
  -4   0  -1 39.3491 69.4522   6
  -4   0  -1-6.82487 29.1892  14
   0   4  -1 24.6803 42.4896   2
   4  -4  -1-16.7331 54.2557   1
   4  -4  -1 34.9853 64.6080   7
   0   4  -1 34.5683 66.5482   3
   0   4   2 383071. 5025.69   3
   0   4   2 365446. 6534.29  11
   4  -4   2 340621. 5479.97   5
   4  -4   2 342895. 6536.11   1
  -4   0   2 370308. 6505.16   8
  -4   0   2 331403. 5749.09   6
   4  -4   2 406533. 7646.75   7
   0   4   2 336747. 7169.76   2
  -4   0   2 411690. 3234.56   5
  -4   0   2 348748. 4367.24  14
  -4   0   2 331119. 5479.78  12
  -4   0   5-5.69095 18.4118   6
   0   4   5 28.7452 35.1586   3
   0   4   5 15.7144 86.1424   2
  -4   0   5 5.69329 20.4157   5
   4  -4   5-19.5218 44.0697   5
  -4   0   5 24.1036 69.2574  12
  -4   0   5 10.4465 12.8792   8
  -4   0   5-2.10403 48.8584   9
   0   4   5 127.065 123.284  11
  -4   0   5 39.6487 49.9378  14
   4  -4   5 36.8821 70.5883   7
  -4   0   8 299664. 5566.81   9
   0   4   8 271918. 5647.22  11
  -4   0   8 318293. 4247.37   5
   0   4   8 273886. 6522.43   2
   4  -4   8 308436. 6097.57   5
  -4   0   8 287081. 5698.74  12
   4  -4   8 285242. 5446.31   7
  -4   0   8 287983. 6043.31   8
  -4   0  11 90.1209 89.4053  12
  -4   0  11-5.47327 64.4155   9
  -4   0  11 28.7605 36.9774   5
   4  -4  11 1.93180 43.1670   5
   0   4  11 64.3359 121.826   2
  -4   0  11-19.1217 51.6980   8
   0   4  11 41.2591 66.6817  11
   4  -4  11 60.2699 65.6821  11
   4  -4  11 13.8768 40.9796   7
  -4   0  14 179171. 5042.38  12
   4  -4  14 215971. 5795.75  11
  -4   0  14 209515. 4515.54   5
   4  -4  14 188293. 5821.00   5
   0   4  14 176816. 4694.33  11
  -4   0  14 181262. 5344.63   9
  -4   0  14 181663. 5618.00   8
   4  -4  14 177980. 4758.06   7
   0   4  14 191177. 5753.12   2
  -4   0  17 133.729 140.962  12
   0   4  17 543.025 318.183   2
   4  -4  17 217.348 227.648   5
  -4   0  17 119.409 155.498   9
   4  -4  17 87.2055 71.5397   7
   4  -4  20 123412. 5392.66   5
   0   4  20 141645. 5233.78   2
   4  -3 -20 128727. 4771.04   1
   3  -4 -20 138150. 5247.67   1
  -3  -1 -20 144896. 5309.96  14
  -3  -1 -20 142377. 5421.27   1
   1   3 -20 138706. 4855.00  13
  -1   4 -20 151236. 6227.52   4
   1   3 -20 146497. 6384.23   4
  -4   1 -20 138703. 5225.34  14
  -1   4 -20 136324. 5609.34   3
   1   3 -20 125332. 5262.75   3
   4  -3 -17 2527.13 575.005  10
  -4   1 -17 2653.49 737.839   4
   1   3 -17 2724.07 763.773   3
   1   3 -17 2389.48 616.511  13
  -3  -1 -17 3158.66 767.617  14
  -3  -1 -17 2751.22 678.790   1
   4  -3 -17 2613.46 637.906   1
  -1   4 -17 2786.14 810.013   4
   3  -4 -17 2706.52 700.524   1
   1   3 -17 3012.96 861.219   4
  -1   4 -17 3308.62 861.691   3
  -4   1 -17 3125.45 747.813  14
  -3  -1 -14 218781. 6055.55  14
   4  -3 -14 227379. 5479.33   1
   4  -3 -14 209985. 5206.67  10
   3  -4 -14 220378. 5814.60  10
   3  -4 -14 212537. 5768.51   1
  -1   4 -14 227727. 6744.34   3
  -4   1 -14 213982. 6254.86   4
  -3  -1 -14 228746. 5561.45   1
  -1   4 -14 244942. 7011.33   4
  -4   1 -14 227183. 5976.95  14
   1   3 -14 217331. 6558.57   3
   1   3 -14 238737. 5917.86  13
  -1   4 -11 5429.79 986.726   3
  -4   1 -11 6851.86 961.991  14
   4  -3 -11 5472.06 795.142   1
   4  -3 -11 6239.59 658.996   3
   4  -3 -11 5830.57 851.130  10
   3  -4 -11 6318.25 938.233  10
  -4   1 -11 6190.31 823.348   8
  -3  -1 -11 7299.34 879.397   1
   3  -4 -11 5659.28 891.771   1
  -3  -1 -11 6140.72 930.149  14
   1   3 -11 5282.02 828.019  13
   1   3 -11 6035.81 1054.31   3
  -3  -1  -8 299590. 4877.60   1
   1   3  -8 315660. 5955.42  13
  -3  -1  -8 282949. 5652.75  14
  -3  -1  -8 315818. 5338.55   6
   1   3  -8 393777. 4739.65   2
   3  -4  -8 323882. 6514.51   1
   3  -4  -8 322795. 6610.17  10
  -4   1  -8 307958. 5098.63   8
   4  -3  -8 273251. 5122.61   1
  -4   1  -8 308465. 5837.84   6
  -1   4  -8 367165. 6273.10   2
   4  -3  -8 305913. 3703.22   4
  -1   4  -8 330262. 7043.66   3
  -4   1  -8 285229. 5506.13  14
   1   3  -8 316858. 6954.27   3
   1   3  -5 10270.9 799.227   2
  -3  -1  -5 11245.9 1007.39  14
   1   3  -5 12378.0 1128.07  11
   1   3  -5 11427.8 1191.44   3
  -3  -1  -5 10818.5 787.692   6
   4  -3  -5 10053.4 920.587   1
   3  -4  -5 12094.6 1229.47   1
  -4   1  -5 10407.2 941.122  14
  -1   4  -5 11604.6 1145.43   2
  -3  -1  -5 11293.3 1089.99   8
  -3  -1  -5 13240.9 876.309   1
  -1   4  -5 10862.5 1083.31   3
  -4   1  -5 10508.8 890.976   8
  -4   1  -5 10867.9 990.397   6
   1   3  -2 468906. 7018.16   3
  -3  -1  -2 411548. 4602.55   6
  -3  -1  -2 438742. 4252.10   1
  -4   1  -2 396153. 5393.05  14
  -1   4  -2 410479. 5821.91   3
   1   3  -2 517618. 6831.93   2
  -4   1  -2 349621. 5218.67   6
  -1   4  -2 535116. 4533.55   6
  -4   1  -2 368423. 5321.47   8
  -3  -1  -2 419494. 5602.57  14
  -3  -1  -2 388408. 6065.98   8
  -1   4  -2 484302. 7429.79   2
   4  -3  -2 360400. 6926.69   7
   1   3  -2 423300. 6485.07  11
   4  -3  -2 295812. 4673.01   1
   3  -4  -2 400965. 6480.05   1
  -4   1   1 13370.7 1081.89   6
  -3  -1   1 14206.1 934.999  12
   1   3   1 15948.0 1407.46   2
   1   3   1 15426.1 1272.40  11
   3  -4   1 15194.9 1320.77   7
   4  -3   1 14645.6 777.272   5
  -1   4   1 18245.5 971.481   6
  -3  -1   1 13868.3 883.792  14
  -4   1   1 14612.3 938.637  14
  -4   1   1 14374.2 1200.97   8
  -3  -1   1 13733.6 1126.14   8
   3  -4   1 12680.0 1158.18   1
   1   3   1 15208.2 1128.93   3
  -1   4   1 14588.9 1398.74   2
   4  -3   1 13670.4 1411.60   7
  -1   4   1 12755.9 890.148   3
  -3  -1   1 14918.6 987.690   6
  -4   1   4 299231. 5757.99   6
   4  -3   4 323024. 6026.90   7
  -3  -1   4 356712. 5564.87  12
   1   3   4 357727. 4959.42   3
  -1   4   4 336878. 3837.42   3
  -3  -1   4 373667. 4827.00   5
  -3  -1   4 299047. 3450.42  14
  -3  -1   4 333078. 4467.77   9
  -4   1   4 297304. 5167.18   9
  -4   1   4 348246. 6102.52   8
   4  -3   4 312491. 4280.25   5
  -4   1   4 324986. 6088.60  12
   1   3   4 350295. 6187.28  11
  -3  -1   4 346282. 6001.00   8
   1   3   4 288899. 5996.44   2
  -4   1   4 352334. 4270.28  14
  -1   4   4 278146. 6456.87   2
   3  -4   4 354442. 5645.58   7
   3  -4   4 348507. 6537.72   5
   1   3   7 9155.76 1128.02   2
  -4   1   7 9023.27 1016.79  12
  -1   4   7 9670.61 1169.46   2
  -3  -1   7 8309.10 831.854   9
   4  -3   7 9138.67 863.397   5
  -3  -1   7 9503.55 995.334  12
  -4   1   7 8567.59 957.283   9
  -3  -1   7 9520.13 826.010   5
  -3  -1   7 9164.44 444.139  14
   3  -4   7 8424.27 1072.53   5
   1   3   7 9658.08 659.851   9
  -1   4   7 8457.72 679.593   9
  -4   1   7 9127.40 1085.47   8
  -3  -1   7 8605.53 970.761   8
  -4   1   7 8536.95 1035.77   6
   4  -3   7 8260.78 933.977   7
   1   3   7 10510.9 720.947   3
  -4   1   7 8976.84 447.461  14
   1   3   7 9909.72 1070.57  11
   4  -3   7 9580.93 1195.99  11
   3  -4   7 8517.81 835.058   7
  -3  -1  10 330992. 5274.45   5
  -4   1  10 327350. 6301.33  12
  -4   1  10 340518. 7323.97   8
  -4   1  10 344126. 4639.84   5
   4  -3  10 328755. 7680.09  11
   4  -3  10 314598. 5980.74   5
   3  -4  10 320164. 7044.42   5
   1   3  10 308134. 4764.75   9
  -3  -1  10 315487. 5949.26   9
  -1   4  10 339148. 5270.52   9
  -4   1  10 329351. 6706.71   9
  -3  -1  10 334048. 6673.21   8
   4  -3  10 307552. 5969.98   7
   3  -4  10 324843. 5323.74   7
   1   3  10 292146. 5934.73  11
  -3  -1  10 326405. 6235.12  12
  -1   4  10 301774. 6641.76   2
   1   3  10 296099. 6816.62   2
   3  -4  13 5012.46 774.625  11
  -1   4  13 4446.30 819.708   2
  -4   1  13 4286.94 756.256  12
   1   3  13 5195.44 949.759   2
   4  -3  13 5079.90 919.757  11
   4  -3  13 4975.58 882.605   5
  -3  -1  13 4565.11 697.095   5
   1   3  13 4517.67 677.748   9
  -1   4  13 4437.70 691.933   9
  -3  -1  13 4770.17 836.248   9
  -4   1  13 4704.46 888.284   9
  -4   1  13 4776.44 951.866   8
  -3  -1  13 4593.45 858.457   8
  -3  -1  13 4288.41 757.044  12
   3  -4  13 4291.16 664.669   7
   4  -3  13 4213.79 742.608   7
   1   3  13 5318.32 813.226  11
   3  -4  13 4221.55 862.520   5
   1   3  16 182932. 4841.67  11
  -3  -1  16 176215. 5180.64  12
  -4   1  16 178393. 5161.91  12
   4  -3  16 209575. 5467.61  11
   1   3  16 198868. 6168.12   2
   3  -4  16 175276. 6079.13   5
   4  -3  16 187720. 6008.17   5
   1   3  16 199591. 5100.74   9
  -1   4  16 191553. 5009.96   9
  -3  -1  16 180872. 5691.80   9
  -4   1  16 167491. 5363.71   9
  -1   4  16 185753. 5444.58   2
   3  -4  16 196185. 4810.74   7
   4  -3  16 174473. 5110.43   7
  -3  -1  16 182408. 4912.95   5
  -4   1  19 2842.05 679.371  12
  -3  -1  19 2369.76 634.395  12
   1   3  19 2478.93 717.211   2
   4  -3  19 2490.41 733.911   5
   3  -4  19 1945.14 693.020   5
  -1   4  19 2141.55 570.513   9
  -3  -1  19 2388.11 700.867   9
  -4   1  19 1933.52 581.410   9
   4  -3  19 2380.50 633.025   7
  -3  -1  19 2160.06 566.301   5
  -1   4  19 2115.73 586.654   2
   2  -4 -18 151826. 5493.51   1
   2   2 -18 152239. 4832.17  13
  -2  -2 -18 161190. 5485.77   1
  -4   2 -18 151469. 5511.89   4
   4  -2 -18 151760. 4708.15   1
  -2   4 -18 168230. 6187.19   4
   2   2 -18 166493. 6272.86   4
  -2   4 -18 153723. 5600.01   3
  -2  -2 -18 164742. 5543.92  14
   2   2 -18 140630. 5263.67   3
  -4   2 -18 147596. 4992.55  14
  -2  -2 -15 6888.17 1030.65   1
  -4   2 -15 6816.54 1031.14  14
   2   2 -15 6351.12 1106.96   3
   4  -2 -15 6248.11 866.761  10
  -2   4 -15 7263.39 945.562  14
   4  -2 -15 7015.00 927.141   1
  -4   2 -15 6790.39 1098.77   4
  -2   4 -15 6881.87 1136.31   4
   4  -2 -15 6968.58 956.303   4
  -2  -2 -15 8751.03 1295.99  14
  -2   4 -15 6650.66 1121.73   3
   2  -4 -15 7020.12 1120.49   1
   2   2 -15 6509.43 940.259  13
   4  -2 -12 246273. 4785.15   3
  -2  -2 -12 252170. 5577.18   1
  -4   2 -12 246873. 5849.38  14
   4  -2 -12 227609. 4946.13  10
   2  -4 -12 238545. 5581.42  10
  -2  -2 -12 237589. 6035.63  14
   4  -2 -12 251309. 5062.18   1
  -4   2 -12 239137. 6057.89   4
  -4   2 -12 286443. 5063.09   8
  -2   4 -12 254977. 6289.95   4
   2  -4 -12 261695. 6347.84   1
   2   2 -12 252377. 5627.16  13
  -2   4 -12 243206. 6405.46   3
  -2   4 -12 259242. 5632.01  14
   2   2 -12 240695. 6739.92   3
   4  -2  -9 15439.2 1119.95   1
   2   2  -9 14089.8 1558.81   3
  -4   2  -9 14784.3 979.644   8
  -2   4  -9 13971.4 1422.03   3
   4  -2  -9 13810.4 1177.35  10
   2  -4  -9 15657.7 1330.13  10
  -4   2  -9 15046.3 1426.15   4
   4  -2  -9 16025.8 1016.11  11
   2  -4  -9 15076.7 1375.27   1
  -2  -2  -9 17198.1 1559.05  14
  -2   4  -9 14031.1 1305.45   4
   4  -2  -9 13420.5 1128.13   3
  -4   2  -9 14287.1 1330.09  14
  -2   4  -9 15419.0 1387.75  14
  -2  -2  -9 13741.1 1166.19   1
   2   2  -6 386987. 5741.06  11
  -2  -2  -6 416060. 4299.83   6
   2   2  -6 439015. 6786.87  13
   4  -2  -6 418782. 5763.58  11
   2  -4  -6 430987. 6700.99  10
   2  -4  -6 431269. 6890.27   1
  -2  -2  -6 392817. 6751.12  14
  -2   4  -6 536571. 8522.88   2
  -4   2  -6 419834. 6663.89  14
  -2   4  -6 431788. 7274.02   3
  -4   2  -6 465854. 5138.56   8
   2   2  -6 506318. 3997.09   2
   4  -2  -6 364906. 4788.53   1
   2   2  -6 403585. 7743.97   3
  -2  -2  -6 405622. 5515.81   1
  -2   4  -6 424954. 6244.78   4
  -2   4  -6 441131. 7177.32  14
  -4   2  -6 436127. 6493.49   6
  -2  -2  -3 25271.5 722.479   6
   2   2  -3 27330.0 1896.12   3
  -2   4  -3 23484.7 1207.71   6
   2   2  -3 27330.8 1546.36  11
  -2  -2  -3 27397.2 1372.31   1
   4  -2  -3 25381.7 1522.42  11
   4  -2  -3 24767.0 1713.40   7
  -2   4  -3 23687.1 1495.45   3
   2  -4  -3 26584.3 1691.90   1
  -4   2  -3 25408.0 1240.76   8
  -2   4  -3 25624.3 1770.24   2
  -2  -2  -3 25124.0 1545.36   8
   4  -2  -3 23407.5 871.972   1
  -4   2  -3 22628.4 1363.85   6
  -4   2  -3 26081.7 1588.15  14
   2   2  -3 24443.2 1221.32   2
  -2  -2   0 370565. 3998.59  12
  -4   2   0 340952. 5275.85   6
   2   2   0 382218. 5757.52   2
   4  -2   0 350807. 6019.37  11
   2   2   0 358452. 3007.02  10
   2   2   0 395334. 3336.75   9
   2   2   0 357786. 5719.57  11
  -4   2   0 335650. 5017.32   8
   2   2   0 373554. 6583.72   3
  -4   2   0 338740. 5206.62  14
  -2  -2   0 374339. 5575.24   8
  -2   4   0 352635. 6296.83   2
   2   2   0 366428. 3859.54   7
   4  -2   0 298277. 6426.90   7
  -4   2   0 397156. 2584.45   1
  -2  -2   0 405181. 4866.31   1
  -2   4   0 387564. 5365.41   3
   2  -4   0 392582. 6194.11   1
  -2   4   0 442533. 4995.47   6
  -2   4   3 28777.4 1677.50   6
  -4   2   3 24114.8 1555.32   6
   4  -2   3 26001.6 1720.34  11
   4  -2   3 22783.3 1601.76   7
   2   2   3 27170.8 1647.18   3
  -2  -2   3 22201.0 892.659   9
  -2  -2   3 27190.3 1418.44  12
  -4   2   3 26829.7 1650.70   8
   2  -4   3 21819.4 1504.88   1
  -2  -2   3 23415.6 1446.51   8
  -2   4   3 23641.4 576.684   4
   2   2   3 26509.0 1584.75  11
   2   2   3 24934.2 1246.02   7
  -2   4   3 26526.4 1844.09   2
  -4   2   3 28109.4 1466.69  14
   2  -4   3 24942.5 1339.62   7
  -2  -2   6 395889. 5891.86  12
   2   2   6 373725. 5648.79   3
  -4   2   6 351418. 6471.28   6
   2  -4   6 442146. 5074.99   7
  -2  -2   6 422340. 5274.72   9
  -4   2   6 368942. 6405.36   9
  -2   4   6 456486. 5681.94   9
   2   2   6 349163. 6040.85  11
  -4   2   6 424382. 7448.79   8
   4  -2   6 384292. 4258.80   5
   2   2   6 372656. 5668.35   7
  -2  -2   6 448433. 6517.90   5
   4  -2   6 378315. 6561.75   7
  -2  -2   6 429353. 6404.33   8
   4  -2   6 359464. 6840.96  11
  -4   2   6 411116. 6972.75  12
  -2   4   6 364153. 7436.56   2
  -4   2   6 429020. 4489.40  14
  -4   2   6 378786. 4287.01   2
   2  -4   6 421813. 7328.29   5
  -2  -2   9 13455.7 1190.92  12
   2   2   9 14397.6 1289.07  11
   2   2   9 14742.6 1047.71   3
   4  -2   9 14067.7 1055.51   5
   4  -2   9 14762.9 1516.90  11
  -2  -2   9 13152.7 1179.74   5
   2  -4   9 12414.3 1339.37   5
  -4   2   9 14674.3 1431.04   9
  -4   2   9 14711.6 748.774   2
  -4   2   9 13542.5 1438.58   8
  -2  -2   9 13274.6 1253.99   8
  -2   4   9 12576.8 1074.64   9
  -2  -2   9 14756.7 1202.30   9
   2   2   9 14280.2 1273.24   7
   4  -2   9 13114.7 1287.32   7
   2  -4   9 14744.0 974.485   7
  -4   2   9 13602.9 1281.77  12
  -2   4   9 15688.8 1478.91   2
  -2  -2  12 248007. 5630.83  12
  -4   2  12 255814. 5748.40  12
   4  -2  12 258879. 6320.35  11
  -4   2  12 244565. 6191.36   9
   2  -4  12 245502. 6363.58   5
  -2   4  12 241544. 5720.35   2
  -2  -2  12 244194. 5628.66   9
  -2   4  12 260060. 5312.46   9
  -2  -2  12 282198. 6580.88   8
   4  -2  12 259999. 5464.06   5
   2   2  12 238458. 5900.60   7
   2   2  12 236137. 5465.74  11
   2  -4  12 285454. 4764.28   7
   4  -2  12 242022. 5830.17   7
  -2  -2  12 248532. 5436.47   5
  -2  -2  15 6266.38 982.981  12
  -2  -2  15 9048.54 1103.90   5
   2   2  15 6343.99 927.196  11
   4  -2  15 6437.68 972.044  11
   2  -4  15 5726.03 1040.69   5
  -2  -2  15 6969.40 1060.49   9
  -2   4  15 6096.08 888.519   9
  -4   2  15 6080.66 980.738   9
   2   2  15 6874.58 1087.25   7
   4  -2  15 6353.22 1025.78   7
  -2   4  15 6524.32 947.624   2
  -4   2  15 6373.78 958.859  12
  -4   2  18 148141. 4826.47  12
  -2  -2  18 143065. 4826.40   5
  -2   4  18 151870. 4608.37   2
   2  -4  18 145771. 5658.21   5
   2   2  18 160231. 5102.88   9
  -2  -2  18 150023. 5529.68   9
  -2   4  18 145342. 4657.36   9
  -4   2  18 134664. 4754.48   9
  -2  -2  18 155791. 5346.63  12
   4  -2  18 144741. 5185.18   7
  -2  -2  21 3158.20 837.074   9
  -2   4  21 3123.58 700.771   9
  -4   3 -19 2325.33 601.063  14
   4  -1 -19 2387.28 647.059  13
  -1  -3 -19 2781.85 697.046  14
  -4   3 -19 2315.07 702.280   4
  -3   4 -19 2643.12 778.259   4
   3   1 -19 2776.15 667.998  13
   4  -1 -19 1828.37 567.572   4
   3   1 -19 1844.32 621.400   4
   1  -4 -19 2701.35 776.336   1
  -1  -3 -19 2361.55 706.044   1
  -1  -3 -16 190451. 5774.96   1
   1  -4 -16 171403. 4652.84  14
  -4   3 -16 176332. 5634.52   4
  -3   4 -16 188249. 5959.99   4
  -1  -3 -16 202599. 6004.76  14
   4  -1 -16 171540. 5256.29   4
  -4   3 -16 172809. 5007.84  14
  -3   4 -16 185318. 5018.82  14
   1  -4 -16 189174. 5985.79   1
   3   1 -16 184405. 5819.57   3
   3   1 -16 177639. 5028.62  13
   4  -1 -13 5583.83 827.643   3
   4  -1 -13 4855.43 714.836  10
  -4   3 -13 4367.51 756.777  14
  -4   3 -13 4566.83 843.744   4
  -3   4 -13 5989.95 958.379   4
   1  -4 -13 4758.89 853.868   1
  -1  -3 -13 4418.99 796.930   1
  -3   4 -13 4756.99 772.718  14
  -1  -3 -13 6001.54 1048.07  14
   3   1 -13 5236.36 985.071   3
  -3   4 -10 349890. 6446.21  14
   4  -1 -10 306845. 6003.53   3
   3   1 -10 333338. 6097.19  13
   1  -4 -10 313486. 5611.70  10
   4  -1 -10 322025. 5449.62  10
  -4   3 -10 323316. 6266.73  14
  -4   3 -10 352251. 6763.15   4
  -3   4 -10 326207. 6254.28   4
   1  -4 -10 335089. 6560.87   1
   3   1 -10 353233. 8092.85   3
  -1  -3 -10 337969. 6243.33   1
  -4   3  -7 9025.30 1006.01  14
   3   1  -7 10571.1 1294.16   3
  -4   3  -7 8975.21 957.306   6
   3   1  -7 10930.0 850.847  11
  -3   4  -7 8268.36 861.467   6
   4  -1  -7 9346.05 740.327  11
   4  -1  -7 9242.71 1079.54   3
   1  -4  -7 10029.1 931.768  10
   3   1  -7 10759.0 618.178  10
   4  -1  -7 12966.9 783.903   1
   3   1  -7 9880.50 548.620   7
   1  -4  -7 9737.03 1036.90   1
  -4   3  -7 9750.15 1027.10   4
  -1  -3  -7 8855.99 914.846   1
  -4   3  -7 10001.9 605.680   8
  -3   4  -7 8624.19 1061.42   2
   3   1  -7 8335.78 927.985  13
  -3   4  -7 9352.30 923.972   4
  -3   4  -7 10086.0 1080.40  14
   4  -1  -7 9222.70 969.287   7
  -3   4  -4 358083. 5253.68   6
  -3   4  -4 371429. 6803.71  14
   3   1  -4 340039. 6673.42   3
   3   1  -4 359866. 5243.14  11
  -4   3  -4 337946. 5912.49  14
   1  -4  -4 345970. 6044.55   1
   4  -1  -4 319797. 4788.33  11
   3   1  -4 365020. 3702.12   2
  -1  -3  -4 355771. 5599.95   1
   1  -4  -4 369040. 5132.05  10
   4  -1  -4 384980. 6395.58   7
  -3   4  -4 381758. 7158.54   2
  -4   3  -4 415060. 4187.48   8
  -4   3  -4 355622. 5709.30   6
  -3   4  -4 389873. 5064.46   4
   3   1  -4 351692. 5860.96  13
   3   1  -4 337814. 3421.22   7
   4  -1  -4 331446. 4946.01  13
  -4   3  -1 12613.7 1033.72   6
   3   1  -1 14903.9 1121.04  11
   1  -4  -1 13586.5 1169.08   1
   4  -1  -1 14148.9 1092.57  11
   3   1  -1 14789.2 1283.21   3
   1  -4  -1 16891.9 1020.69  10
  -3   4  -1 14394.2 1298.64  14
  -4   3  -1 12924.5 1086.31   2
  -4   3  -1 16355.1 932.580   8
  -3   4  -1 14802.8 646.882   4
  -3   4  -1 14813.5 1350.27   2
  -1  -3  -1 13534.4 1055.98   8
  -4   3  -1 14973.0 1225.65  14
   3   1  -1 13838.0 807.357   7
   4  -1  -1 14884.4 1383.46   7
  -3   4  -1 12165.0 945.207   6
  -1  -3  -1 14257.5 1086.51   1
   4  -1  -1 12903.7 870.373  13
  -3   4   2 473983. 6264.06   6
   3   1   2 385959. 6023.87  11
  -4   3   2 399065. 6388.52  14
   4  -1   2 387951. 6151.43  11
  -4   3   2 365986. 5722.91   2
  -4   3   2 404597. 5230.52   8
  -1  -3   2 465510. 5830.74   8
   1  -4   2 441595. 4299.83   8
  -1  -3   2 461846. 6079.56   1
   1  -4   2 458718. 6792.85   1
  -3   4   2 321537. 6085.26   2
   3   1   2 400190. 5008.93   7
   1  -4   2 520399. 5315.18   7
   4  -1   2 351709. 6413.99   7
  -4   3   2 421709. 6309.01   6
  -4   3   5 9671.16 1077.56   6
   3   1   5 11167.5 1080.93  11
   4  -1   5 11119.6 1117.66  11
   1  -4   5 9675.27 1065.26   5
  -1  -3   5 10017.9 1018.76   5
  -1  -3   5 11593.2 744.117   9
  -4   3   5 10681.0 1141.76   9
  -3   4   5 11014.6 1035.34   9
  -4   3   5 11391.4 1028.78   8
   1  -4   5 11683.8 788.357   8
  -4   3   5 11354.2 970.041   2
  -1  -3   5 11635.8 999.321   8
  -3   4   5 10963.4 1125.52   2
   3   1   5 11407.6 969.789   7
   1  -4   5 11158.9 635.255   7
   4  -1   5 11639.9 1141.67   7
  -3   4   5 11224.3 1166.47   6
   1  -4   8 363755. 4573.39   8
   3   1   8 292804. 5868.59  11
  -4   3   8 337100. 6373.21  12
  -1  -3   8 293817. 4649.12   9
  -1  -3   8 302479. 5760.27   5
   1  -4   8 292529. 6047.00   5
  -3   4   8 311580. 5792.27   9
  -1  -3   8 343844. 5944.53   8
  -4   3   8 312698. 4919.52   2
   3   1   8 300180. 5587.71   7
   1  -4   8 374701. 3882.16   7
   4  -1   8 296532. 6007.43   7
  -3   4   8 318522. 6413.00   2
   4  -1   8 302558. 6400.14  11
  -4   3   8 284479. 6246.03   6
  -4   3   8 319443. 6636.24   9
  -1  -3  11 5156.50 774.428  12
   3   1  11 5898.72 885.190  11
  -3   4  11 5418.12 791.405   9
  -4   3  11 5481.82 844.299  12
  -1  -3  11 5130.04 813.571   5
   1  -4  11 4801.79 823.026   5
  -1  -3  11 5465.67 761.340   9
  -1  -3  11 8680.83 1084.42   8
  -4   3  11 5755.79 649.147   2
   3   1  11 6537.76 932.734   7
   4  -1  11 5095.78 841.842   7
  -3   4  11 5541.89 841.140   2
  -4   3  11 5271.35 859.433   9
   4  -1  11 5974.92 929.645  11
  -1  -3  14 213143. 5536.39  12
  -3   4  14 213692. 4997.54  12
   3   1  14 211177. 5502.60  11
   4  -1  14 211231. 5570.73  11
  -1  -3  14 207767. 5531.67   5
   1  -4  14 194202. 5544.38   5
  -1  -3  14 218242. 5531.41   9
  -3   4  14 215195. 5380.87   9
  -4   3  14 210597. 5658.75   9
   3   1  14 207347. 5837.87   7
   4  -1  14 203911. 5764.23   7
  -3   4  14 199989. 4925.86   2
  -4   3  14 212878. 5451.91  12
  -1  -3  17 2927.27 711.836  12
  -3   4  17 2546.03 581.381  12
   4  -1  17 2763.94 644.353  11
  -1  -3  17 2310.04 619.339   5
   1  -4  17 2557.98 672.528   5
  -1  -3  17 2757.37 705.359   9
  -3   4  17 2319.54 583.814   9
   3   1  17 2821.59 650.936  11
  -4   3  17 2451.99 632.325   9
   3   1  17 2780.39 745.750   7
   4  -1  17 2795.40 733.323   7
  -4   3  17 2319.64 592.893  12
  -4   3  20 135524. 4714.22  12
  -1  -3  20 139922. 5188.20   5
   1  -4  20 131161. 5128.05   5
   1  -4  20 141847. 5356.84   9
  -1  -3  20 143290. 5579.09   9
  -3   4  20 134829. 4724.82   9
  -4   3  20 135408. 4813.51   9
   3   1  20 144353. 5696.19   7
   4  -1  20 134710. 5472.94   7
   1  -4  20 150331. 5478.97  12
  -1  -3  20 140572. 5375.70  12
   4   0 -20 114024. 4628.11   4
   4   0 -17 193.648 181.989  13
  -4   4 -17-13.0444 88.8710  14
   4   0 -17-76.9266 105.879   3
   0  -4 -17 8.63252 33.4603   1
  -4   4 -17 294.341 244.310   4
   0  -4 -17 312.312 209.344  14
   4   0 -14 190112. 5362.43   3
   4   0 -14 194929. 5249.26  13
  -4   4 -14 206740. 5807.89   4
   0  -4 -14 195397. 5626.09   1
  -4   4 -14 190131. 5160.77  14
   0  -4 -14 211667. 5985.56  14
   4   0 -11 22.9661 73.4860   3
   0  -4 -11-10.4223 74.5322   1
  -4   4 -11-38.1775 70.0412   4
  -4   4 -11-14.6511 70.1815  14
   4   0 -11 93.3436 84.5178  10
  -4   4  -8 306714. 5828.37   6
   4   0  -8 283474. 6500.45   3
   4   0  -8 315442. 4231.55  11
   0  -4  -8 289039. 5831.91   1
   4   0  -8 351149. 5343.43   7
  -4   4  -8 337181. 6104.58   4
   4   0  -8 309736. 4626.70  10
  -4   4  -8 294382. 5994.29  14
   4   0  -8 286620. 5521.28  13
  -4   4  -5 10.8715 8.23812  14
  -4   4  -5-7.97081 39.5854   6
  -4   4  -5 1.28631 48.3590   2
   4   0  -5 37.8368 49.1750  11
   4   0  -5 30.9929 63.2052   3
   4   0  -5 52.0996 77.3495  13
  -4   4  -5-4.54445 37.3939   4
   4   0  -5 36.9242 56.0610   7
   4   0  -2 376420. 5725.25  13
   4   0  -2 365343. 5433.50  11
   0  -4  -2 407875. 4004.51  10
  -4   4  -2 358372. 6683.79   2
   0  -4  -2 400433. 5963.31   8
   4   0  -2 412011. 6157.50   7
  -4   4  -2 380647. 6838.48  14
  -4   4  -2 420076. 6366.04   6
   0  -4  -2 432611. 6932.73   1
  -4   4   1 93.4492 75.8773  14
   0  -4   1 16.9755 25.1419  10
   0  -4   1 0.40872 21.9900   1
   0  -4   1 24.8180 54.7194   8
  -4   4   4 292332. 5862.95   6
   4   0   4 292145. 5770.52  11
   0  -4   4 276414. 2826.20   9
   0  -4   4 297566. 5712.91   1
   0  -4   4 303943. 4722.48   8
  -4   4   4 276529. 5566.91   2
   4   0   4 274935. 5327.95   7
  -4   4   7 14.2631 75.0865   6
   4   0   7-2.94968 8.08446  11
  -4   4   7 20.6001 36.2078   2
   0  -4   7 43.7770 53.6000   9
  -4   4   7 0.34527 42.8159   9
   0  -4   7-13.0872 16.4851   5
   0  -4   7 91.2951 97.8508   8
   4   0   7-5.70096 36.6065   7
   4   0  10 285551. 6517.81  11
   0  -4  10 288061. 6262.80   5
  -4   4  10 293987. 6139.62   9
  -4   4  10 296403. 5610.30   2
   4   0  10 292667. 6357.14   7
   4   0  13-12.5676 65.9518  11
  -4   4  13-12.8004 61.7455   2
   0  -4  13 145.563 133.604   9
  -4   4  13 29.6357 59.9991   9
   0  -4  13 14.1503 46.8638   5
  -4   4  13 5.13539 45.4424  12
   4   0  13-8.41394 30.7099   7
   0  -4  16 171736. 5473.46  12
   4   0  16 159443. 5185.59  11
   0  -4  16 152191. 4976.14   5
  -4   4  16 156185. 4815.98  12
  -4   4  16 158724. 4927.90   9
   4   0  16 163691. 5734.63   7
   0  -4  19 28.9048 78.8683  12
  -4   4  19-45.0072 81.4425  12
   0  -4  19 5.30634 30.4333   5
  -4   4  19 230.576 203.374   9
   0  -4  19-44.8912 92.3482   9
   4   0  19-28.1790 101.478   7
   0   5 -17-57.2391 115.850   3
   5  -5 -17 27.5064 96.5228  10
  -5   0 -17 3.32263 24.7899   8
   0   5 -17 64.2997 130.754   4
  -5   0 -17 67.6910 122.214  14
  -5   0 -14 167397. 4968.56   6
   5  -5 -14 161566. 4917.69  10
   5  -5 -14 182476. 5412.79   1
  -5   0 -14 179753. 5861.43  14
  -5   0 -14 168110. 5375.31   8
   0   5 -14 185906. 7003.20   3
  -5   0 -11-3.82223 52.3539  14
   0   5 -11 71.7546 160.113   3
  -5   0 -11 243.877 174.640   6
   5  -5 -11 38.7465 70.7225  10
  -5   0 -11 94.7443 141.385   8
   5  -5 -11 112.617 144.971   1
   5  -5  -8 277460. 6371.96   1
  -5   0  -8 290904. 6264.90  14
  -5   0  -8 277935. 6075.59   8
  -5   0  -8 273730. 5723.21   6
   0   5  -8 289232. 7031.66   3
  -5   0  -5 45.3499 66.4548   6
   0   5  -5 20.4195 51.9040   3
   0   5  -5 280.981 168.775   2
   5  -5  -5 372.014 223.992   1
  -5   0  -5-2.19036 22.9050  14
  -5   0  -5-26.8827 56.1286   8
  -5   0  -2 155160. 3776.84  14
  -5   0  -2 148635. 4330.33   8
   5  -5  -2 138469. 4244.42   1
   0   5  -2 172439. 4827.23   2
  -5   0  -2 164551. 4093.42   6
   5  -5  -2 146129. 5166.46   7
   0   5  -2 166264. 4330.46   3
   5  -5   1 56.1831 149.485   7
   5  -5   1 16.8972 46.8830   1
  -5   0   1 162.567 105.621  14
   0   5   1 35.0623 95.6014   2
   5  -5   1 181.383 125.774   5
  -5   0   1 75.2322 122.509   8
   0   5   1 25.4089 41.0367   3
  -5   0   4 330708. 6045.10  12
  -5   0   4 360120. 4638.98  14
   5  -5   4 368805. 6236.57   5
   0   5   4 344589. 7142.85  11
  -5   0   4 363629. 7029.14   8
   5  -5   4 372795. 7638.47   7
   0   5   4 371201. 5057.07   3
  -5   0   4 345198. 6471.81   6
  -5   0   7 536.219 263.753  12
   0   5   7 97.8856 98.8751  11
  -5   0   7 526.388 266.839   8
   5  -5   7 75.9797 113.979   7
  -5   0  10 181234. 5170.48  12
   5  -5  10 192205. 6112.73  11
   5  -5  10 194009. 5159.35   5
  -5   0  10 172456. 4587.48   9
  -5   0  10 175686. 5145.94   8
   0   5  10 173681. 5095.09  11
   5  -5  10 175425. 4843.45   7
   0   5  10 174651. 5644.19   2
  -5   0  13 368.037 240.878  12
   5  -5  13 102.545 142.832  11
   0   5  13 186.645 200.135   2
   5  -5  13 64.8807 102.314   5
  -5   0  13-5.32582 22.6393   9
   5  -5  13 214.335 201.916   7
  -5   0  16 112332. 4349.08  12
  -5   0  16 106847. 4112.47   9
   5  -5  16 109549. 4069.79   7
  -5   1 -18 110844. 4553.61   6
   5  -4 -18 114805. 4069.30  10
   4  -5 -18 117612. 4345.18  10
  -5   1 -18 135071. 5579.42  14
   4  -5 -18 115080. 4646.64   1
  -1   5 -18 132437. 6013.57   3
  -4  -1 -18 124219. 5112.12   8
  -1   5 -18 133446. 5963.99   4
   1   4 -18 133667. 6090.89   4
  -4  -1 -18 141195. 5809.46  14
   1   4 -18 116114. 5468.99   3
  -5   1 -15 2218.66 626.867   6
   5  -4 -15 2363.75 582.398  10
   4  -5 -15 2818.80 679.993  10
  -1   5 -15 2257.66 756.034   3
   4  -5 -15 2141.70 613.609   1
  -4  -1 -15 2367.75 593.113   1
  -5   1 -15 2398.88 587.654   8
  -4  -1 -15 2424.39 696.051   8
  -1   5 -15 2015.76 697.527   4
  -4  -1 -15 2439.48 693.319  14
   1   4 -15 2234.60 746.572   3
  -5   1 -15 2498.04 715.295  14
  -4  -1 -12 220756. 5126.07   1
  -5   1 -12 189576. 5393.83   6
  -4  -1 -12 197046. 4768.39   6
   5  -4 -12 191292. 5189.71  10
   4  -5 -12 196660. 5509.47  10
  -5   1 -12 196029. 5650.85  14
   4  -5 -12 183416. 5446.22   1
   5  -4 -12 199371. 5067.94   1
  -5   1 -12 200258. 5035.91   8
  -4  -1 -12 207470. 6203.75   8
  -1   5 -12 219675. 6782.36   4
  -4  -1 -12 195263. 5719.76  14
  -1   5 -12 204181. 6790.45   3
   1   4 -12 194663. 6489.94   3
  -4  -1  -9 4685.54 655.734   6
  -5   1  -9 3994.11 720.148   6
   5  -4  -9 4367.01 723.433   1
   4  -5  -9 3838.27 767.580   1
   4  -5  -9 4395.73 810.453  10
  -1   5  -9 4347.99 875.971   3
  -1   5  -9 3936.62 700.354   2
  -4  -1  -9 4618.63 811.942  14
  -5   1  -9 4717.59 794.462  14
  -5   1  -9 3729.66 637.134   8
  -4  -1  -9 3847.04 763.302   8
  -4  -1  -9 4377.12 615.215   1
   1   4  -9 3916.87 837.068   3
   4  -5  -6 314719. 7216.03   1
  -4  -1  -6 290713. 4579.33   6
  -5   1  -6 300832. 5950.95   6
  -4  -1  -6 326666. 4653.44   1
  -1   5  -6 339515. 6684.51   2
  -5   1  -6 297298. 5427.74   8
  -4  -1  -6 296171. 6379.89   8
  -1   5  -6 300529. 6468.18   3
   1   4  -6 361497. 5620.39   2
  -4  -1  -6 312713. 6202.67  14
  -5   1  -6 298130. 5782.51  14
   1   4  -6 305159. 6835.79   3
   5  -4  -6 289318. 5532.06   1
  -5   1  -3 5737.64 769.307   6
  -5   1  -3 5778.31 738.962  14
   1   4  -3 5880.02 879.847  11
   5  -4  -3 6110.49 1010.95   7
  -4  -1  -3 6816.80 667.275   6
   1   4  -3 6240.78 895.965   3
  -5   1  -3 5775.41 759.578   8
  -4  -1  -3 6740.64 913.372   8
  -1   5  -3 5696.40 895.761   2
   5  -4  -3 5976.96 739.866   1
   1   4  -3 5743.98 758.801   2
   4  -5  -3 5994.35 954.509   1
  -1   5  -3 5173.02 754.069   3
  -4  -1  -3 6122.68 760.826  14
  -4  -1   0 266414. 4462.33   6
   1   4   0 302944. 5619.89   3
  -5   1   0 261452. 5372.00   6
   1   4   0 278676. 5995.74  11
  -1   5   0 274587. 4867.46   3
  -5   1   0 261351. 4551.71  14
   1   4   0 315482. 6657.71   2
  -5   1   0 246751. 5306.52   8
  -4  -1   0 274776. 5804.31   8
   4  -5   0 272891. 6308.57   1
  -4  -1   0 276100. 4632.77  14
  -1   5   0 299135. 7122.22   2
   4  -5   0 306944. 7135.76   7
   5  -4   0 245666. 6725.47   7
   1   4   3 6173.10 958.042   2
  -5   1   3 6499.65 918.917   6
   1   4   3 6186.15 727.578   3
  -4  -1   3 6536.48 742.286  12
   1   4   3 5958.54 889.144  11
   5  -4   3 7162.89 632.477   5
  -4  -1   3 6782.40 628.533   5
   4  -5   3 5453.39 845.213   5
  -5   1   3 5720.81 839.964   8
  -4  -1   3 5503.86 841.639   8
   5  -4   3 5715.16 972.240   7
   4  -5   3 6282.44 912.008   7
  -4  -1   3 6429.80 730.536   6
  -1   5   3 5561.29 985.990   2
  -4  -1   3 7734.16 672.680  14
  -1   5   3 5595.94 597.231   3
  -5   1   3 6257.79 653.004  14
   1   4   6 324915. 4623.90   3
  -4  -1   6 299797. 5712.67  12
   4  -5   6 297534. 5641.21   7
   1   4   6 261221. 6515.68   2
  -5   1   6 280399. 6069.46  12
   1   4   6 288140. 6296.73  11
  -5   1   6 274967. 6206.32   6
   5  -4   6 289824. 7247.00  11
  -1   5   6 269244. 6771.51   2
   5  -4   6 322730. 5013.29   5
  -4  -1   6 333523. 4632.44   5
   4  -5   6 281466. 6224.29   5
  -4  -1   6 301753. 4911.13   9
  -5   1   6 298094. 6282.54   8
  -4  -1   6 302290. 6197.75   8
   5  -4   6 278111. 6259.82   7
  -4  -1   9 3744.37 686.792  12
  -5   1   9 4471.60 787.344  12
   1   4   9 3951.03 811.032   2
   5  -4   9 4423.70 923.025  11
   5  -4   9 4532.20 699.486   5
  -4  -1   9 4556.01 587.877   5
   4  -5   9 3896.31 780.858   5
  -5   1   9 3801.47 693.637   9
  -4  -1   9 3680.87 601.193   9
   1   4   9 4190.90 772.104  11
  -5   1   9 3553.65 728.226   8
  -4  -1   9 4206.65 754.108   8
   5  -4   9 4466.85 775.406   7
   4  -5   9 3857.70 640.029   7
  -1   5   9 4150.43 844.937   2
  -4  -1  12 180570. 5017.44  12
  -5   1  12 192733. 5373.94  12
   1   4  12 182978. 5219.09  11
   5  -4  12 214949. 6831.87  11
   5  -4  12 220194. 5628.20   5
   4  -5  12 203261. 5843.65  11
  -4  -1  12 215005. 4493.13   5
   4  -5  12 189053. 5833.92   5
  -4  -1  12 181317. 4696.90   9
  -5   1  12 184520. 5247.13   9
   1   4  12 183040. 5798.90   2
  -5   1  12 178474. 5431.05   8
  -4  -1  12 183892. 5310.62   8
   5  -4  12 181235. 5106.46   7
   4  -5  12 191862. 4686.70   7
  -1   5  12 194959. 5844.68   2
  -5   1  15 2922.89 690.805  12
   1   4  15 2549.26 702.600   2
  -4  -1  15 2179.26 572.866  12
   5  -4  15 2522.89 686.425  11
   4  -5  15 2484.94 719.247   5
  -4  -1  15 2150.45 559.859   9
  -4  -1  15 2085.07 592.953   8
   4  -5  15 2607.41 573.215   7
   5  -4  15 2191.23 579.432   7
   1   4  15 2274.88 588.417  11
  -1   5  15 2464.93 671.786   2
  -5   1  15 2259.96 622.115   9
  -4  -1  18 110616. 4292.90  12
  -5   1  18 113571. 4405.92  12
   4  -5  18 117089. 5251.30   5
  -4  -1  18 107816. 4271.01   9
  -5   1  18 114157. 4609.30   9
   5  -4  18 110280. 4283.26   7
   1   4  18 128353. 5269.77   2
  -1   5  18 125895. 4855.34   2
  -3  -2 -19 379.777 263.617   1
   2   3 -19 619.822 379.733   3
  -3  -2 -19 551.656 355.918  14
  -5   2 -19 363.369 274.947  14
  -5   2 -16 161583. 5628.67  14
  -5   2 -16 149810. 5259.76   6
   5  -3 -16 137044. 4300.12  10
   3  -5 -16 152575. 4938.41  10
   3  -5 -16 142256. 5132.56   1
  -2   5 -16 170322. 6232.98   4
  -2   5 -16 169375. 6360.89   3
  -3  -2 -16 166370. 5997.87  14
   2   3 -16 142932. 5757.53   3
  -3  -2 -16 154939. 5110.58   1
   2   3 -16 151813. 4997.04  13
   2   3 -13 731.116 345.615  13
  -5   2 -13 976.129 391.424   6
  -3  -2 -13 1042.25 431.172  14
   2   3 -13 1044.78 493.001   3
  -2   5 -13 849.110 444.205   3
   5  -3 -13 625.492 283.208  10
   3  -5 -13 804.659 346.609  10
   3  -5 -13 857.966 387.594   1
  -5   2 -13 842.575 294.792   8
  -2   5 -13 663.170 354.324   4
  -3  -2 -13 682.918 305.282   1
  -5   2 -13 846.545 381.281  14
  -5   2 -10 222066. 5504.67   6
   5  -3 -10 215551. 4795.49   3
   5  -3 -10 242236. 4697.33  11
   5  -3 -10 224368. 5300.97  10
   3  -5 -10 224320. 5618.61  10
   3  -5 -10 236839. 6238.44   1
  -2   5 -10 225190. 5353.77   2
  -5   2 -10 244849. 4666.01   8
  -3  -2 -10 233384. 6580.56   8
  -2   5 -10 237319. 6748.84   3
  -2   5 -10 240402. 6211.55   4
  -3  -2 -10 229271. 4975.79   1
  -3  -2 -10 216033. 5829.31  14
   2   3 -10 203751. 6346.18   3
  -5   2 -10 222641. 5867.61  14
   2   3 -10 230453. 5943.00  13
   5  -3  -7 1211.75 295.042   1
   2   3  -7 1360.35 397.999  11
  -5   2  -7 1258.09 391.657   6
  -2   5  -7 1271.02 328.432   6
   3  -5  -7 1267.07 426.743   1
  -3  -2  -7 1301.49 426.152  14
   3  -5  -7 1507.60 451.683  10
  -3  -2  -7 1096.38 310.972   1
  -2   5  -7 1378.51 463.485   2
  -2   5  -7 965.599 370.663   3
  -5   2  -7 1235.42 310.381   8
  -3  -2  -7 1154.68 424.396   8
  -2   5  -7 1394.28 421.155   4
   2   3  -7 1229.48 458.976   3
  -5   2  -7 1145.38 379.490  14
   2   3  -4 379528. 6608.77  11
   3  -5  -4 435019. 8065.58   1
  -3  -2  -4 404023. 3724.15   6
   2   3  -4 397331. 7732.67   3
  -5   2  -4 397742. 6782.03   6
  -3  -2  -4 430876. 5830.25   1
   5  -3  -4 423516. 8088.09   7
  -5   2  -4 380460. 6404.27  14
  -2   5  -4 495910. 5904.81   6
  -5   2  -4 413061. 5816.87   8
  -2   5  -4 474030. 8710.44   2
  -3  -2  -4 385464. 7160.27   8
   5  -3  -4 439764. 4762.67   1
   2   3  -4 453902. 5606.58   2
  -3  -2  -4 427342. 7143.77  14
  -2   5  -4 366015. 6449.20   3
  -2   5  -1 1390.80 303.262   6
  -5   2  -1 1353.29 376.182   6
   2   3  -1 1373.78 423.488   3
   2   3  -1 1319.59 406.821  11
  -2   5  -1 1124.59 317.655   3
   5  -3  -1 1332.46 426.995  11
   2   3  -1 1321.36 368.193   2
  -3  -2  -1 1290.70 204.216  12
  -5   2  -1 1238.97 338.642   8
  -3  -2  -1 1401.07 397.915   8
  -2   5  -1 1234.43 426.060   2
  -3  -2  -1 1441.32 297.260   1
   3  -5  -1 1057.48 361.028   1
  -3  -2  -1 1275.46 343.392  14
   5  -3  -1 1207.10 447.614   7
  -5   2  -1 1295.58 347.142  14
  -3  -2  -1 1620.99 242.370   6
  -5   2   2 227298. 5202.85   6
  -3  -2   2 226034. 3796.99  12
   2   3   2 246585. 5266.00   3
   2   3   2 243049. 5536.87  11
   5  -3   2 217616. 5702.96  11
   2   3   2 231943. 5228.46   2
  -5   2   2 230009. 4787.92   8
   3  -5   2 236643. 5609.78   1
  -3  -2   2 238257. 5254.65   8
  -2   5   2 217683. 5938.34   2
  -2   5   2 245435. 4102.07   3
  -3  -2   2 238636. 4155.16  14
   5  -3   2 222099. 6061.68   7
   3  -5   2 254223. 5266.49   7
  -5   2   2 239322. 4255.72  14
  -5   2   5 1118.18 391.460   6
  -3  -2   5 1282.49 357.292  12
  -5   2   5 1217.83 397.590  12
   2   3   5 1162.79 388.162  11
   2   3   5 1008.90 391.939   2
   2   3   5 1329.63 356.763   3
   5  -3   5 1328.60 466.818  11
   5  -3   5 951.106 368.915   7
  -3  -2   5 1244.30 353.792   5
   3  -5   5 1222.91 430.062   5
  -3  -2   5 1102.75 245.460   9
  -5   2   5 1023.54 351.913   8
  -3  -2   5 1084.36 359.726   8
   2   3   5 1372.59 371.316   7
  -2   5   5 1130.20 448.756   2
  -3  -2   5 1318.77 269.287  14
   3  -5   5 1073.17 305.942   7
  -5   2   5 1185.92 276.720  14
  -3  -2   8 297743. 5985.04  12
  -5   2   8 294330. 6283.21  12
   2   3   8 315327. 5011.31   3
   2   3   8 283871. 6312.60  11
   2   3   8 280364. 6936.33   2
   5  -3   8 305319. 4495.74   5
   5  -3   8 260129. 6926.07  11
  -3  -2   8 324028. 5666.65   5
   3  -5   8 299786. 6991.94   5
  -3  -2   8 315446. 4914.05   9
  -5   2   8 280125. 6087.14   9
  -2   5   8 324708. 4638.73   9
  -5   2   8 291757. 6571.35   8
  -3  -2   8 281389. 5784.71   8
   2   3   8 283645. 5958.06   7
   5  -3   8 274616. 6263.93   7
   3  -5   8 309892. 5045.73   7
  -2   5   8 269891. 6737.93   2
  -5   2   8 267896. 6234.00   6
  -3  -2  11 455.604 252.439  12
  -5   2  11 601.882 297.028  12
   5  -3  11 1039.81 323.690   5
   2   3  11 642.076 309.987  11
   5  -3  11 500.671 336.974  11
  -3  -2  11 562.472 244.488   5
   3  -5  11 905.572 400.331   5
  -3  -2  11 554.327 240.809   9
  -2   5  11 626.420 242.007   9
  -5   2  11 562.689 293.652   9
  -3  -2  11 621.244 292.679   8
  -5   2  11 401.495 252.845   8
   3  -5  11 511.007 213.173   7
  -2   5  11 1067.23 421.394   2
   5  -3  11 474.835 265.310   7
  -3  -2  14 195274. 5462.09  12
  -5   2  14 197662. 5548.72  12
   2   3  14 198896. 5625.18  11
   2   3  14 200368. 6510.65   2
   5  -3  14 209522. 6641.10  11
  -3  -2  14 194802. 4895.11   5
  -3  -2  14 192201. 5034.03   9
  -2   5  14 202151. 4695.49   9
  -5   2  14 199395. 5917.45   9
   3  -5  14 191970. 6224.13   5
  -3  -2  14 192800. 5500.38   8
   5  -3  14 192126. 5608.04   7
  -2   5  14 195070. 5683.23   2
  -3  -2  17 160.702 145.806  12
  -5   2  17 342.477 235.073  12
   2   3  17 666.848 324.787  11
  -2   5  17 436.525 264.637   2
   2   3  17 367.489 295.871   2
  -3  -2  17 293.676 209.797   5
   3  -5  17 347.969 300.081   5
  -3  -2  17 255.082 203.639   9
  -5   2  17 278.273 231.015   9
   5  -3  17 181.562 185.792   7
   3   2 -17 306.125 207.874  13
   2  -5 -17 149.943 183.495   1
   3   2 -17 304.595 254.581   3
   5  -2 -17 842.897 321.867  10
  -5   3 -17 459.735 308.655   6
  -5   3 -17 311.445 258.590   4
  -2  -3 -17 342.444 242.641   1
  -3   5 -17 323.171 268.917   4
  -2  -3 -17 773.344 424.015  14
  -5   3 -17 342.793 229.502  14
  -5   3 -14 201123. 5773.19   6
   5  -2 -14 187218. 4726.96  10
  -5   3 -14 195161. 5874.05   4
   2  -5 -14 208207. 6203.89   1
  -5   3 -14 191994. 5611.85  14
  -3   5 -14 208924. 6207.07   4
  -2  -3 -14 201317. 5525.53   1
  -2  -3 -14 218651. 6557.12  14
  -3   5 -14 200150. 5430.63  14
   3   2 -14 206959. 6743.92   3
   3   2 -14 197397. 5441.73  13
   3   2 -11 532.444 278.002  13
  -5   3 -11 555.411 280.768   6
  -3   5 -11 656.064 306.827  14
   2  -5 -11 575.114 301.408   1
  -2  -3 -11 857.106 409.849  14
  -3   5 -11 497.491 296.963   3
   2  -5 -11 721.841 304.383  10
   5  -2 -11 469.416 230.665  10
   3   2 -11 549.759 356.878   3
   5  -2 -11 452.120 241.105   3
  -2  -3 -11 628.080 271.680   1
  -5   3 -11 653.025 314.212  14
  -5   3 -11 443.788 256.661   4
  -3   5 -11 416.994 246.668   4
   3   2  -8 323073. 7780.82   3
   3   2  -8 360663. 5574.93  11
  -5   3  -8 295328. 5921.89   6
   5  -2  -8 332898. 5276.22  11
   5  -2  -8 299185. 6437.48   3
   2  -5  -8 320796. 5967.49  10
   2  -5  -8 302857. 6476.11   1
  -3   5  -8 334098. 7172.63   2
  -2  -3  -8 314347. 5790.50   1
  -5   3  -8 367951. 4685.77   8
  -3   5  -8 335553. 6176.08   4
  -3   5  -8 332250. 5831.06   6
  -3   5  -8 321669. 7095.55   3
  -2  -3  -8 325425. 7408.33  14
  -5   3  -8 301049. 6418.23  14
   5  -2  -8 328073. 6581.07   7
  -3   5  -8 327192. 6910.98  14
   3   2  -8 327593. 6773.58  13
   3   2  -5 1270.01 457.981   3
  -5   3  -5 978.251 332.653   6
   2  -5  -5 1173.35 393.860   1
  -3   5  -5 1079.11 300.912   6
   3   2  -5 1160.98 350.289  11
  -2  -3  -5 1050.04 321.189   1
   5  -2  -5 3020.08 551.281  11
   3   2  -5 969.323 357.150  13
   2  -5  -5 1286.49 358.120  10
   5  -2  -5 1026.11 375.828   7
  -3   5  -5 1024.68 410.807   2
  -5   3  -5 1622.80 322.553   8
  -2  -3  -5 1504.75 467.753   8
  -3   5  -5 1342.86 327.316   4
  -3   5  -5 1102.18 370.087   3
  -5   3  -5 985.514 349.257  14
   3   2  -2 241276. 4284.44   2
  -5   3  -2 233661. 5005.54   6
  -3   5  -2 257737. 4636.06   6
   3   2  -2 260443. 6250.39   3
   3   2  -2 258485. 5411.68  11
   5  -2  -2 239780. 5247.99  11
  -5   3  -2 252596. 4187.25   8
  -3   5  -2 242245. 6148.14   2
  -2  -3  -2 235760. 5207.28   8
  -3   5  -2 271940. 3428.68   4
   3   2  -2 265621. 3022.75   7
   5  -2  -2 244348. 5942.15   7
   2  -5  -2 245471. 5713.89   1
  -2  -3  -2 258579. 4887.59   1
  -5   3  -2 230360. 4981.63  14
   5  -2  -2 236218. 3965.96  13
  -2  -3   1 1497.26 304.155  12
  -3   5   1 2562.31 477.692   6
  -5   3   1 1227.47 372.648   6
   3   2   1 1118.47 362.709  11
   3   2   1 1496.87 445.784   3
   5  -2   1 1514.96 439.177  11
  -5   3   1 1288.85 332.158   8
  -2  -3   1 1217.75 316.489   1
  -2  -3   1 1110.77 334.947   8
   2  -5   1 1296.58 212.612   8
  -3   5   1 1275.63 434.461   2
   2  -5   1 1201.49 389.172   1
   5  -2   1 1315.24 458.429   7
  -5   3   1 1311.72 360.268  14
   5  -2   1 1118.61 191.813  13
  -5   3   4 354969. 6860.01   6
  -5   3   4 379574. 5808.81  14
   3   2   4 352682. 6632.65  11
   3   2   4 382093. 6835.26   3
   5  -2   4 361337. 7158.45  11
  -2  -3   4 419909. 6749.41   5
   2  -5   4 379854. 7130.61   1
  -5   3   4 375987. 6322.58   8
  -2  -3   4 431138. 6183.37  12
  -2  -3   4 417010. 6725.38   8
   3   2   4 386876. 5742.82   7
  -3   5   4 325462. 7135.76   2
   5  -2   4 339969. 7276.95   7
   2  -5   4 467888. 5763.07   7
  -3   5   4 442341. 7632.03   6
  -2  -3   7 1242.19 364.490  12
   3   2   7 1074.56 385.486  11
   5  -2   7 1188.27 444.825  11
   3   2   7 1338.21 390.396   3
  -2  -3   7 1046.42 339.198   5
   2  -5   7 1111.80 407.282   5
  -2  -3   7 1189.63 258.445   9
  -5   3   7 1253.65 290.954   2
  -5   3   7 1172.39 408.678   9
  -5   3   7 1317.39 417.815   8
  -2  -3   7 894.851 314.760   8
   3   2   7 1520.08 408.051   7
  -3   5   7 1221.66 460.482   2
   5  -2   7 1473.83 484.646   7
   2  -5   7 1278.05 274.972   7
  -5   3   7 1073.89 397.196   6
  -2  -3  10 220977. 5295.65  12
  -5   3  10 222314. 5572.17  12
   3   2  10 210265. 5617.94  11
   5  -2  10 231947. 6701.63  11
   3   2  10 247812. 5172.86   3
  -2  -3  10 225140. 5355.70   5
   2  -5  10 209050. 5745.86   5
  -2  -3  10 240055. 4695.46   9
  -3   5  10 232278. 4972.63   9
  -5   3  10 224803. 6071.76   9
  -2  -3  10 220177. 5233.32   8
   3   2  10 218486. 5520.11   7
   5  -2  10 214958. 5997.85   7
  -3   5  10 209962. 5729.68   2
  -2  -3  13 699.498 324.654  12
  -5   3  13 549.701 282.985  12
   5  -2  13 634.669 333.520   7
   3   2  13 758.926 359.227  11
   5  -2  13 623.891 354.680  11
  -2  -3  13 740.396 321.122   5
  -2  -3  13 822.249 321.002   9
  -5   3  13 891.146 384.089   9
  -3   5  13 589.471 262.563   9
   2  -5  13 622.744 327.509   5
   3   2  13 738.576 361.521   7
  -2  -3  13 705.354 317.998   8
  -3   5  13 683.896 325.509   2
  -2  -3  16 146775. 5163.40  12
  -5   3  16 137625. 4705.48  12
   3   2  16 136773. 4861.69  11
   5  -2  16 138301. 5102.73  11
  -2  -3  16 135161. 4598.41   5
   2  -5  16 132517. 4992.67   5
  -2  -3  16 146508. 4823.29   9
  -3   5  16 136543. 4259.93   9
  -5   3  16 133619. 4763.93   9
   3   2  16 145787. 5495.59   7
   5  -2  16 140342. 5262.96   7
  -3   5  16 132559. 4347.72   2
  -2  -3  19 361.492 248.041   5
  -5   4 -18 134194. 5348.34   6
  -1  -4 -18 117288. 4610.37  14
  -5   4 -18 124296. 5020.57   4
  -4   5 -18 133915. 5457.29   4
   1  -5 -18 127654. 5202.01   1
  -1  -4 -18 129260. 5044.67   1
  -5   4 -18 116990. 4448.66  14
   4   1 -18 107682. 4321.41   3
   5  -1 -18 122233. 4633.78  13
   4   1 -18 121614. 4592.94  13
   4   1 -15 2460.09 666.044   3
   5  -1 -15 2458.92 591.947   3
  -5   4 -15 2660.30 685.259   6
  -1  -4 -15 2950.07 760.677  14
  -5   4 -15 3594.30 753.552  14
  -5   4 -15 2634.22 682.830   4
   1  -5 -15 2409.68 661.922   1
  -4   5 -15 2302.61 657.382   4
  -1  -4 -15 2571.41 655.226   1
  -4   5 -15 2554.33 629.292  14
   5  -1 -15 2504.88 635.248  13
   4   1 -15 2696.87 648.121  13
   4   1 -12 174776. 5620.71   3
   5  -1 -12 171065. 4900.11   3
  -5   4 -12 192275. 5411.03   6
  -4   5 -12 199391. 5344.11   6
   5  -1 -12 192073. 4365.78  10
   1  -5 -12 186769. 5488.33   1
  -5   4 -12 194112. 5485.42   4
  -1  -4 -12 188802. 5239.92   1
  -4   5 -12 200546. 5481.81   4
  -1  -4 -12 197525. 5908.78  14
  -5   4 -12 184442. 5230.77  14
  -4   5 -12 187810. 5263.50  14
   5  -1 -12 182680. 5061.72  13
   4   1 -12 184198. 5092.47  13
   4   1  -9 3960.35 829.200   3
  -5   4  -9 3963.83 713.434   6
  -4   5  -9 3939.07 684.380   6
   5  -1  -9 4335.40 829.956   3
   5  -1  -9 4737.40 669.589  10
   1  -5  -9 4573.93 660.637  10
   1  -5  -9 4258.28 772.666   1
  -1  -4  -9 4113.64 721.867   1
  -5   4  -9 4666.20 792.934   4
  -4   5  -9 4574.37 738.800   4
   5  -1  -9 4168.34 694.106   7
  -5   4  -9 4241.08 772.381  14
  -4   5  -9 4366.50 780.497  14
   5  -1  -9 3915.52 686.738  13
   4   1  -9 3967.57 714.007  13
  -5   4  -6 308708. 5944.14   6
  -4   5  -6 319523. 5701.13   6
   1  -5  -6 310507. 6368.61   1
   4   1  -6 306149. 6980.08   3
   4   1  -6 337210. 5337.63  11
  -1  -4  -6 312082. 6009.50   1
   5  -1  -6 321090. 5234.80  11
   5  -1  -6 306536. 7014.64   3
   1  -5  -6 339043. 5286.20  10
  -4   5  -6 317848. 7024.00   2
  -4   5  -6 356690. 5400.93   4
  -1  -4  -6 305277. 6618.65   8
   5  -1  -6 372587. 6780.25   7
  -5   4  -6 308971. 6423.92  14
  -4   5  -6 319211. 6747.91  14
   5  -1  -6 304183. 5566.84  13
   4   1  -6 324018. 6425.74  13
   4   1  -3 5513.42 826.584  13
  -5   4  -3 5599.06 824.764   6
  -4   5  -3 5361.50 752.954   6
   4   1  -3 7257.29 835.882  11
   4   1  -3 6400.07 610.987   2
   4   1  -3 6308.81 965.812   3
   5  -1  -3 6017.62 772.759  11
   1  -5  -3 7478.53 695.406  10
   5  -1  -3 5537.59 677.298  13
  -4   5  -3 5970.56 976.076   2
  -1  -4  -3 6415.32 865.600   8
   4   1  -3 6800.18 606.486   7
   5  -1  -3 6026.96 875.172   7
  -5   4  -3 6739.81 924.115  14
  -4   5  -3 6031.72 952.085  14
   1  -5  -3 5988.41 901.422   1
  -1  -4  -3 6765.46 901.121   1
  -4   5   0 301187. 5561.42   6
  -5   4   0 281870. 5703.34   6
   4   1   0 272293. 5405.53  11
   5  -1   0 269137. 5512.32  11
   4   1   0 265846. 6018.25   3
  -5   4   0 269853. 5894.11  14
   1  -5   0 335582. 4307.58  10
  -5   4   0 225928. 5030.03   2
  -5   4   0 299239. 3957.37   8
  -4   5   0 245672. 6182.06   2
  -1  -4   0 293887. 5368.29   8
   1  -5   0 294735. 4446.33   8
  -1  -4   0 305738. 5880.23   1
   1  -5   0 290905. 6192.12   1
   4   1   0 271934. 4425.28   7
   5  -1   0 269021. 6265.18   7
   5  -1   0 255701. 3913.99  13
  -4   5   3 5408.85 808.404   6
  -5   4   3 5511.50 847.917   6
   4   1   3 6225.02 885.925  11
   5  -1   3 5965.22 876.049  11
  -5   4   3 5675.69 781.939   2
  -1  -4   3 5887.24 812.516   1
   1  -5   3 6083.37 883.188   1
   1  -5   3 5943.20 595.297   8
  -1  -4   3 5808.88 751.457   8
  -4   5   3 6479.11 978.913   2
   4   1   3 6061.28 744.925   7
   5  -1   3 6454.49 975.089   7
   1  -5   3 6691.51 598.238   7
  -5   4   3 6111.66 851.051  14
   4   1   6 280749. 6357.04  11
   5  -1   6 283368. 6502.92  11
  -1  -4   6 306663. 6381.69   5
   1  -5   6 291932. 6513.66   5
  -5   4   6 267982. 5246.57   2
  -1  -4   6 311613. 5487.75   8
  -4   5   6 274593. 6356.70   2
   4   1   6 285266. 5703.86   7
   5  -1   6 272817. 6532.25   7
  -4   5   6 289367. 6411.76   6
  -5   4   6 263216. 6280.94   6
   4   1   9 4096.04 816.019  11
  -1  -4   9 3388.16 668.820   5
   1  -5   9 3190.30 677.655   5
  -5   4   9 3821.34 758.311   9
  -4   5   9 3572.38 667.606   9
  -1  -4   9 5460.74 783.393   8
  -5   4   9 3980.61 626.131   2
  -4   5   9 3961.48 761.616   2
   4   1   9 3725.35 718.239   7
   5  -1   9 4101.24 820.477   7
  -5   4   9 3576.08 756.653   6
  -1  -4  12 201412. 5464.60  12
   4   1  12 191097. 5813.56  11
   5  -1  12 190213. 6062.45  11
  -1  -4  12 184397. 5116.46   5
   1  -5  12 179109. 5278.91   5
  -4   5  12 185745. 4903.19   9
  -5   4  12 187907. 5387.90   9
   4   1  12 192085. 5766.04   7
  -4   5  12 193153. 5323.26   2
   5  -1  12 186628. 5834.37   7
  -1  -4  15 2205.13 626.049  12
   4   1  15 2221.76 642.770  11
   5  -1  15 2358.77 697.759  11
  -1  -4  15 2412.01 609.670   5
   1  -5  15 1799.36 555.248   5
  -4   5  15 1800.15 507.500   9
  -5   4  15 1768.01 537.515   9
   4   1  15 2093.53 647.800   7
   5  -1  15 2779.48 754.733   7
   4   1  18 109640. 4501.18  11
  -1  -4  18 108715. 4258.45   5
   1  -5  18 104758. 4349.78   5
  -1  -4  18 124200. 5079.85  12
  -4   5  18 109973. 4091.61   9
  -5   4  18 114214. 4364.42   9
   4   1  18 114795. 5261.75   7
   5  -1  18 114660. 5202.23   7
   5   0 -16 123642. 4535.87   3
  -5   5 -16 139491. 5211.27   6
   0  -5 -16 125851. 4791.00  14
   0  -5 -16 128674. 4974.71   1
  -5   5 -16 129957. 5014.35   4
  -5   5 -16 124404. 4572.27  14
   5   0 -16 128402. 4653.10  13
   5   0 -13 10.8520 49.8416  13
   0  -5 -13-2.21202 42.4952   1
  -5   5 -13 44.6886 104.464   6
   5   0 -13 105.202 136.720   3
  -5   5 -13-34.9485 74.0935   4
  -5   5 -13 63.4941 95.5312  14
  -5   5 -10 171931. 4821.42   6
   0  -5 -10 171263. 5026.49   1
   5   0 -10 163406. 5361.26   3
  -5   5 -10 177841. 5140.27  14
   5   0 -10 169216. 4777.89  13
   5   0  -7 52.9295 76.6373  13
  -5   5  -7 112.475 122.012   6
   5   0  -7 21.8869 55.2155  11
   5   0  -7 19.8603 86.4101   3
  -5   5  -7 590.141 227.652   4
   0  -5  -7-7.79904 47.2027   1
  -5   5  -7 472.794 269.371  14
  -5   5  -4 396263. 6938.22   6
   5   0  -4 355948. 5917.16  11
   5   0  -4 352019. 7708.89   3
  -5   5  -4 330233. 6933.07   2
   0  -5  -4 370350. 6623.26   8
   5   0  -4 404215. 5985.00   7
  -5   5  -4 363402. 7289.59  14
   0  -5  -4 390907. 7350.72   1
   5   0  -4 370929. 6506.99  13
  -5   5  -1-2.24219 37.0617   6
  -5   5  -1 75.7518 97.7960   2
   5   0  -1 306.689 188.709  11
   5   0  -1-20.9465 52.3355   3
   0  -5  -1 54.3345 80.3848   8
  -5   5  -1 253.661 190.576  14
  -5   5   2 165001. 4646.72   6
   5   0   2 158782. 4489.20  11
   0  -5   2 165222. 4713.11   1
   0  -5   2 172228. 3848.44   8
   5   0   2 166102. 4517.43   7
  -5   5   5-11.4065 45.6363   6
   5   0   5-1.35104 67.2961  11
  -5   5   5 43.6795 76.9715   2
   0  -5   5 26.1723 54.9051   8
   5   0   5 45.0633 89.7888   7
   5   0   8 272157. 6941.70  11
   0  -5   8 262298. 6345.60   5
  -5   5   8 258582. 5889.00   2
   5   0   8 255272. 6348.49   7
  -5   5   8 251597. 6434.31   6
   5   0  11 84.7617 127.068  11
  -5   5  11 25.6014 56.8029   2
  -5   5  11 16.7903 70.7486   9
   0  -5  11-15.4984 87.2568   5
   5   0  11 162.727 154.379   7
   5   0  14 178469. 6182.61  11
   0  -5  14 163154. 5097.44   5
  -5   5  14 162824. 4987.21   9
   5   0  14 172879. 6050.88   7
   0  -5  17 49.5897 98.5986  12
   5   0  17-43.6273 94.2666  11
   0  -5  17 223.005 190.358   5
  -5   5  17 80.1666 67.2728   9
   6  -6 -12 131624. 4654.51  10
  -6   0 -12 127776. 4673.87   8
  -6   0 -12 144273. 5346.78  14
   0   6 -12 133606. 5617.01   3
   0   6  -9-37.4437 85.4351   3
   6  -6  -9 18.1358 94.1365  10
  -6   0  -9-10.0703 95.6112   8
  -6   0  -9 8.57461 54.2069  14
   0   6  -6 183815. 5205.87   2
  -6   0  -6 157744. 4847.94   8
  -6   0  -6 173240. 4906.56  14
   6  -6  -6 170111. 6183.22   7
   0   6  -6 165372. 5324.49   3
  -6   0  -3 112.402 112.609   6
   6  -6  -3 130.415 136.147   1
   0   6  -3 54.6425 134.584   3
   0   6  -3 6.20525 29.9808   2
  -6   0  -3 34.1031 19.5724   8
  -6   0  -3 102.576 90.4484  14
   6  -6  -3 5.16307 94.1876   7
  -6   0   0 245048. 5490.00   6
   6  -6   0 220073. 7075.41   7
  -6   0   0 218916. 5908.41   8
   0   6   0 227819. 6394.85   2
  -6   0   0 224870. 4716.71  14
   0   6   0 243152. 5337.91   3
  -6   0   3 38.0633 68.8772   6
   0   6   3 304.161 249.690   2
  -6   0   3-18.0700 103.414   8
   6  -6   3 65.5453 102.119   7
   6  -6   6 148785. 5099.13   7
  -6   0   6 143453. 4363.69  12
  -6   0   6 138814. 4679.67   8
   0   6   6 139884. 5246.56   2
  -6   0   9 98.3029 144.533  12
   6  -6   9-2.67097 23.9504  11
   0   6   9 107.805 154.724   2
  -6   0   9 81.0141 131.746   8
   6  -6   9 58.9041 111.647   7
  -6   0  12 128957. 4597.46  12
   6  -6  12 141639. 5748.83  11
  -6   0  12 132824. 4733.98   8
   6  -6  12 135800. 4700.03   7
   0   6  12 136546. 5363.03   2
  -6   1 -13 1520.59 499.342   6
   5  -6 -13 1714.39 557.877   1
   6  -5 -13 1863.03 544.490  10
   5  -6 -13 2424.47 620.903  10
  -6   1 -13 1667.31 489.329   8
  -5  -1 -13 1997.51 635.345   8
  -1   6 -13 1597.39 627.716   4
  -1   6 -13 1817.95 669.441   3
  -5  -1 -13 2138.90 654.516  14
  -6   1 -13 1915.15 613.243  14
   1   5 -13 1814.52 656.614   3
   5  -6 -10 160203. 5258.64   1
  -6   1 -10 163700. 5091.31   6
   6  -5 -10 170472. 5151.02  10
   5  -6 -10 170225. 5156.71  10
  -6   1 -10 162870. 4677.36   8
  -5  -1 -10 172601. 5554.36   8
  -5  -1 -10 185015. 5656.42  14
  -1   6 -10 167041. 5822.73   3
  -6   1 -10 175797. 5405.26  14
   1   5 -10 167661. 5866.18   3
  -5  -1  -7 2420.55 590.825  14
  -6   1  -7 2420.55 599.240   6
   1   5  -7 1845.65 574.905   3
  -1   6  -7 2347.59 608.512   2
  -6   1  -7 2284.99 528.989   8
  -5  -1  -7 2603.37 656.046   8
  -6   1  -7 2197.09 550.442  14
  -1   6  -7 2225.96 618.503   3
   5  -6  -7 2237.81 628.980   1
   6  -5  -7 2344.15 687.267   7
  -6   1  -4 227942. 5577.70   6
  -1   6  -4 229409. 5636.81   3
  -6   1  -4 214601. 5209.69   8
  -5  -1  -4 221388. 5812.64   8
  -1   6  -4 243595. 6150.06   2
   1   5  -4 253804. 5472.30   2
   5  -6  -4 205119. 6033.77   1
  -5  -1  -4 233921. 5277.94  14
  -6   1  -4 230555. 5210.91  14
   1   5  -4 241412. 6060.45   3
   6  -5  -4 218261. 6662.37   7
  -6   1  -1 2738.07 611.752   6
   1   5  -1 2497.96 630.056  11
  -6   1  -1 2503.15 575.204   8
   5  -6  -1 2216.67 613.316   1
  -5  -1  -1 3095.59 699.951   8
  -1   6  -1 2369.09 668.802   2
   1   5  -1 3809.21 758.934   2
  -5  -1  -1 2493.63 488.372  14
  -1   6  -1 2113.63 486.678   3
  -6   1  -1 2537.51 508.500  14
   6  -5  -1 2411.61 717.364   7
   5  -6  -1 2542.20 713.850   7
   1   5  -1 2572.12 573.317   3
  -6   1   2 213147. 5689.41   6
   1   5   2 211345. 5820.16  11
  -1   6   2 225265. 4426.40   3
   5  -6   2 214640. 5342.50   5
  -6   1   2 204641. 5237.23   8
  -5  -1   2 218378. 5902.31   8
  -1   6   2 211040. 6602.97   2
  -5  -1   2 212979. 4066.49  14
   6  -5   2 214500. 6865.90   7
   5  -6   2 233156. 6442.99   7
   1   5   2 220929. 5921.55   2
  -6   1   2 222918. 4410.76  14
  -5  -1   2 223880. 4452.91   6
   1   5   2 232280. 4996.72   3
  -5  -1   5 1966.76 453.147  12
   1   5   5 2419.40 622.025  11
   6  -5   5 1840.26 614.104  11
   5  -6   5 4052.94 757.847   5
  -6   1   5 1663.92 489.089   8
  -5  -1   5 1970.27 541.442   8
   6  -5   5 2106.34 618.447   7
  -1   6   5 2733.40 718.137   2
   5  -6   5 1866.06 523.457   7
   1   5   5 2005.18 593.288   2
  -6   1   5 1930.56 549.171   6
   1   5   8 166676. 5609.84   2
  -5  -1   8 170288. 4791.63  12
  -6   1   8 172976. 5170.79  12
   1   5   8 175189. 5362.15  11
   6  -5   8 182216. 6249.63  11
   5  -6   8 186466. 5460.58   5
  -6   1   8 171894. 5224.72   8
  -5  -1   8 165701. 4974.90   8
   6  -5   8 170739. 5422.17   7
   5  -6   8 176890. 4889.71   7
  -1   6   8 168884. 5731.38   2
   1   5  11 1116.96 457.221   2
  -5  -1  11 1196.80 426.452  12
  -6   1  11 1214.19 449.196  12
   1   5  11 1266.48 464.849  11
   6  -5  11 1725.38 628.212  11
   5  -6  11 1347.16 525.388  11
   5  -6  11 2070.69 599.556   5
  -5  -1  11 1095.11 347.134   9
  -6   1  11 1058.36 390.661   9
  -6   1  11 1907.31 565.676   8
  -5  -1  11 1155.52 428.417   8
   6  -5  11 1114.96 438.752   7
   5  -6  11 1585.60 455.356   7
  -1   6  11 1639.44 580.691   2
   1   5  14 143237. 5535.87   2
  -5  -1  14 133065. 4568.79  12
  -6   1  14 137977. 4850.18  12
   1   5  14 139457. 4972.24  11
   6  -5  14 155317. 6094.56  11
   5  -6  14 140704. 5236.77   5
  -6   1  14 135611. 4607.46   9
  -6   1  14 134746. 4944.69   8
  -5  -1  14 134161. 4726.15   8
   6  -5  14 141521. 4921.98   7
  -1   6  14 147483. 5527.27   2
  -6   2 -14 150292. 5113.00   6
   4  -6 -14 150510. 5338.32   1
   6  -4 -14 150935. 4731.03  10
   4  -6 -14 167285. 5446.11  10
  -4  -2 -14 154230. 5620.74   8
  -2   6 -14 178343. 6498.12   4
  -2   6 -14 194151. 7328.02   3
  -4  -2 -14 170903. 6021.06  14
  -6   2 -14 175200. 6074.30  14
   2   4 -14 161018. 6513.80   3
  -6   2 -11 5141.93 899.032   6
   4  -6 -11 5090.65 960.854   1
   6  -4 -11 5865.87 926.811  10
   4  -6 -11 5932.62 988.851  10
  -4  -2 -11 6962.45 1161.70  14
  -4  -2 -11 6691.06 1159.22   8
  -2   6 -11 6155.57 1111.74   4
  -2   6 -11 5698.88 1125.36   3
  -6   2 -11 6214.97 1047.55  14
   2   4 -11 5830.27 1136.63   3
   4  -6  -8 190771. 5861.45   1
  -6   2  -8 179485. 5167.34   6
   6  -4  -8 190593. 5057.99  11
   4  -6  -8 191092. 5531.13  10
  -2   6  -8 201189. 5798.40   2
  -6   2  -8 200010. 4550.56   8
  -4  -2  -8 191780. 5972.29   8
  -4  -2  -8 194358. 5548.36  14
  -6   2  -8 187554. 5303.04  14
   6  -4  -8 184646. 5759.87   7
  -2   6  -8 175807. 5488.15   3
   2   4  -8 180238. 5927.42   3
   2   4  -5 8411.66 1210.14   3
  -6   2  -5 8082.02 1066.79   6
   2   4  -5 8379.00 1110.78  11
  -2   6  -5 7746.45 1168.80   2
  -6   2  -5 7989.08 923.248   8
  -4  -2  -5 8731.92 1197.45   8
  -4  -2  -5 8909.30 1077.75  14
  -2   6  -5 6871.29 969.203   3
   4  -6  -5 9838.77 1378.83   1
  -6   2  -5 8428.29 1046.70  14
   6  -4  -5 7908.29 1210.62   7
   2   4  -2 281825. 6440.44   3
  -6   2  -2 263171. 5948.30   6
   2   4  -2 261926. 6198.89  11
   6  -4  -2 267701. 6650.25  11
  -6   2  -2 257689. 5370.37   8
  -4  -2  -2 260132. 6197.93   8
  -2   6  -2 293537. 7441.71   2
   4  -6  -2 280313. 7122.06   1
  -2   6  -2 265073. 5420.48   3
  -4  -2  -2 272703. 5375.09  14
   2   4  -2 306141. 5988.21   2
   6  -4  -2 249139. 7058.95   7
  -6   2  -2 269677. 5456.95  14
  -6   2   1 9613.05 1174.91   6
   2   4   1 11772.6 1239.37   3
   2   4   1 9197.32 1181.61  11
   6  -4   1 9326.10 1300.24  11
  -6   2   1 9701.25 1048.19   8
   4  -6   1 10049.8 1311.64   1
  -4  -2   1 10031.2 1213.09   8
  -2   6   1 8823.66 1323.49   2
  -2   6   1 8854.27 892.549   3
  -4  -2   1 9690.10 904.638  14
   6  -4   1 8892.88 1340.97   7
   4  -6   1 10533.2 1268.84   7
  -6   2   1 9509.94 936.435  14
   2   4   1 9275.51 1083.95   2
  -6   2   4 212122. 5746.65   6
   2   4   4 214563. 5688.22   2
   2   4   4 233030. 5051.30   3
  -4  -2   4 216616. 4322.73  12
   2   4   4 214380. 5783.36  11
   6  -4   4 216044. 6670.02  11
  -4  -2   4 253056. 4770.89   5
   4  -6   4 224178. 6191.39   5
  -6   2   4 214153. 5121.37   8
  -4  -2   4 215625. 5646.65   8
  -2   6   4 190442. 6246.80   2
   6  -4   4 211917. 6421.41   7
  -4  -2   4 220076. 3796.55  14
   4  -6   4 226078. 5225.27   7
  -6   2   4 240335. 4258.29  14
  -4  -2   7 7296.75 906.146  12
   2   4   7 7793.76 1163.66   2
   2   4   7 7882.12 1133.88  11
   6  -4   7 8201.15 1342.65  11
  -4  -2   7 9091.87 908.542   5
   4  -6   7 7713.86 1169.46   5
  -6   2   7 7345.97 1026.40   8
  -4  -2   7 6753.09 968.680   8
  -2   6   7 8418.67 1273.80   2
   6  -4   7 7587.33 1163.99   7
   4  -6   7 8249.01 947.836   7
  -6   2   7 7477.10 1111.32   6
  -4  -2  10 186828. 5063.05  12
  -6   2  10 189109. 5473.98  12
   2   4  10 180148. 5896.24   2
   2   4  10 187242. 5663.72  11
   6  -4  10 198629. 6748.70  11
   4  -6  10 176531. 5821.95   5
  -6   2  10 188994. 5412.46   9
  -6   2  10 185670. 5528.48   8
  -4  -2  10 184659. 5171.59   8
   6  -4  10 181751. 5624.96   7
  -2   6  10 179446. 5822.03   2
  -4  -2  13 4740.13 847.178  12
  -6   2  13 5326.95 949.278  12
   2   4  13 5199.07 1049.05   2
   2   4  13 5324.17 980.896  11
   6  -4  13 5693.11 1181.02  11
  -2   6  13 5227.90 985.730   2
   4  -6  13 4667.89 983.781   5
  -6   2  13 5326.65 948.931   9
  -4  -2  13 4069.28 794.255   8
   6  -4  13 5164.43 957.647   7
  -4  -2  16 125273. 4530.59  12
  -6   2  16 130147. 4761.76  12
   2   4  16 132645. 5505.05   2
   2   4  16 129800. 4852.62  11
   4  -6  16 120746. 5178.58   5
  -6   2  16 130754. 4919.89   9
  -4  -2  16 116385. 4447.55   8
   6  -4  16 127564. 4880.90   7
  -2   6  16 131157. 4915.63   2
   3   3 -15 158.427 176.691  13
   3  -6 -15 205.415 205.576   1
  -6   3 -15 215.142 181.363   6
  -3   6 -15 324.836 248.780   6
  -3  -3 -15 189.908 180.899   1
   3   3 -15 175.130 183.978   3
   3  -6 -15 906.290 371.806  10
   6  -3 -15 221.747 177.955  10
  -3  -3 -15 1068.32 484.820   8
  -3   6 -15 122.292 140.577   4
  -3  -3 -15 288.625 251.114  14
  -6   3 -15 244.430 219.529  14
   3   3 -12 186294. 5725.32  13
  -6   3 -12 168278. 5169.48   6
  -3   6 -12 204851. 5298.75   6
   3  -6 -12 186948. 5999.52   1
   6  -3 -12 175304. 5004.91  10
   3  -6 -12 180337. 5211.96  10
  -3  -3 -12 192734. 5135.66   1
  -3   6 -12 197483. 5946.95   4
  -3  -3 -12 179902. 6065.34   8
  -3   6 -12 199340. 6720.55   3
  -3  -3 -12 189556. 6215.03  14
  -6   3 -12 181623. 5767.25  14
   6  -3 -12 164322. 5014.00   7
   3   3 -12 187353. 6643.46   3
  -6   3  -9 322.799 210.604   6
  -3   6  -9 378.659 211.705   6
  -3   6  -9 328.988 236.733   2
  -3   6  -9 306.441 234.787   3
  -3  -3  -9 717.124 292.121   1
   3  -6  -9 353.722 228.169  10
   3   3  -9 367.288 275.795   3
   6  -3  -9 479.313 272.035   3
  -3  -3  -9 341.739 266.507   8
  -3   6  -9 277.881 191.306   4
   3  -6  -9 254.589 208.007   1
  -3  -3  -9 541.903 323.860  14
  -6   3  -9 336.293 237.633  14
   6  -3  -9 685.340 324.976   7
   3  -6  -6 192666. 5743.56   1
   3   3  -6 214926. 6517.48   3
  -3  -3  -6 214788. 4793.03   1
  -6   3  -6 195375. 5320.40   6
  -3   6  -6 215854. 4496.27   6
   3   3  -6 206887. 4893.29  11
   6  -3  -6 196023. 5023.90  11
   3  -6  -6 200095. 5057.99  10
  -3   6  -6 217974. 6541.63   2
  -6   3  -6 218842. 4336.43   8
  -3  -3  -6 193998. 5922.98   8
  -3   6  -6 230427. 4836.93   4
  -3   6  -6 179464. 5060.46   3
  -3  -3  -6 218663. 6029.37  14
   6  -3  -6 199783. 5798.65   7
  -6   3  -6 190343. 5094.20  14
  -6   3  -3 300.773 194.332   6
  -3   6  -3 465.992 212.175   6
   3   3  -3 427.511 252.594  11
  -3   6  -3 424.155 217.971   3
   6  -3  -3 443.346 253.631  11
  -3   6  -3 464.064 299.039   2
   3   3  -3 433.075 281.453   3
   3   3  -3 363.003 182.580   2
   3  -6  -3 349.216 240.479   1
  -6   3  -3 431.852 185.399   8
  -3  -3  -3 377.343 240.576   8
  -3  -3  -3 553.060 232.895   1
  -3  -3  -3 517.724 263.594  14
  -6   3  -3 319.977 187.988  14
   6  -3  -3 474.387 292.573   7
  -3   6   0 429868. 6607.01   6
   3   3   0 329057. 5984.16   2
  -6   3   0 306719. 6523.08   6
   3   3   0 350348. 7502.77   3
   3   3   0 348686. 7230.32  11
   6  -3   0 304677. 7103.27  11
  -6   3   0 301140. 5272.58   8
  -3  -3   0 374412. 5647.43   1
  -3  -3   0 316124. 6486.86   8
  -3   6   0 297153. 7436.00   2
   3  -6   0 320788. 7247.27   1
  -3  -3   0 351970. 6215.03  14
   6  -3   0 281921. 7224.80   7
  -6   3   0 303365. 5586.97  14
   3  -6   0 376999. 7031.58   7
  -3  -3   3 484.057 184.598  12
  -6   3   3 373.939 237.433   6
   3  -6   3 369.086 238.154   1
   3   3   3 256.372 192.060  11
   6  -3   3 320.243 240.449  11
  -3   6   3 401.533 271.971   2
   3   3   3 466.033 244.540   2
  -3  -3   3 427.198 216.041   5
  -6   3   3 268.984 168.224   8
  -3  -3   3 406.178 238.126   8
  -3  -3   3 548.288 223.605  14
   3   3   3 509.646 212.547   7
   6  -3   3 586.945 334.335   7
  -6   3   3 415.161 199.155  14
   3  -6   3 386.861 200.251   7
  -3   6   3 822.128 321.760   6
  -3  -3   6 198463. 4578.84  12
   3   3   6 204224. 5121.10   3
   3   3   6 177128. 5346.50  11
   3   3   6 190638. 5457.77   2
   3  -6   6 210561. 4201.12   7
   6  -3   6 179685. 5911.93  11
  -3  -3   6 196725. 4816.89   5
   3  -6   6 184302. 5604.69   5
  -6   3   6 186960. 4902.41   8
  -3  -3   6 187095. 4919.71   8
   3   3   6 196903. 4830.81   7
  -3   6   6 177873. 5967.81   2
   6  -3   6 185755. 5925.87   7
  -6   3   6 182754. 5529.19   6
  -3  -3   9 359.374 226.321  12
  -6   3   9 458.428 281.139   6
   3   3   9 291.179 208.517  11
   6  -3   9 246.337 208.242  11
   3   3   9 388.412 277.398   2
  -3  -3   9 337.992 213.589   5
   3  -6   9 261.203 221.314   5
  -6   3   9 545.930 296.871   8
  -3  -3   9 394.801 223.445   8
  -3   6   9 922.207 408.049   2
   3   3   9 248.176 194.831   7
   6  -3   9 359.028 249.907   7
  -3  -3  12 168734. 5091.51  12
  -6   3  12 172577. 5307.53  12
   3   3  12 175053. 5732.53  11
   6  -3  12 179286. 6676.68  11
   3   3  12 178590. 6292.15   2
  -3  -3  12 169190. 4762.03   5
   3  -6  12 156731. 5466.14   5
  -6   3  12 176824. 5657.14   9
  -3  -3  12 153711. 4732.93   8
   3   3  12 167552. 5510.05   7
   6  -3  12 159203. 5508.92   7
  -3   6  12 157599. 5292.77   2
  -3  -3  15 255.251 217.095  12
  -6   3  15 199.071 189.932  12
   3   3  15 355.283 267.170  11
   6  -3  15 229.849 174.266  11
  -3   6  15 89.9746 121.323   2
   3   3  15 128.573 152.151   2
  -3  -3  15 211.662 198.506   5
   3  -6  15 238.198 240.635   5
  -6   3  15 263.462 215.323   9
  -3  -3  15 181.928 177.851   8
   6  -3  15 162.336 182.899   7
  -6   4 -16 133390. 5084.44   6
  -4   6 -16 143547. 5146.20   6
   2  -6 -16 138521. 5387.83   1
  -2  -4 -16 134845. 4923.03   1
  -4   6 -16 149029. 5616.86   4
  -2  -4 -16 133268. 5165.70  14
  -6   4 -16 130839. 4918.23  14
   6  -2 -16 128653. 4675.11  13
   4   2 -16 120026. 4938.28   3
   4   2 -16 128051. 4773.04  13
   4   2 -13 5275.78 1052.53   3
   6  -2 -13 5259.39 874.874   3
  -6   4 -13 5044.29 915.116   6
  -4   6 -13 5185.37 907.697   6
   2  -6 -13 5635.36 1026.55   1
  -2  -4 -13 5280.20 912.717   1
  -4   6 -13 5809.07 1008.30   4
  -2  -4 -13 6887.25 1192.12  14
  -6   4 -13 5108.65 950.467  14
   6  -2 -13 4943.10 868.339  13
   4   2 -13 5072.01 920.715  13
   4   2 -10 197138. 6124.19   3
  -6   4 -10 195131. 5356.02   6
  -4   6 -10 205642. 5120.96   6
   6  -2 -10 200184. 5798.79   3
   2  -6 -10 200088. 5832.36   1
  -2  -4 -10 198643. 5179.02   1
   6  -2 -10 208892. 5106.29  10
   2  -6 -10 205522. 4988.74  10
  -2  -4 -10 210177. 6424.02   8
  -2  -4 -10 204344. 6236.84  14
   6  -2 -10 212638. 5502.40   7
  -6   4 -10 201114. 5740.24  14
   6  -2 -10 197200. 5222.56  13
   4   2 -10 201163. 5674.02  13
   4   2  -7 7567.60 1120.44  13
   2  -6  -7 7912.74 1113.44   1
   4   2  -7 7770.08 1179.41   3
  -6   4  -7 7103.62 994.029   6
  -4   6  -7 7647.87 919.388   6
  -2  -4  -7 12120.9 1228.14   1
   6  -2  -7 8996.05 980.847  11
   6  -2  -7 8338.12 1255.31   3
   2  -6  -7 9162.10 998.087  10
  -4   6  -7 7223.98 1150.28   2
  -2  -4  -7 8574.30 1197.11   8
   6  -2  -7 8049.76 1102.53   7
  -6   4  -7 7876.28 1090.26  14
   6  -2  -7 7703.95 936.497  13
  -6   4  -4 211622. 5458.91   6
  -4   6  -4 238941. 5121.82   6
   4   2  -4 217685. 6024.63   3
   4   2  -4 229119. 5162.89  11
   6  -2  -4 224088. 5286.04  11
   2  -6  -4 253978. 4899.27  10
  -4   6  -4 224803. 6588.49   2
  -2  -4  -4 219457. 5838.10   8
   6  -2  -4 240730. 6155.67   7
   2  -6  -4 219502. 5910.67   1
  -2  -4  -4 238157. 5525.46   1
  -6   4  -4 215613. 5398.14  14
   6  -2  -4 225610. 4505.66  13
  -4   6  -1 9338.63 1036.83   6
  -6   4  -1 8872.46 1120.38   6
   4   2  -1 9474.37 928.130   2
   4   2  -1 9850.74 1127.34  11
   4   2  -1 9498.77 1233.51   3
   6  -2  -1 8907.26 1114.86  11
   2  -6  -1 11904.4 1011.94  10
  -4   6  -1 9654.50 1351.34   2
  -2  -4  -1 10025.7 1140.59   8
  -2  -4  -1 10909.8 1131.04   1
   2  -6  -1 9684.08 1256.70   1
   6  -2  -1 9771.71 1268.27   7
  -6   4  -1 9980.94 1098.40  14
  -4   6   2 305830. 6296.65   6
  -6   4   2 262348. 6249.87   6
   4   2   2 278965. 6410.07  11
   4   2   2 266039. 6345.02   3
   6  -2   2 260835. 6380.70  11
  -6   4   2 271400. 4929.51   8
  -2  -4   2 290965. 5762.65   1
   2  -6   2 266774. 6449.30   1
  -2  -4   2 277628. 5913.03   8
  -4   6   2 230195. 6577.46   2
   4   2   2 296165. 5041.33   7
   6  -2   2 256545. 7063.05   7
   2  -6   2 329889. 5339.85   7
  -6   4   2 266620. 5510.74  14
  -6   4   5 7457.85 1101.93   6
  -2  -4   5 8746.48 924.075  12
   4   2   5 7868.09 1129.75  11
   4   2   5 8687.38 1115.88   3
   6  -2   5 8016.88 1182.07  11
  -2  -4   5 8356.36 1070.73   5
   2  -6   5 7081.43 1076.80   5
  -6   4   5 8121.01 956.236   8
  -2  -4   5 7766.74 981.346   8
  -4   6   5 8997.16 1311.37   2
   4   2   5 10917.0 1120.50   7
   6  -2   5 10429.7 1457.14   7
  -4   6   5 8859.82 1170.53   6
  -2  -4   8 196864. 5030.94  12
   4   2   8 186887. 5794.12  11
   6  -2   8 179553. 5950.16  11
   4   2   8 202040. 5343.97   3
  -2  -4   8 171882. 4776.39   5
   2  -6   8 166444. 5277.90   5
  -2  -4   8 186197. 4674.16   8
  -4   6   8 193256. 6079.31   2
   4   2   8 184433. 5142.22   7
   6  -2   8 181823. 6189.52   7
  -6   4   8 174899. 5494.64   6
  -2  -4  11 5144.46 891.225  12
   4   2  11 5485.11 1037.19  11
   6  -2  11 5493.04 1124.66  11
  -2  -4  11 5068.81 842.740   5
   2  -6  11 4596.13 892.586   5
  -6   4  11 5295.27 967.848   9
  -2  -4  11 5368.52 839.161   8
   4   2  11 5236.78 962.509   7
  -4   6  11 5515.67 967.215   2
   6  -2  11 5315.98 1064.74   7
  -2  -4  14 154563. 5335.54  12
   4   2  14 153155. 5657.36  11
   6  -2  14 149066. 6080.04  11
  -2  -4  14 141271. 4617.36   5
   2  -6  14 138747. 4959.27   5
  -6   4  14 144707. 5049.48   9
  -4   6  14 147719. 4351.75   9
   4   2  14 141499. 5349.09   7
  -4   6  14 131567. 4523.73   2
   6  -2  14 153808. 5858.79   7
   4   2  17 3554.10 862.536  11
   5   1 -14 142372. 5338.91   3
   6  -1 -14 138336. 4832.76   3
  -6   5 -14 152065. 5120.15   6
  -5   6 -14 162167. 5321.40   6
   1  -6 -14 157343. 5477.24   1
  -1  -5 -14 153491. 5194.40   1
  -6   5 -14 155061. 5194.80   4
  -1  -5 -14 157514. 5591.67  14
  -6   5 -14 144666. 5046.18  14
  -5   6 -14 147282. 5021.64  14
   6  -1 -14 144535. 4855.60  13
   5   1 -14 148063. 5074.09  13
   5   1 -11 1420.06 524.632   3
  -6   5 -11 1213.96 431.319   6
  -5   6 -11 1230.59 428.565   6
   6  -1 -11 1660.19 547.228   3
   1  -6 -11 1455.14 499.207   1
  -1  -5 -11 1367.19 469.916   1
  -6   5 -11 1251.64 448.713  14
  -5   6 -11 1297.45 462.594  14
   6  -1 -11 1236.52 424.168  13
   5   1 -11 1110.91 412.791  13
   1  -6  -8 176145. 5299.05   1
  -1  -5  -8 184217. 5154.16   1
  -6   5  -8 175434. 5000.42   6
  -5   6  -8 179583. 4797.98   6
   5   1  -8 174744. 5702.72   3
   6  -1  -8 185810. 6141.38   3
  -1  -5  -8 177289. 5376.98   8
  -6   5  -8 179331. 5354.74  14
  -5   6  -8 178859. 5397.06  14
   6  -1  -8 174181. 4687.10  13
   5   1  -8 177341. 5195.51  13
   5   1  -5 1741.66 507.609  13
  -6   5  -5 1853.94 504.421   6
  -5   6  -5 1713.69 469.399   6
   5   1  -5 3396.79 781.411   3
   5   1  -5 2171.45 487.785  11
   6  -1  -5 2334.95 519.948  11
   6  -1  -5 2156.30 647.389   3
   1  -6  -5 2319.32 408.126  10
  -5   6  -5 1803.65 572.140   2
  -1  -5  -5 2103.56 553.041   8
   1  -6  -5 2231.74 500.426   8
   6  -1  -5 2361.10 557.878   7
   1  -6  -5 2168.81 586.172   1
  -6   5  -5 1953.29 541.935  14
  -1  -5  -5 2323.36 574.655   1
  -5   6  -5 1864.69 552.814  14
   6  -1  -5 1982.25 469.281  13
  -5   6  -2 234444. 5616.93   6
  -6   5  -2 222663. 5751.58   6
   5   1  -2 219881. 5223.59  11
   5   1  -2 219618. 6206.35   3
   6  -1  -2 218011. 5328.90  11
  -5   6  -2 206410. 6162.98   2
  -1  -5  -2 220959. 5407.64   8
   1  -6  -2 238650. 4783.20   8
  -1  -5  -2 239476. 6031.50   1
   1  -6  -2 222594. 6086.79   1
   6  -1  -2 222486. 5596.23   7
  -6   5  -2 217677. 5724.39  14
  -5   6   1 2193.66 544.932   6
  -6   5   1 2221.07 573.643   6
   5   1   1 2838.23 623.094  11
   6  -1   1 2586.91 614.039  11
   5   1   1 2465.70 641.783   3
  -6   5   1 2265.76 537.815   2
  -5   6   1 2437.76 665.947   2
  -1  -5   1 2552.98 595.803   1
  -1  -5   1 2724.63 562.990   8
   1  -6   1 2694.83 663.163   1
   5   1   1 2818.36 519.467   7
   6  -1   1 5391.51 922.586   7
  -6   5   1 2807.53 631.242  14
  -5   6   4 223107. 5804.87   6
  -6   5   4 216769. 5954.93   6
   5   1   4 231520. 6066.19  11
   6  -1   4 229317. 6112.73  11
   5   1   4 234414. 6139.58   3
  -6   5   4 203069. 4984.96   2
   1  -6   4 234043. 6108.78   1
  -1  -5   4 248835. 5304.34   8
  -5   6   4 215168. 6165.80   2
   5   1   4 242599. 5486.11   7
   6  -1   4 223901. 6505.84   7
  -1  -5   7 2311.68 525.049  12
   5   1   7 2308.04 657.825  11
   6  -1   7 2940.06 734.321  11
   5   1   7 2238.28 591.746   3
  -1  -5   7 1958.20 558.343   5
   1  -6   7 1935.74 578.771   5
  -6   5   7 2358.05 527.821   2
  -1  -5   7 2192.42 485.180   8
  -5   6   7 2398.27 643.335   2
   5   1   7 2091.19 558.373   7
   6  -1   7 2136.80 652.888   7
  -5   6   7 2659.01 668.556   6
  -6   5   7 1966.09 574.177   6
  -1  -5  10 174991. 5230.52  12
   5   1  10 164548. 5878.57  11
   6  -1  10 168880. 6083.37  11
  -1  -5  10 154197. 4851.62   5
   1  -6  10 142634. 4873.22   5
  -5   6  10 157174. 5173.89   2
   5   1  10 162609. 5457.50   7
   6  -1  10 155469. 5785.92   7
  -6   5  10 159282. 5350.70   6
  -1  -5  13 1986.28 602.217  12
   5   1  13 1733.66 619.467  11
   6  -1  13 1764.25 663.503  11
  -1  -5  13 1303.07 451.865   5
   1  -6  13 1354.56 470.537   5
  -6   5  13 1465.93 490.659   9
   5   1  13 1618.48 584.127   7
   6  -1  13 1339.30 559.283   7
  -5   6  16 110841. 4055.79   9
   6   0 -12 132971. 5248.13   3
  -6   6 -12 150351. 4943.38   6
   0  -6 -12 157107. 5280.59   1
  -6   6 -12 147456. 5060.53  14
   6   0 -12 139051. 4837.27  13
   6   0  -9 23.0701 58.1248  13
  -6   6  -9-20.7939 81.0364   6
   0  -6  -9 20.2248 75.7608   8
   0  -6  -9-34.8005 75.4380   1
  -6   6  -9 90.7510 126.199  14
  -6   6  -6 148193. 4570.30   6
   6   0  -6 160021. 5761.65   3
   0  -6  -6 143377. 4335.31   8
   0  -6  -6 147718. 4878.71   1
  -6   6  -6 153648. 5118.61  14
   6   0  -6 153035. 4596.00  13
  -6   6  -3 4.27898 53.1008   6
  -6   6  -3 103.798 120.769   2
   6   0  -3 145.847 141.508  11
   6   0  -3 38.2634 86.0756   3
   0  -6  -3-17.3383 68.0900   8
  -6   6  -3 139.810 160.145  14
  -6   6   0 234693. 6097.43   6
   6   0   0 226695. 5791.18  11
   6   0   0 239276. 6816.90   3
   0  -6   0 253025. 5262.32   8
   0  -6   0 246141. 6506.84   1
   6   0   0 246243. 5468.10   7
   0  -6   3-36.8297 147.145   1
  -6   6   3 4.52136 63.4918   6
  -6   6   3 186.991 187.987   2
   6   0   3 24.9634 50.1351  11
   6   0   3 39.0353 79.1518   7
   6   0   6 173698. 5692.84  11
   0  -6   6 165088. 5392.98   5
  -6   6   6 150866. 4877.36   2
   6   0   6 163896. 5412.37   7
  -6   6   6 154007. 5120.76   6
  -6   6   9 57.9769 98.6872   6
  -6   6   9-9.17977 117.824   2
   6   0   9-52.0046 103.414  11
   0  -6   9-17.1926 56.8731   5
   6   0   9-3.79413 57.8655   7
   6   0  12 131363. 5842.49  11
   0  -6  12 112198. 4355.22   5
   6   0  12 125532. 5407.32   7
  -7   0  -7 13.3989 73.2004   8
  -7   0  -7 43.2733 88.6913  14
   7  -7  -7 122.079 238.917   7
  -7   0  -4 122904. 4653.20   8
  -7   0  -4 120916. 4109.74  14
   7  -7  -4 118033. 5455.67   7
   0   7  -4 122750. 4543.08   3
   0   7  -1 10.3525 42.9722   2
  -7   0  -1 99.3397 151.691   8
   7  -7  -1-140.092 182.374   7
   7  -7   2 141844. 5926.28   7
  -7   0   2 135624. 4874.56   8
   0   7   2 122941. 4749.64   2
   0   7   5 11.6983 94.8583   2
  -7   0   5 250.731 197.531   8
   7  -7   5 136.770 158.506   7
   7  -7   8 138859. 5931.79  11
   7  -7   8 128135. 4959.12   7
   7  -6 -11 5966.92 1008.33  10
  -6  -1 -11 5955.27 1089.41   8
  -6  -1 -11 6511.07 1137.52  14
  -7   1 -11 6561.76 1139.37  14
   6  -7  -8 122923. 4575.59  10
  -7   1  -8 117212. 4200.38   8
  -6  -1  -8 126336. 4871.27   8
  -1   7  -8 125907. 4979.86   3
  -6  -1  -8 134235. 4788.85  14
  -7   1  -8 131941. 4745.77  14
   7  -6  -8 111477. 5072.89   7
   1   6  -8 127009. 5073.82   3
  -7   1  -5 7979.19 1103.40   6
  -7   1  -5 6499.15 991.855   8
  -1   7  -5 6550.77 1086.76   2
  -6  -1  -5 7234.35 1151.34   8
   6  -7  -5 7412.95 1184.26   1
  -6  -1  -5 7551.65 1039.41  14
  -1   7  -5 6742.47 1056.11   3
  -7   1  -5 7449.42 1041.80  14
   7  -6  -5 7693.18 1352.26   7
   6  -7  -5 8067.07 1386.13   7
   1   6  -5 6722.31 1079.39   3
  -7   1  -2 195374. 5561.80   6
   6  -7  -2 168007. 5523.06   1
  -7   1  -2 171367. 5114.68   8
  -6  -1  -2 186691. 5936.54   8
  -1   7  -2 187720. 6123.64   2
   1   6  -2 201328. 5708.78   2
  -1   7  -2 188846. 5083.77   3
  -6  -1  -2 178914. 4610.31  14
   7  -6  -2 178630. 6559.81   7
  -7   1  -2 189960. 4907.32  14
   6  -7  -2 185197. 6552.80   7
   1   6  -2 187271. 5301.53   3
  -7   1   1 7235.40 1039.89   8
  -6  -1   1 8591.47 1280.88   8
  -1   7   1 6644.97 1195.49   2
   1   6   1 6884.65 1059.77   2
   7  -6   1 7585.37 1352.96   7
   6  -7   1 8440.55 1388.93   7
   1   6   1 8028.78 1007.86   3
  -7   1   1 8270.82 1162.64   6
   7  -6   4 128243. 5303.53  11
   7  -6   4 136002. 5664.64   7
  -7   1   4 122395. 4315.96   8
  -6  -1   4 128892. 4774.09   8
  -1   7   4 128315. 5223.86   2
   6  -7   4 127169. 4825.98   7
   1   6   4 127501. 4775.11   2
  -7   1   4 133393. 4721.19   6
   1   6   7 6785.26 1140.77  11
   7  -6   7 6073.17 1201.37  11
  -7   1   7 5562.10 967.174   8
  -6  -1   7 5906.55 994.871   8
  -1   7   7 5461.01 1070.72   2
   7  -6   7 5988.23 1132.87   7
   6  -7   7 5943.98 991.856   7
   1   6   7 6378.10 1138.08   2
   7  -6  10 151878. 6256.49  11
   6  -7  10 146135. 5848.40  11
  -7   1  10 136267. 4914.39   8
  -6  -1  10 134996. 4838.16   8
   7  -6  10 142400. 5302.53   7
   6  -7  10 130892. 4495.00   7
  -1   7  10 129931. 5264.18   2
   1   6  10 136739. 5405.25   2
   5  -7 -12 121051. 4952.14   1
  -7   2 -12 122454. 4788.47   6
   7  -5 -12 131546. 4666.10  10
   5  -7 -12 126380. 4633.13  10
  -5  -2 -12 135351. 5478.67   8
  -2   7 -12 136547. 5800.53   3
  -5  -2 -12 140556. 5499.17  14
  -7   2 -12 136986. 5287.55  14
   7  -5 -12 112552. 4619.34   7
   2   5 -12 123922. 5482.04   3
  -7   2  -9 891.569 392.096   6
  -2   7  -9 908.753 436.614   3
   5  -7  -9 908.026 408.614  10
   2   5  -9 710.617 396.485   3
  -2   7  -9 958.530 410.713   2
   5  -7  -9 864.067 411.210   1
  -5  -2  -9 1067.25 473.898   8
  -5  -2  -9 950.302 415.606  14
  -7   2  -9 1278.23 479.585  14
   7  -5  -9 881.851 424.488   7
  -7   2  -6 162492. 5380.38   6
   7  -5  -6 146316. 4941.76  11
   5  -7  -6 154440. 5114.54  10
  -2   7  -6 164943. 5639.19   2
  -7   2  -6 160064. 4527.00   8
  -5  -2  -6 164922. 5653.52   8
   5  -7  -6 153738. 5649.68   1
  -2   7  -6 158169. 5153.27   3
  -5  -2  -6 179160. 5266.46  14
   7  -5  -6 164994. 5992.29   7
  -7   2  -6 167093. 5037.22  14
   2   5  -6 158895. 5517.56   3
  -7   2  -3 1178.58 441.003   6
   7  -5  -3 1135.09 456.839  11
  -7   2  -3 1297.55 409.691   8
  -5  -2  -3 1565.94 545.622   8
  -2   7  -3 1177.72 494.097   2
   5  -7  -3 1448.33 567.560   1
  -2   7  -3 1033.92 378.073   3
  -5  -2  -3 1327.00 417.487  14
   7  -5  -3 1275.04 539.482   7
  -7   2  -3 1147.43 390.853  14
   5  -7  -3 1700.35 601.873   7
   2   5  -3 1212.21 448.453   3
  -7   2   0 191530. 5811.31   6
   2   5   0 183973. 5668.65  11
   7  -5   0 183933. 6051.46  11
   5  -7   0 181851. 6250.73   1
  -7   2   0 173369. 4751.95   8
  -5  -2   0 198815. 6096.46   8
  -2   7   0 208044. 7132.18   2
  -2   7   0 201727. 4721.52   3
   2   5   0 198620. 5328.45   2
  -5  -2   0 186575. 4419.23  14
   7  -5   0 179536. 6448.26   7
   5  -7   0 212573. 6596.03   7
  -7   2   0 183956. 4496.77  14
   2   5   0 195330. 5406.08   3
  -7   2   3 1219.77 473.888   6
   2   5   3 1333.07 483.445  11
   7  -5   3 1205.05 509.169  11
   5  -7   3 1357.66 495.605   5
  -7   2   3 1211.51 403.141   8
  -5  -2   3 1238.21 473.175   8
  -2   7   3 1127.53 489.702   2
   7  -5   3 1448.03 574.323   7
   5  -7   3 1298.10 453.406   7
   2   5   3 1429.24 473.286   2
   2   5   3 1639.39 453.706   3
   2   5   6 156441. 5347.38  11
   7  -5   6 162533. 6221.57  11
   5  -7   6 149920. 5149.05   5
  -7   2   6 152104. 4718.85   8
  -5  -2   6 159186. 5094.45   8
  -2   7   6 145358. 5530.18   2
   7  -5   6 168118. 6239.52   7
   5  -7   6 155661. 4578.76   7
  -7   2   6 155261. 5356.58   6
   2   5   6 152597. 5153.30   2
   2   5   9 1033.74 456.320   2
   2   5   9 1665.96 559.445  11
   7  -5   9 1317.59 583.498  11
   5  -7   9 1063.97 441.234   5
  -7   2   9 2548.00 637.886   8
  -5  -2   9 992.581 397.572   8
  -2   7   9 1347.43 529.651   2
   7  -5   9 1983.40 650.245   7
   2   5  12 117263. 5054.69   2
  -5  -2  12 111509. 4087.74  12
   2   5  12 120148. 4910.83  11
   7  -5  12 133880. 5906.79  11
   5  -7  12 111141. 4725.52   5
  -7   2  12 114019. 4557.82   8
  -5  -2  12 113929. 4400.41   8
   7  -5  12 118866. 4969.27   7
  -2   7  12 115457. 4950.16   2
   4  -7 -13 1778.05 608.795   1
  -7   3 -13 1768.55 573.540   6
   7  -4 -13 1894.49 554.154  10
   4  -7 -13 2214.71 612.991  10
  -4  -3 -13 1866.95 638.594   8
  -3   7 -13 1877.77 677.729   3
  -4  -3 -13 2470.18 766.486  14
  -7   3 -13 1902.79 616.405  14
   7  -4 -13 1637.33 531.229   7
   3   4 -13 1475.36 578.782   3
   4  -7 -10 183772. 6262.97   1
  -7   3 -10 175557. 5567.73   6
   7  -4 -10 187631. 5580.52  10
   4  -7 -10 178275. 5292.01  10
  -3   7 -10 166632. 5357.74   2
  -4  -3 -10 189605. 6462.40   8
  -3   7 -10 179940. 6086.66   3
  -4  -3 -10 202844. 6436.34  14
   7  -4 -10 164538. 5435.48   7
  -7   3 -10 181640. 5641.10  14
   3   4 -10 192445. 6639.75   3
   3   4  -7 2518.50 742.153   3
  -7   3  -7 2407.69 634.892   6
   7  -4  -7 2500.20 614.060  11
   4  -7  -7 3156.73 702.199  10
  -3   7  -7 2479.68 718.099   2
  -4  -3  -7 2937.68 797.120   8
  -3   7  -7 2529.66 650.372   3
  -4  -3  -7 3373.88 768.008  14
   4  -7  -7 2962.77 785.549   1
   7  -4  -7 2389.74 688.282   7
  -7   3  -7 2599.32 632.400  14
   3   4  -4 171760. 5756.89   3
  -7   3  -4 159990. 5225.56   6
   3   4  -4 161003. 4826.00  11
   7  -4  -4 151903. 5082.67  11
   4  -7  -4 160508. 4948.79  10
  -3   7  -4 175896. 6383.85   2
  -4  -3  -4 159103. 5467.26   8
   4  -7  -4 166630. 5961.42   1
  -3   7  -4 150684. 4550.37   3
  -4  -3  -4 169156. 5017.54  14
   7  -4  -4 160638. 5808.77   7
  -7   3  -4 155502. 4585.17  14
  -7   3  -1 3401.50 753.551   6
   3   4  -1 3009.03 717.347   3
   3   4  -1 3702.74 790.369  11
   7  -4  -1 2855.84 737.012  11
  -7   3  -1 3422.89 609.759   8
  -4  -3  -1 3373.77 752.588   8
  -3   7  -1 3249.51 858.033   2
   4  -7  -1 3357.49 829.622   1
  -4  -3  -1 3580.70 662.707  14
   7  -4  -1 3630.53 891.299   7
   4  -7  -1 3627.30 803.198   7
  -7   3  -1 3211.52 615.825  14
  -7   3   2 202068. 6067.65   6
   3   4   2 204893. 5673.78   3
   3   4   2 201051. 6011.04  11
   7  -4   2 194257. 6416.16  11
   4  -7   2 190907. 6149.33   1
  -7   3   2 195978. 4833.18   8
  -4  -3   2 205964. 5883.44   8
  -3   7   2 189008. 6781.79   2
   7  -4   2 189208. 6464.03   7
  -4  -3   2 211510. 4576.20  14
   4  -7   2 217197. 5570.60   7
  -7   3   2 203714. 4525.82  14
   3   4   2 194550. 5127.88   2
   3   4   5 3071.06 695.379   2
   3   4   5 3322.76 672.546   3
   3   4   5 3248.87 785.573  11
   7  -4   5 3043.72 848.029  11
   4  -7   5 3169.50 786.448   5
  -7   3   5 3337.60 668.989   8
  -4  -3   5 3123.34 695.914   8
  -3   7   5 2956.01 810.418   2
   7  -4   5 3403.06 893.417   7
   4  -7   5 3654.53 649.647   7
  -7   3   5 3147.06 770.867   6
   3   4   8 154910. 5288.00   2
   3   4   8 166706. 5732.96  11
   7  -4   8 167783. 6513.43  11
   4  -7   8 154285. 5590.13   5
  -7   3   8 148912. 4645.84   8
  -4  -3   8 159360. 4860.85   8
  -3   7   8 153602. 5669.52   2
   7  -4   8 160563. 6060.53   7
  -7   3   8 155860. 5379.86   6
  -4  -3  11 2323.70 564.332  12
   3   4  11 2443.62 733.021   2
   3   4  11 2330.60 692.307  11
   7  -4  11 3155.89 906.496  11
   4  -7  11 2279.91 692.112   5
  -4  -3  11 2152.63 577.974   8
  -3   7  11 2368.73 697.464   2
   7  -4  11 2482.41 746.372   7
  -4  -3  14 99715.3 3971.30  12
   7  -3 -14 95780.4 3898.32  13
   4   3 -11 2180.63 685.165   3
   3  -7 -11 2587.01 725.124   1
  -7   4 -11 2950.60 711.812   6
   7  -3 -11 2632.50 681.843   3
   7  -3 -11 2838.93 659.238  10
   3  -7 -11 3321.09 683.454  10
  -3  -4 -11 2604.84 755.506   8
  -3  -4 -11 2992.63 784.606  14
  -7   4 -11 2354.03 650.226  14
   7  -3 -11 2195.93 557.884  13
   4   3  -8 164697. 5772.80   3
  -7   4  -8 162121. 5192.13   6
   7  -3  -8 166173. 5754.68   3
   3  -7  -8 174974. 4817.64  10
  -4   7  -8 165721. 5824.38   2
  -3  -4  -8 168108. 5866.56   8
  -3  -4  -8 185118. 6053.33  14
   7  -3  -8 158642. 5273.25   7
  -7   4  -8 163480. 5142.16  14
   3  -7  -8 163795. 5609.77   1
  -7   4  -5 2848.43 689.448   6
   4   3  -5 4395.28 913.210   3
   4   3  -5 3719.57 686.821  11
   7  -3  -5 3429.77 722.524  11
   3  -7  -5 3872.66 685.810  10
  -4   7  -5 3240.40 852.169   2
  -3  -4  -5 3745.47 841.530   8
   3  -7  -5 3242.63 786.512   1
  -3  -4  -5 3684.50 799.783  14
   7  -3  -5 3312.84 781.102   7
  -7   4  -5 3475.50 706.864  14
  -7   4  -2 210545. 6021.36   6
   4   3  -2 218941. 6312.82   3
   4   3  -2 221760. 5867.66  11
   7  -3  -2 207745. 5954.67  11
   3  -7  -2 237777. 5198.40  10
  -4   7  -2 210483. 6932.40   2
  -3  -4  -2 208273. 5832.28   8
   3  -7  -2 212642. 6483.67   1
  -3  -4  -2 237720. 6036.80  14
   7  -3  -2 207577. 6326.16   7
  -7   4  -2 201044. 5102.79  14
  -7   4   1 2873.24 709.235   6
   4   3   1 3136.49 623.688   2
   4   3   1 3759.13 804.631   3
   4   3   1 3621.23 778.623  11
   7  -3   1 3153.94 781.107  11
   3  -7   1 3238.51 791.438   1
  -3  -4   1 3598.51 753.214   8
  -4   7   1 5130.05 1082.89   2
  -3  -4   1 3489.57 669.406  14
   7  -3   1 3208.29 813.043   7
   3  -7   1 3687.18 672.386   7
  -7   4   1 3203.64 613.432  14
  -7   4   4 146980. 5249.56   6
   4   3   4 168627. 5270.67   3
   4   3   4 154065. 4706.84   2
   4   3   4 163903. 5531.58  11
   7  -3   4 155214. 5651.12  11
  -3  -4   4 166303. 4903.00   5
   3  -7   4 149463. 5239.03   5
  -7   4   4 159137. 4286.70   8
  -3  -4   4 156779. 4876.09   8
  -4   7   4 152378. 5998.44   2
   7  -3   4 154519. 5873.59   7
  -3  -4   4 180427. 4340.32  14
   4   3   7 2967.63 685.380   3
   4   3   7 2507.42 704.190  11
   4   3   7 2686.43 673.568   2
   7  -3   7 2341.68 733.542  11
  -3  -4   7 2467.62 586.705   5
   3  -7   7 2007.27 611.635   5
  -3  -4   7 2326.10 573.261   8
  -4   7   7 2757.58 784.545   2
   7  -3   7 3101.85 857.579   7
  -7   4   7 2404.30 675.928   6
   4   3  10 169770. 6040.04  11
   4   3  10 165738. 5777.30   2
   7  -3  10 175150. 6631.23  11
  -3  -4  10 166830. 4867.68   5
   3  -7  10 154029. 5375.47   5
  -3  -4  10 158518. 4733.83   8
   4   3  10 174549. 5578.83   7
  -4   7  10 155363. 5549.42   2
   7  -3  10 171049. 6409.15   7
  -3  -4  13 1547.73 496.638  12
   4   3  13 1662.10 616.770  11
   4   3  13 1874.46 673.074   2
   7  -3  13 1986.33 744.022  11
  -3  -4  13 1842.38 521.606   5
   3  -7  13 1662.08 569.328   5
  -3  -4  13 2335.00 588.367   8
  -4   7  13 1702.72 554.328   2
   7  -3  13 1610.97 623.916   7
   5   2 -12 119389. 4762.84  13
   5   2 -12 116625. 5013.88   3
   2  -7 -12 120416. 4882.22   1
  -7   5 -12 117596. 4555.21   6
  -5   7 -12 123195. 4348.85   6
   7  -2 -12 121010. 4784.15   3
  -2  -5 -12 119045. 4456.65   1
  -2  -5 -12 123799. 5055.53   8
  -2  -5 -12 128083. 5212.45  14
  -7   5 -12 119382. 4764.54  14
   7  -2 -12 108124. 4028.50  13
  -2  -5  -9 1253.18 442.264   1
   5   2  -9 1067.24 478.379   3
  -7   5  -9 1171.95 451.112   6
  -5   7  -9 1284.39 428.101   6
   7  -2  -9 1341.35 534.532   3
  -2  -5  -9 1277.38 493.708   8
  -2  -5  -9 1289.58 489.750  14
  -7   5  -9 1371.21 489.555  14
   2  -7  -9 1186.30 473.726   1
  -7   5  -6 165249. 5122.82   6
  -5   7  -6 168285. 4726.61   6
   5   2  -6 169584. 5839.97   3
   7  -2  -6 181045. 4942.47  11
   7  -2  -6 173939. 6286.08   3
  -5   7  -6 164525. 5767.19   2
  -2  -5  -6 162652. 5335.22   8
  -2  -5  -6 171580. 5064.67   1
   7  -2  -6 179721. 5416.39   7
   2  -7  -6 164111. 5454.01   1
  -7   5  -6 163714. 5162.57  14
  -5   7  -3 1227.82 422.274   6
  -7   5  -3 1305.10 468.989   6
   5   2  -3 1460.35 524.394   3
   5   2  -3 1202.87 407.016  11
   7  -2  -3 1341.98 460.386  11
  -5   7  -3 1451.98 555.324   2
  -2  -5  -3 1412.11 474.440   8
  -2  -5  -3 1668.21 507.531   1
   2  -7  -3 1134.14 459.099   1
   7  -2  -3 1339.38 493.848   7
  -7   5  -3 1380.45 452.340  14
  -5   7   0 216088. 5735.11   6
  -7   5   0 194318. 5858.54   6
   5   2   0 187154. 5355.78  11
   5   2   0 194895. 5953.73   3
   7  -2   0 198118. 5854.01  11
  -5   7   0 177690. 6286.28   2
  -2  -5   0 207663. 5430.51   1
  -2  -5   0 197289. 5438.17   8
   2  -7   0 192015. 6073.80   1
   7  -2   0 187640. 5998.68   7
  -7   5   0 183671. 4979.64  14
  -5   7   3 1272.42 447.359   6
  -7   5   3 1294.90 493.475   6
   5   2   3 1340.47 478.659  11
   5   2   3 1212.48 461.636   3
   7  -2   3 1348.15 512.836  11
   5   2   3 1371.84 445.124   2
   2  -7   3 1088.33 448.515   1
  -5   7   3 1299.99 537.970   2
  -2  -5   3 3548.74 708.280   8
   7  -2   3 3089.60 809.699   7
  -7   5   3 1289.98 408.254  14
   5   2   6 161421. 5640.55  11
   5   2   6 155833. 5185.98   3
   7  -2   6 159747. 5812.58  11
  -2  -5   6 155156. 5040.55   5
   2  -7   6 152708. 5399.57   5
  -2  -5   6 155907. 4523.42   8
  -5   7   6 160661. 5946.27   2
   7  -2   6 159654. 6302.92   7
  -5   7   6 162995. 5403.87   6
  -7   5   6 150031. 5388.79   6
  -7   5   9 919.584 419.177   6
   5   2   9 908.962 455.167  11
   7  -2   9 1058.38 497.930  11
  -5   7   9 809.045 405.561   2
  -2  -5   9 847.082 364.008   5
   2  -7   9 796.705 370.381   5
   5   2   9 1012.13 423.662   7
   7  -2   9 860.845 485.867   7
  -2  -5  12 129652. 4707.25  12
   5   2  12 128160. 5572.59  11
   7  -2  12 130520. 5937.63  11
  -2  -5  12 115716. 4246.54   5
   2  -7  12 111421. 4507.33   5
  -5   7  12 107180. 4428.95   2
   5   2  12 127810. 5270.36   7
   7  -2  12 128276. 5879.75   7
   6   1 -10 139049. 5033.97  13
   6   1 -10 145326. 5671.94   3
  -7   6 -10 151443. 5115.48   6
  -6   7 -10 155301. 5042.70   6
   7  -1 -10 150466. 5832.15   3
  -1  -6 -10 140559. 4950.12   8
   1  -7 -10 151247. 5352.22   1
  -1  -6 -10 152111. 5199.03   1
  -7   6  -7 5880.19 969.935   6
  -6   7  -7 5811.01 931.925   6
   6   1  -7 6626.26 1192.41   3
   7  -1  -7 8284.79 1406.06   3
  -1  -6  -7 6517.02 1033.00   8
  -1  -6  -7 6579.34 1045.03   1
   1  -7  -7 6549.84 1096.33   1
  -7   6  -7 6945.11 1117.33  14
  -6   7  -4 128993. 4418.00   6
  -7   6  -4 130903. 4623.48   6
   6   1  -4 138930. 5451.88   3
   6   1  -4 138680. 4382.45  11
   7  -1  -4 138074. 4486.67  11
   7  -1  -4 141870. 5737.77   3
  -6   7  -4 124754. 4958.16   2
  -1  -6  -4 124365. 4295.00   8
  -1  -6  -4 129967. 4705.79   1
   1  -7  -4 132461. 4929.35   1
  -7   6  -4 134264. 4810.46  14
  -6   7  -1 7088.63 1096.85   6
  -7   6  -1 6951.14 1121.58   6
   6   1  -1 7247.32 1062.85  11
   6   1  -1 8430.61 1326.38   3
   7  -1  -1 7665.17 1115.99  11
   7  -1  -1 7676.37 1308.29   3
  -6   7  -1 7649.32 1245.57   2
  -1  -6  -1 7871.43 1161.13   1
  -1  -6  -1 8073.24 1062.77   8
   1  -7  -1 7801.07 1221.72   1
  -7   6  -1 6928.61 1041.90  14
  -6   7   2 182625. 5698.96   6
  -7   6   2 180920. 5859.27   6
   6   1   2 182631. 5590.40  11
   7  -1   2 191136. 5887.31  11
   6   1   2 197987. 6362.66   3
  -1  -6   2 187457. 5599.02   1
  -6   7   2 177792. 6082.97   2
   1  -7   2 191406. 6104.35   1
   7  -1   2 186055. 5772.69   7
   6   1   5 7417.36 1191.95  11
   7  -1   5 7256.31 1205.99  11
   6   1   5 6640.82 1144.60   3
  -7   6   5 6283.34 921.059   2
  -1  -6   5 7178.57 1153.84   5
   1  -7   5 6243.22 1094.57   5
  -6   7   5 7183.05 1202.11   2
   7  -1   5 6857.12 1183.98   7
  -6   7   5 6144.04 1041.84   6
  -7   6   5 6494.94 1126.50   6
   6   1   8 142853. 5627.98  11
   7  -1   8 140238. 5619.32  11
   6   1   8 130830. 5041.67   3
  -1  -6   8 122214. 4560.91   5
   1  -7   8 126162. 4863.39   5
  -6   7   8 121230. 4900.31   2
   6   1   8 139412. 5119.26   7
   7  -1   8 127111. 5538.74   7
  -6   7   8 114509. 4663.23   6
  -7   6   8 121323. 4809.21   6
  -1  -6  11 4993.27 932.401   5
   6   1  11 5749.52 1120.75   7
   7  -1  11 4660.78 1106.45   7
  -7   7  -8 132299. 4705.66   6
   0  -7  -8 129641. 4925.73   1
  -7   7  -5 35.2009 75.5735   6
   7   0  -5-50.7449 107.583   3
   0  -7  -5 9.12510 118.122   1
  -7   7  -2 144977. 5078.09   6
   7   0  -2 140141. 4851.49  11
   7   0  -2 134157. 5669.01   3
   0  -7  -2 141835. 5188.81   1
  -7   7   1 0.26558 119.760   6
   0  -7   1-19.1278 60.6405   1
  -7   7   1 61.8961 147.144   2
   7   0   1-14.3712 17.3363  11
   7   0   4 131910. 5197.45  11
   0  -7   4 125816. 5058.51   5
  -7   7   4 122150. 4934.06   6
  -7   7   7 148.905 183.734   6
  -7   7   7 85.5663 129.449   2
   7   0   7 191.383 216.114  11
   7   0   7 80.9873 166.824   3
   0  -7   7-21.9540 129.831   5
  -8   1  -3 240.887 197.519   8
  -8   1   0 102661. 4064.96   8
  -1   8   0 106407. 4688.14   2
  -2   8  -7 398.274 272.133   3
  -8   2  -4 141128. 5272.21   6
   8  -6  -4 129859. 4987.51  11
  -2   8  -4 147234. 5754.11   2
   6  -8  -4 131783. 5416.00   1
  -6  -2  -4 154391. 5799.74   8
  -2   8  -4 147658. 4875.88   3
  -6  -2  -4 142621. 4547.03  14
   8  -6  -4 147280. 6031.71   7
   6  -8  -4 154449. 6146.89   7
  -8   2  -4 140831. 4539.16  14
   2   6  -4 142875. 5110.44   3
   6  -8  -1 464.155 294.295   1
  -8   2  -1 676.410 373.238   6
   8  -6  -1 370.941 262.143  11
  -2   8  -1 599.306 369.946   2
   2   6  -1 389.646 243.611   3
  -8   2  -1 492.338 262.708   8
   8  -6  -1 449.890 319.717   7
   6  -8  -1 666.442 421.235   7
   8  -6   2 100885. 4773.89  11
  -8   2   2 92510.8 3663.87   8
  -6  -2   2 109450. 4677.66   8
  -2   8   2 109242. 5147.45   2
   2   6   2 102062. 4052.64   2
   8  -6   2 106844. 5202.61   7
   6  -8   2 104870. 4578.39   7
  -8   2   2 101968. 4431.12   6
  -8   2   5 679.665 363.698   6
   2   6   5 564.331 336.105  11
   8  -6   5 587.547 379.698  11
  -2   8   5 526.695 354.130   2
   2   6   5 468.958 281.242   2
  -8   2   5 569.717 296.353   8
  -6  -2   5 533.894 323.103   8
   8  -6   5 840.561 486.927   7
   6  -8   5 517.092 287.865   7
  -8   3  -8 149204. 5390.24   6
   5  -8  -8 160667. 5306.16  10
  -3   8  -8 149527. 5434.94   2
  -3   8  -8 164802. 5607.33   3
   5  -8  -8 145130. 5650.34   1
  -5  -3  -8 172297. 5777.92  14
   8  -5  -8 149127. 5600.25   7
  -8   3  -8 160614. 5238.36  14
  -8   3  -5 580.511 343.720   6
  -3   8  -5 340.954 273.292   2
  -3   8  -5 373.552 244.382   3
   8  -5  -5 235.510 205.440  11
   3   5  -5 292.160 230.459   3
   5  -8  -5 505.326 287.302  10
   5  -8  -5 334.351 283.473   1
  -5  -3  -5 636.318 380.036   8
  -5  -3  -5 486.235 289.792  14
   8  -5  -5 257.099 235.977   7
  -8   3  -5 188.091 154.940  14
   5  -8  -5 282.216 232.290   7
   3   5  -2 89730.3 4112.16   3
  -8   3  -2 90354.8 4282.35   6
   3   5  -2 86075.5 3822.72  11
   8  -5  -2 81217.3 4106.98  11
   5  -8  -2 91224.4 4906.08   1
  -5  -3  -2 83930.3 4263.52   8
  -3   8  -2 98599.8 5130.13   2
   8  -5  -2 89317.0 4638.63   7
  -5  -3  -2 87112.2 3502.23  14
   5  -8  -2 96644.6 4743.51   7
  -8   3  -2 83563.3 3302.32  14
   5  -8   1 397.362 270.437   1
  -8   3   1 197.841 196.039   6
   3   5   1 287.843 214.586  11
   8  -5   1 263.327 231.756  11
  -3   8   1 383.939 313.989   2
   3   5   1 220.287 195.765   3
   5  -8   1 188.110 195.401   5
  -8   3   1 281.828 192.478   8
  -5  -3   1 263.288 252.118   8
   8  -5   1 391.050 306.201   7
   5  -8   1 236.615 192.902   7
   3   5   4 177477. 5988.83  11
   8  -5   4 186504. 6816.75  11
   5  -8   4 160871. 5679.37   5
  -8   3   4 168889. 4866.79   8
  -5  -3   4 184657. 5775.17   8
  -3   8   4 153598. 6127.35   2
   8  -5   4 185840. 6959.94   7
   3   5   4 172582. 5303.24   2
  -8   3   4 177890. 5984.88   6
  -8   3   7 182.195 187.265   6
   3   5   7 224.243 200.544  11
   8  -5   7 310.498 279.824  11
   3   5   7 258.780 205.565   2
   5  -8   7 446.839 308.556   5
  -8   3   7 300.658 213.010   8
  -5  -3   7 284.829 217.055   8
  -3   8   7 1415.24 571.559   2
   8  -5   7 1291.22 608.141   7
  -4   8  -9 369.255 256.330   2
   4  -8  -9 37.7829 111.454  10
   8  -4  -9 56.1190 99.9787   7
   4   4  -6 157520. 5750.52   3
  -8   4  -6 150862. 5379.66   6
   4  -8  -6 158928. 4744.55  10
  -4   8  -6 159080. 6173.10   2
  -4  -4  -6 156610. 5892.67   8
   4  -8  -6 156095. 5901.95   1
  -4  -4  -6 159119. 5368.43  14
   8  -4  -6 140771. 5383.91   7
  -8   4  -6 143230. 4799.81  14
  -8   4  -3-6.72149 68.9940   6
   4   4  -3 43.2225 70.5691  11
  -4   8  -3 0.34470 108.137   2
   8  -4  -3 5.09907 41.7183  11
   4   4  -3 346.738 283.807   3
   4  -8  -3 160.929 169.124   1
  -4  -4  -3 124.863 156.271   8
  -4  -4  -3 10.3775 40.2935  14
   8  -4  -3 309.269 283.710   7
  -8   4  -3 35.9692 70.1970  14
   4  -8  -3 96.3876 15.1381   7
  -8   4   0 130279. 5197.88   6
   4   4   0 138523. 5150.04   3
   4   4   0 127382. 4731.04  11
   8  -4   0 127059. 5223.62  11
   4  -8   0 126297. 5366.85   1
  -4   8   0 131174. 5912.00   2
  -4  -4   0 134122. 5131.70   8
   8  -4   0 129807. 5488.53   7
  -4  -4   0 134340. 4276.95  14
  -8   4   0 121884. 3886.41  14
  -8   4   3 6.05499 68.2598   6
   4   4   3 17.2196 45.0717  11
   8  -4   3 17.0132 97.0046  11
  -4   8   3-8.98761 48.3548   2
   4   4   3 162.007 187.903   3
   4  -8   3 37.4909 87.1240   5
  -4  -4   3 309.265 224.469   8
   8  -4   3-97.2274 151.006   7
   4   4   6 135063. 4821.60   2
   4   4   6 152752. 5805.77  11
   8  -4   6 148390. 6182.26  11
   4  -8   6 129748. 5158.45   5
  -4  -4   6 124027. 4565.91   8
  -4   8   6 135677. 5772.96   2
   8  -4   6 139939. 6039.22   7
  -8   4   6 141762. 5433.37   6
   4   4   9-14.8315 51.9426   2
   4  -8   9 118.329 153.327   5
  -4  -4   9 106.656 127.801   8
  -8   5  -7 171.977 168.424   6
  -5   8  -7 527.753 338.206   2
   5   3  -7 231.946 217.496   3
   8  -3  -7 306.901 256.895   3
   3  -8  -7 246.905 221.891   1
  -3  -5  -7 511.840 327.060   8
  -3  -5  -7 516.649 321.047  14
  -8   5  -7 296.888 221.233  14
  -8   5  -4 197003. 6108.83   6
   5   3  -4 191436. 6211.31   3
   8  -3  -4 187605. 5679.57  11
  -5   8  -4 191327. 6783.18   2
  -3  -5  -4 182414. 5870.35   8
   3  -8  -4 190824. 6294.99   1
  -3  -5  -4 200287. 5886.27  14
   8  -3  -4 189428. 6158.97   7
  -8   5  -4 186265. 5387.29  14
  -8   5  -1 324.627 254.745   6
   5   3  -1 324.709 246.648  11
  -5   8  -1 210.563 220.715   2
   8  -3  -1 365.720 260.980  11
   3  -8  -1 178.865 198.752   1
   5   3  -1 303.966 260.998   3
  -3  -5  -1 340.851 247.364   8
  -3  -5  -1 304.749 205.260  14
   8  -3  -1 342.470 260.633   7
  -8   5  -1 256.592 187.984  14
  -8   5   2 75370.3 4003.81   6
   5   3   2 91243.4 4103.99   3
   5   3   2 88081.3 4039.20  11
   8  -3   2 94913.8 4575.40  11
  -3  -5   2 87015.3 3854.38   5
   3  -8   2 75122.4 4037.99   1
  -5   8   2 97217.1 5133.82   2
  -3  -5   2 83843.2 3849.42   8
   8  -3   2 87079.6 4464.18   7
  -3  -5   2 96855.9 3687.95  14
  -8   5   5 302.113 255.865   6
   5   3   5 80.2949 126.188  11
   8  -3   5 273.685 257.596  11
  -5   8   5 472.302 360.482   2
   5   3   5 313.709 233.429   3
  -3  -5   5 310.641 211.106   5
   3  -8   5 283.707 230.786   5
  -3  -5   5 351.593 240.007   8
   8  -3   5 506.993 380.156   7
   5   3   8 136538. 5052.75   2
  -3  -5   8 147519. 4784.70   5
  -5   8   8 138299. 5664.32   2
  -8   6  -5 431.903 292.253   6
  -6   8  -5 613.200 375.982   2
   6   2  -5 599.198 368.695   3
   8  -2  -5 743.954 436.553   3
   2  -8  -5 474.296 300.222   1
  -2  -6  -5 613.336 326.898   8
  -8   6  -5 682.331 341.248  14
  -8   6  -2 105918. 4537.73   6
   6   2  -2 112788. 4899.12   3
   6   2  -2 100834. 4025.48  11
   8  -2  -2 107514. 4404.36  11
   8  -2  -2 107925. 5113.85   3
  -6   8  -2 102483. 4899.87   2
  -2  -6  -2 101880. 4098.99   8
   2  -8  -2 105611. 4601.53   1
  -8   6  -2 100759. 3970.70  14
  -8   6   1 535.391 341.323   6
   2  -8   1 703.331 380.694   1
  -6   8   1 653.491 407.684   2
   6   2   1 393.529 283.607  11
   8  -2   1 686.288 371.008  11
   6   2   1 735.917 393.989   3
  -2  -6   1 480.132 280.802   8
   8  -2   1 503.956 325.835   7
  -8   6   4 142122. 5550.71   6
   6   2   4 148500. 5442.44  11
   6   2   4 148729. 5472.06   3
   8  -2   4 152576. 5867.93  11
  -2  -6   4 148774. 5298.73   5
   2  -8   4 140219. 5439.05   5
  -6   8   4 148994. 6107.85   2
   8  -2   4 136328. 5632.54   7
  -2  -6   7 369.108 266.436   5
  -7   8  -3 123.520 146.136   6
  -7   8   0 120981. 4876.24   6
   7   1   0 113773. 4582.31  11
   8  -1   0 120411. 4890.23  11
  -1  -7   0 117290. 4707.69   1
   0   0   0    0.00    0.00   0
TITL paper_1818_red_abs_2016 in R3c
REM R3c (#161 in standard setting)
CELL 0.71073   5.145135   5.145135  13.840930  90.0000  90.0000 120.0000
ZERR    6.00   0.000124   0.000124   0.000359   0.0000   0.0000   0.0000
LATT -3
SYMM -y, x-y, z
SYMM -x+y,-x, z
SYMM -y,-x, z+1/2
SYMM -x+y, y, z+1/2
SYMM  x, x-y, z+1/2
SFAC Li O Nb Ta
UNIT 6.00 18.00 4.20 1.80
TREF
HKLF 4
END
;
_shelx_hkl_checksum     88663
_shelx_res_file
;
    paper_1818_red_abs_2016.res created by SHELXL-2014/7
TITL paper_1818_red_abs_2016 in R3c
REM R3c (#161 in standard setting)
CELL 0.71073 5.145 5.145 13.841 90 90 120
ZERR 6 0.001 0.001 0.005 0 0 0
LATT -3
SYMM -Y,+X-Y,+Z
SYMM +Y-X,-X,+Z
SYMM -Y,-X,0.5+Z
SYMM +Y-X,+Y,0.5+Z
SYMM +X,+X-Y,0.5+Z
SFAC Li O Nb Ta
UNIT 6 18 4.2 1.8
EADP Ta Nb
EXYZ Ta Nb
L.S. 10
PLAN  25
LIST 3
fmap 2
acta
MERG 2
REM <olex2.extras>
REM <HklSrc "%.\\paper_1818_red_abs_2016.hkl">
REM </olex2.extras>
WGHT    0.041500
EXTI    0.112604
FVAR       5.16838
TA    4    0.000000    0.000000    0.003372    10.10000    0.00829    0.00829 =
         0.00785    0.00000    0.00000    0.00415
NB    3    0.000000    0.000000    0.003372    10.23333    0.00829    0.00829 =
         0.00785    0.00000    0.00000    0.00415
O     2    0.048110    0.343342    0.068278    11.00000    0.00771    0.00649 =
         0.00768   -0.00174   -0.00091    0.00337
LI    1    0.000000    0.000000    0.280684    10.33333    0.00942    0.00942 =
         0.01409    0.00000    0.00000    0.00471
HKLF 4
REM  paper_1818_red_abs_2016 in R3c
REM R1 =  0.0246 for     367 Fo > 4sig(Fo)  and  0.0247 for all     375 data
REM     17 parameters refined using      1 restraints
END
WGHT      0.0415      0.0000
REM Highest difference peak  1.714,  deepest hole -1.541,  1-sigma level  0.432
Q1    1  -0.0639 -0.1108 -0.0185  11.00000  0.05    1.71
Q2    1   0.0407 -0.0752  0.0233  11.00000  0.05    1.63
Q3    1   0.1159  0.4597  0.1062  11.00000  0.05    0.72
Q4    1  -0.1242  0.1613  0.0350  11.00000  0.05    0.55
Q5    1   0.0429  0.5281  0.1380  11.00000  0.05    0.55
Q6    1   0.2742  0.3084  0.1072  11.00000  0.05    0.53
Q7    1  -0.0743  0.4456  0.1070  11.00000  0.05    0.52
Q8    1  -0.1867  0.2229  0.0683  11.00000  0.05    0.49
Q9    1  -0.1534 -0.2916 -0.0071  11.00000  0.05    0.37
Q10   1   0.0000  0.0000  0.1979  10.33333  0.05    0.32
Q11   1   0.1943  0.0862  0.3192  11.00000  0.05    0.30
Q12   1   0.2020  0.2333  0.0624  11.00000  0.05    0.23
Q13   1   0.2701  0.4816  0.0972  11.00000  0.05    0.23
Q14   1  -0.2196  0.2432  0.0247  11.00000  0.05    0.22
Q15   1   0.0857 -0.0935  0.3361  11.00000  0.05    0.05
;
_shelx_res_checksum     39796
data_LNT53
_audit_creation_method
;
Olex2 1.2
(compiled 2016.09.09 svn.r3337 for OlexSys, GUI svn.r5227)
dddd
Burla, M.C., Caliandro, R., Camalli, M., Carrozzini, B., Cascarano, G.L.,
 De Caro, L., Giacovazzo, C., Polidori, G., Siliqi, D., Spagna, R.
 (2007). J. Appl. Cryst. 40, 609-613.
Dolomanov, O.V., Bourhis, L.J., Gildea, R.J, Howard, J.A.K. & Puschmann, H.
 (2009), J. Appl. Cryst. 42, 339-341.
Sheldrick, G.M. (2015). Acta Cryst. C71, 3-8.
;
_database_code_depnum_ccdc_archive     'CCDC 1540404'
_chemical_name_systematic     'lithium niobate tantalate'
_chemical_name_common     'lithium niobate tantalate'
_chemical_formula_moiety     'Li Nb0.47 O3 Ta0.53'
_chemical_formula_sum     'Li Nb0.47 O3 Ta0.53'
_chemical_formula_weight     194.51
_shelx_space_group_comment
;
The symmetry employed for this shelxl refinement is uniquely defined
by the following loop, which should always be used as a source of
symmetry information in preference to the above space-group names.
They are only intended as comments.
;
_space_group_crystal_system     'trigonal'
_space_group_name_H-M_alt     'R 3 c'
_space_group_name_Hall     'R 3 -2"c'
loop_
    _space_group_symop_operation_xyz
    'x, y, z'
    '-y, x-y, z'
    '-x+y, -x, z'
    '-y, -x, z+1/2'
    '-x+y, y, z+1/2'
    'x, x-y, z+1/2'
    'x+2/3, y+1/3, z+1/3'
    '-y+2/3, x-y+1/3, z+1/3'
    '-x+y+2/3, -x+1/3, z+1/3'
    '-y+2/3, -x+1/3, z+5/6'
    '-x+y+2/3, y+1/3, z+5/6'
    'x+2/3, x-y+1/3, z+5/6'
    'x+1/3, y+2/3, z+2/3'
    '-y+1/3, x-y+2/3, z+2/3'
    '-x+y+1/3, -x+2/3, z+2/3'
    '-y+1/3, -x+2/3, z+7/6'
    '-x+y+1/3, y+2/3, z+7/6'
    'x+1/3, x-y+2/3, z+7/6'
_cell_length_a     5.1470(10)
_cell_length_b     5.1470(10)
_cell_length_c     13.834(5)
_cell_angle_alpha     90
_cell_angle_beta     90
_cell_angle_gamma     120
_cell_volume     317.39(17)
_cell_formula_units_Z     6
_cell_measurement_reflns_used     1391
_cell_measurement_theta_min     5.4320
_cell_measurement_theta_max     32.0980
_cell_measurement_temperature     293(2)
_exptl_crystal_description     cube
_exptl_crystal_colour     'clear green'
_exptl_crystal_size_max     0.146
_exptl_crystal_size_mid     0.119
_exptl_crystal_size_min     0.082
_exptl_crystal_density_diffrn     6.106
_exptl_crystal_F_000     510
loop_
    _exptl_crystal_face_index_h
    _exptl_crystal_face_index_k
    _exptl_crystal_face_index_l
    _exptl_crystal_face_perp_dist
    -1 -4 -13 0.0331
    4 0 -14 0.0525
    5 -3 15 0.0603
    -5 6 -8 0.0612
    -5 1 12 0.0470
    2 3 14 0.0377
    2 -6 -9 0.0509
    0 -5 9 0.0762
    5 -5 12 0.0655
    6 -5 -10 0.0702
_exptl_absorpt_coefficient_mu     29.867
_exptl_absorpt_correction_type     analytical
_exptl_absorpt_process_details
;CrysAlisPro 1.171.38.43d (Rigaku Oxford Diffraction, 2015)
Analytical numeric absorption correction using a multifaceted crystal model
based on expressions derived by R.C. Clark & J.S. Reid. (Clark, R. C. &
Reid, J. S. (1995). Acta Cryst. A51, 887-897) Empirical absorption
correction using spherical harmonics, implemented in
SCALE3 ABSPACK scaling algorithm
;
_exptl_absorpt_correction_T_min     0.069
_exptl_absorpt_correction_T_max     0.183
_diffrn_ambient_temperature     293(2)
_diffrn_radiation_type     MoK\a
_diffrn_radiation_wavelength     0.71073
_diffrn_radiation_monochromator     graphite
_diffrn_measurement_device_type     'Xcalibur, Ruby, Gemini'
_diffrn_measurement_device     'four-circle diffractometer'
_diffrn_measurement_method     '\w scans'
_diffrn_detector_area_resol_mean     10.2833
_diffrn_reflns_number     1800
_diffrn_reflns_av_R_equivalents     0.0332
_diffrn_reflns_theta_min     5.442
_diffrn_reflns_theta_max     32.587
_diffrn_reflns_theta_full     25.242
_diffrn_measured_fraction_theta_max     0.978
_diffrn_measured_fraction_theta_full     1.000
_diffrn_reflns_limit_h_min     -7
_diffrn_reflns_limit_h_max     7
_diffrn_reflns_limit_k_min     -7
_diffrn_reflns_limit_k_max     7
_diffrn_reflns_limit_l_min     -20
_diffrn_reflns_limit_l_max     20
_reflns_number_total     255
_reflns_number_gt     255
_reflns_threshold_expression     'I > 2\s(I)'
_refine_ls_structure_factor_coef     Fsqd
_refine_ls_matrix_type     full
_refine_ls_R_factor_all     0.0235
_refine_ls_R_factor_gt     0.0235
_refine_ls_wR_factor_gt     0.0618
_refine_ls_wR_factor_ref     0.0618
_refine_ls_goodness_of_fit_ref     1.158
_refine_ls_restrained_S_all     1.155
_refine_ls_number_reflns     255
_refine_ls_number_parameters     17
_refine_ls_number_restraints     1
_refine_ls_hydrogen_treatment     undef
_refine_ls_weighting_scheme     calc
_refine_ls_weighting_details
                      'w=1/[\s^2^(Fo^2^)+(0.0452P)^2^] where P=(Fo^2^+2Fc^2^)/3'
_atom_sites_solution_primary     Other
_atom_sites_solution_secondary     Other
_refine_ls_shift/su_max     0.000
_refine_ls_shift/su_mean     0.000
_refine_diff_density_max     1.613
_refine_diff_density_min     -0.951
_refine_ls_extinction_method     'SHELXL-2014/7 (Sheldrick 2014'
_refine_ls_extinction_coef     0.150(12)
_refine_ls_extinction_expression
                                  'Fc^*^=kFc[1+0.001xFc^2^\l^3^/sin(2\q)]^-1/4^'
_refine_ls_abs_structure_details
;
 Flack x determined using 116 quotients [(I+)-(I-)]/[(I+)+(I-)]
 (Parsons, Flack and Wagner, Acta Cryst. B69 (2013) 249-259).
;
_refine_ls_abs_structure_Flack     -0.01(6)
loop_
    _atom_type_symbol
    _atom_type_description
    _atom_type_scat_dispersion_real
    _atom_type_scat_dispersion_imag
    _atom_type_scat_source
    'Li' 'Li' -0.0003 0.0001
                         'International Tables Vol C Tables 4.2.6.8 and 6.1.1.4'
    'O' 'O' 0.0106 0.0060
                         'International Tables Vol C Tables 4.2.6.8 and 6.1.1.4'
    'Nb' 'Nb' -2.0727 0.6215
                         'International Tables Vol C Tables 4.2.6.8 and 6.1.1.4'
    'Ta' 'Ta' -0.7052 6.5227
                         'International Tables Vol C Tables 4.2.6.8 and 6.1.1.4'
_computing_data_collection     'CrysAlisPro 1.171.38.43d (Rigaku OD, 2015)'
_computing_cell_refinement     'CrysAlisPro 1.171.38.43d (Rigaku OD, 2015)'
_computing_data_reduction     'CrysAlisPro 1.171.38.43d (Rigaku OD, 2015)'
_computing_structure_solution     'SIR2004 (Burla et al., 2007)'
_computing_structure_refinement     'ShelXL (Sheldrick, 2015)'
_computing_molecular_graphics     'Olex2 (Dolomanov et al., 2009)'
_computing_publication_material     'Olex2 (Dolomanov et al., 2009)'
loop_
    _atom_site_type_symbol
    _atom_site_label
    _atom_site_fract_x
    _atom_site_fract_y
    _atom_site_fract_z
    _atom_site_U_iso_or_equiv
    _atom_site_adp_type
    _atom_site_calc_flag
    _atom_site_occupancy
    _atom_site_disorder_assembly
    _atom_site_disorder_group
    Ta Ta 0.0000 0.0000 0.9983(6) 0.0118(4) Uani d 0.53 . .
    Nb Nb 0.0000 0.0000 0.9983(6) 0.0118(4) Uani d 0.47 . .
    O O 0.9519(5) 0.6572(7) 0.9321(7) 0.0092(7) Uani d 1 . .
    Li Li 0.0000 0.0000 0.718(4) 0.007(7) Uani d 1 . .
loop_
    _atom_site_aniso_label
    _atom_site_aniso_U_11
    _atom_site_aniso_U_22
    _atom_site_aniso_U_33
    _atom_site_aniso_U_12
    _atom_site_aniso_U_13
    _atom_site_aniso_U_23
    Ta 0.0115(4) 0.0115(4) 0.0124(5) 0.0057(2) 0.000 0.000
    Nb 0.0115(4) 0.0115(4) 0.0124(5) 0.0057(2) 0.000 0.000
    O 0.0088(16) 0.0082(11) 0.0109(11) 0.0045(17) -0.0009(18) -0.0015(6)
    Li 0.003(9) 0.003(9) 0.016(15) 0.001(4) 0.000 0.000
_geom_special_details
;
 All esds (except the esd in the dihedral angle between two l.s. planes)
 are estimated using the full covariance matrix.  The cell esds are taken
 into account individually in the estimation of esds in distances, angles
 and torsion angles; correlations between esds in cell parameters are only
 used when they are defined by crystal symmetry.  An approximate (isotropic)
 treatment of cell esds is used for estimating esds involving l.s. planes.
;
loop_
    _geom_bond_atom_site_label_1
    _geom_bond_atom_site_label_2
    _geom_bond_site_symmetry_2
    _geom_bond_distance
    _geom_bond_publ_flag
    Ta O 1_445 1.891(6) n
    Ta O 2_655 1.891(6) n
    Ta O 3_565 1.891(6) n
    Ta O 16_554 2.102(8) n
    Ta O 17_544 2.102(8) n
    Ta O 18_444 2.102(8) n
    Ta Li 4 3.05(5) n
    Ta Li 7_445 3.062(12) n
    Ta Li 7_455 3.062(12) n
    Ta Li 16_444 3.36(2) n
    Ta Li 7 3.062(12) n
    Ta Li 16_554 3.36(2) n
    O Ta 1_665 1.891(6) n
    O Ta 10_554 2.102(8) n
    O Nb 10_554 2.102(8) n
    O Nb 1_665 1.891(6) n
    O Li 7 2.29(4) n
    O Li 16_654 2.045(16) n
    Li Ta 13_554 3.062(12) n
    Li Ta 4_554 3.05(5) n
    Li Ta 13_444 3.062(12) n
    Li Nb 13_444 3.062(12) n
    Li Nb 13_554 3.062(12) n
    Li Nb 4_554 3.05(5) n
    Li O 10_564 2.045(16) n
    Li O 14_544 2.29(4) n
    Li O 11_544 2.045(16) n
    Li O 12_344 2.045(16) n
    Li O 15_554 2.29(4) n
    Li O 13_444 2.29(4) n
loop_
    _geom_angle_atom_site_label_1
    _geom_angle_atom_site_label_2
    _geom_angle_atom_site_label_3
    _geom_angle_site_symmetry_1
    _geom_angle_site_symmetry_3
    _geom_angle
    _geom_angle_publ_flag
    O Ta O 1_445 3_565 98.5(4) n
    O Ta O 17_544 16_554 81.0(4) n
    O Ta O 17_544 18_444 81.0(4) n
    O Ta O 2_655 16_554 167.5(5) n
    O Ta O 3_565 18_444 167.5(5) n
    O Ta O 2_655 18_444 88.88(9) n
    O Ta O 1_445 17_544 167.5(5) n
    O Ta O 1_445 2_655 98.5(4) n
    O Ta O 3_565 17_544 88.88(10) n
    O Ta O 1_445 18_444 90.21(10) n
    O Ta O 2_655 17_544 90.21(10) n
    O Ta O 3_565 2_655 98.5(4) n
    O Ta O 1_445 16_554 88.88(10) n
    O Ta O 3_565 16_554 90.22(10) n
    O Ta O 16_554 18_444 81.0(4) n
    O Ta Li 16_554 7_445 41.7(7) n
    O Ta Li 2_655 7 48.2(8) n
    O Ta Li 3_565 7_445 103.1(4) n
    O Ta Li 3_565 7_455 48.2(8) n
    O Ta Li 18_444 7 41.7(7) n
    O Ta Li 17_544 7_455 41.7(7) n
    O Ta Li 1_445 16_554 119.3(8) n
    O Ta Li 17_544 4 48.6(2) n
    O Ta Li 17_544 7 76.2(6) n
    O Ta Li 16_554 4 48.6(2) n
    O Ta Li 2_655 16_444 119.3(8) n
    O Ta Li 18_444 4 48.6(2) n
    O Ta Li 16_554 16_444 72.6(7) n
    O Ta Li 1_445 7 103.1(4) n
    O Ta Li 3_565 7 142.3(5) n
    O Ta Li 1_445 4 119.0(3) n
    O Ta Li 17_544 7_445 120.4(9) n
    O Ta Li 3_565 4 119.0(3) n
    O Ta Li 2_655 16_554 32.83(17) n
    O Ta Li 2_655 4 119.0(3) n
    O Ta Li 1_445 7_445 48.2(8) n
    O Ta Li 3_565 16_444 32.83(18) n
    O Ta Li 1_445 7_455 142.3(5) n
    O Ta Li 17_544 16_444 112.4(5) n
    O Ta Li 16_554 7 120.4(9) n
    O Ta Li 18_444 16_444 147.5(5) n
    O Ta Li 2_655 7_455 103.1(4) n
    O Ta Li 3_565 16_554 71.0(3) n
    O Ta Li 2_655 7_445 142.3(5) n
    O Ta Li 17_544 16_554 72.6(7) n
    O Ta Li 16_554 7_455 76.2(6) n
    O Ta Li 18_444 16_554 112.4(5) n
    O Ta Li 16_554 16_554 147.5(4) n
    O Ta Li 18_444 7_445 76.2(6) n
    O Ta Li 1_445 16_444 71.0(3) n
    O Ta Li 18_444 7_455 120.4(9) n
    Li Ta Li 4 16_444 117.8(8) n
    Li Ta Li 4 16_554 117.8(8) n
    Li Ta Li 7 7_445 114.4(7) n
    Li Ta Li 4 7_455 76.0(9) n
    Li Ta Li 4 7_445 76.0(9) n
    Li Ta Li 7_455 16_554 71.54(19) n
    Li Ta Li 7_455 16_444 71.54(19) n
    Li Ta Li 7 16_444 166.2(17) n
    Li Ta Li 7_445 7_455 114.4(7) n
    Li Ta Li 7 16_554 71.54(18) n
    Li Ta Li 16_444 16_554 100.0(10) n
    Li Ta Li 7_445 16_444 71.54(18) n
    Li Ta Li 4 7 76.0(9) n
    Li Ta Li 7 7_455 114.4(7) n
    Li Ta Li 7_445 16_554 166.2(17) n
    Ta O Ta 1_665 10_554 140.7(2) n
    Ta O Nb 10_554 10_554 0.0000(10)
                                   n
    Ta O Nb 1_665 10_554 140.7(2) n
    Ta O Li 10_554 7 87.8(9) n
    Ta O Li 1_665 16_654 117.1(6) n
    Ta O Li 1_665 7 93.8(8) n
    Nb O Ta 1_665 1_665 0.0 n
    Nb O Ta 1_665 10_554 140.7 n
    Nb O Nb 1_665 10_554 140.7(2) n
    Nb O Li 10_554 7 87.8(9) n
    Nb O Li 1_665 16_654 117.1(6) n
    Nb O Li 1_665 7 93.8(8) n
    Li O Ta 16_654 10_554 95.2(10) n
    Li O Nb 16_654 10_554 95.2(10) n
    Li O Li 16_654 7 120.4(10) n
    Ta Li Ta 13_444 13_554 114.4(7) n
    Ta Li Ta 4_554 13_444 76.0(9) n
    Ta Li Ta 4_554 13_554 76.0(9) n
    Ta Li Nb 13_554 13_554 0.0(3) n
    Ta Li Nb 13_444 13_554 114.4(7) n
    Ta Li Nb 4_554 13_444 76.0(9) n
    Ta Li Nb 13_444 13_444 0.0 n
    Ta Li Nb 4_554 13_554 76.0(9) n
    Ta Li Nb 4_554 4_554 0.0000(10)
                                  n
    Nb Li Ta 13_444 13_554 114.4 n
    Nb Li Ta 4_554 13_554 76.0 n
    Nb Li Ta 4_554 13_444 76.0 n
    Nb Li Nb 4_554 13_554 76.0(9) n
    Nb Li Nb 4_554 13_444 76.0(9) n
    Nb Li Nb 13_444 13_554 114.4(7) n
    O Li Ta 14_544 13_444 38.0(2) n
    O Li Ta 15_554 13_444 84.1(9) n
    O Li Ta 11_544 4_554 108.5(13) n
    O Li Ta 13_444 13_554 38.0(2) n
    O Li Ta 12_344 4_554 108.5(13) n
    O Li Ta 11_544 13_554 95.56(12) n
    O Li Ta 12_344 13_554 149.7(3) n
    O Li Ta 14_544 4_554 43.6(9) n
    O Li Ta 10_564 4_554 108.5(13) n
    O Li Ta 15_554 4_554 43.6(9) n
    O Li Ta 10_564 13_554 43.1(4) n
    O Li Ta 13_444 13_444 111.4(15) n
    O Li Ta 13_444 4_554 43.6(9) n
    O Li Ta 14_544 13_554 84.1(9) n
    O Li Ta 10_564 13_444 95.56(11) n
    O Li Ta 11_544 13_444 149.7(3) n
    O Li Ta 15_554 13_554 111.4(15) n
    O Li Ta 12_344 13_444 43.1(4) n
    O Li Nb 10_564 13_444 95.56(11) n
    O Li Nb 15_554 4_554 43.6(9) n
    O Li Nb 11_544 4_554 108.5(13) n
    O Li Nb 12_344 13_444 43.1(4) n
    O Li Nb 13_444 13_554 38.0(2) n
    O Li Nb 15_554 13_554 111.4(15) n
    O Li Nb 13_444 4_554 43.6(9) n
    O Li Nb 11_544 13_444 149.7(3) n
    O Li Nb 15_554 13_444 84.1(9) n
    O Li Nb 14_544 13_554 84.1(9) n
    O Li Nb 12_344 4_554 108.5(13) n
    O Li Nb 14_544 13_444 38.0(2) n
    O Li Nb 10_564 4_554 108.5(13) n
    O Li Nb 14_544 4_554 43.6(9) n
    O Li Nb 12_344 13_554 149.7(3) n
    O Li Nb 13_444 13_444 111.4(15) n
    O Li Nb 11_544 13_554 95.56(12) n
    O Li Nb 10_564 13_554 43.1(4) n
    O Li O 12_344 13_444 151(2) n
    O Li O 12_344 10_564 110.4(13) n
    O Li O 10_564 14_544 88.9(6) n
    O Li O 13_444 15_554 73.3(14) n
    O Li O 10_564 11_544 110.4(13) n
    O Li O 12_344 14_544 80.3(6) n
    O Li O 14_544 15_554 73.3(14) n
    O Li O 10_564 13_444 80.3(6) n
    O Li O 12_344 15_554 88.9(6) n
    O Li O 12_344 11_544 110.4(13) n
    O Li O 10_564 15_554 151(2) n
    O Li O 11_544 13_444 88.9(6) n
    O Li O 11_544 15_554 80.3(6) n
    O Li O 11_544 14_544 151(2) n
    O Li O 14_544 13_444 73.3(14) n
_shelx_hkl_file
;
   0   0 -18 410350. 13424.7   4
   0   0 -18 365110. 12547.2   2
   0   0 -15 41.1449 226.820   4
   0   0 -12 534829. 15512.6   4
   0   0  -9 177.030 150.933   3
   0   0  -9-104.745 187.519   4
   0   0  -6 485265. 12131.8   3
   0   0  -6 456861. 12629.9   4
   0   0  -3 222.627 117.251   4
   0   0  -3 135.834 79.0419   3
   0   0   3 92.8139 73.8774   3
   0   0   6 441338. 11449.7   3
   0   0   9 151.384 196.655   3
   0   0  12 641766. 17315.1   3
   0   0  15 242.501 331.645   8
   0   0  15 144.291 363.979   3
   0   0  18 361761. 12189.5   8
   0   1 -19-133.311 193.696   4
   1  -1 -19-454.661 316.515   4
  -1   0 -19-17.7843 118.142   4
   1  -1 -19-194.002 262.346   2
   0   1 -19-55.5957 280.931   2
   0   1 -16 336400. 11573.6   4
   1  -1 -16 329817. 11141.9   4
   1  -1 -16 322879. 10700.6   2
  -1   0 -16 339064. 11597.6   4
   0   1 -13-435.120 333.085   4
   1  -1 -13 209.779 252.808   2
  -1   0 -13 123.713 299.313   4
   1  -1 -13 116.209 247.423   4
   1  -1 -10 604766. 16477.5   4
  -1   0 -10 596962. 17147.9   4
   1  -1 -10 608495. 16492.9   2
   0   1 -10 615007. 16833.7   4
   0   1  -7 30.6052 137.718   4
   1  -1  -7 51.0126 142.846   4
   1  -1  -7 272.525 199.593   2
   0   1  -7 254.112 152.275   3
  -1   0  -7 201.630 274.443   4
   1  -1  -7 313.688 167.441   3
   1  -1  -4 711321. 17151.3   4
  -1   0  -4 633604. 17734.2   4
   1  -1  -4 785706. 17609.2   1
   0   1  -4 727431. 17444.2   3
   1  -1  -4 818351. 17397.5   2
  -1   0  -4 710695. 17688.3   8
   0   1  -4 675810. 17289.8   4
  -1   0  -1 64.9157 100.187   8
   1  -1  -1 191.044 93.6161   2
  -1   0  -1 11.2685 45.2627   5
  -1   0  -1 10.4758 105.074   3
   0   1  -1 14.8858 61.0890   1
   1  -1  -1 73.2640 98.1819   1
  -1   0   2 699196. 17576.3   8
   0   1   2 684366. 17536.2   4
  -1   0   2 702671. 17821.2   3
   0   1   2 724408. 17827.5   5
   0   1   5 44.3121 92.2246   3
   0   1   5 1.13197 65.8906   6
   0   1   5 57.9850 99.0082   4
  -1   0   5 31.9371 175.337   3
   1  -1   5 305.945 142.021   8
   1  -1   5 273.671 144.771   6
   1  -1   8 700050. 17119.3   6
   1  -1   8 708500. 16915.6   3
  -1   0   8 673685. 17914.1   3
   0   1   8 599403. 16429.8   9
   1  -1   8 733612. 17856.2   8
   0   1   8 644411. 17213.8   3
   0   1  11 198.993 188.687   3
   1  -1  11 0.75408 188.949   6
  -1   0  11 410.493 349.844   3
   1  -1  11-43.3739 225.149   8
   0   1  11 149.985 72.2188   9
   1  -1  14 517101. 12920.1   3
   0   1  14 443132. 14583.6   8
   1  -1  14 510587. 12921.4   6
   1  -1  14 456676. 14105.8   8
   0   1  14 458439. 13238.2   3
  -1   0  14 457124. 14375.2   3
  -1   0  17 520.572 460.411   3
   1  -1  17-536.028 407.055   8
   0   1  17 156.776 407.438   8
   0   1  20 248824. 9607.67   8
   1  -1  20 243622. 9115.63   8
  -1   0  20 233959. 9373.12   8
   0  -1 -20 249080. 9417.36   4
   1   0 -20 223995. 9056.06   2
   1   0 -17-33.7923 263.482   4
   1   0 -17-71.3705 208.530   2
   0  -1 -17 338.944 341.060   4
  -1   1 -17-337.374 404.756   4
  -1   1 -14 444236. 13885.5   4
   1   0 -14 433882. 13323.2   4
   1   0 -14 424040. 13331.5   2
   0  -1 -14 414378. 13141.6   4
   1   0 -11-255.157 267.229   2
  -1   1 -11 288.352 307.628   4
  -1   1 -11 79.5660 89.9440   3
   0  -1 -11 138.362 211.722   4
   1   0 -11 376.983 275.839   4
   1   0  -8 631678. 16942.5   4
  -1   1  -8 621030. 17331.3   4
  -1   1  -8 618994. 15884.9   3
   1   0  -8 637583. 17097.9   2
   0  -1  -8 614623. 16907.6   4
   1   0  -5-28.7636 73.0153   3
  -1   1  -5 77.1988 91.0837   3
   0  -1  -5 125.005 114.562   4
  -1   1  -5-140.472 158.137   4
  -1   1  -5 109.488 154.908   8
   1   0  -5 84.3673 154.464   2
   1   0  -2 740217. 16657.2   1
   1   0  -2 726291. 17356.7   2
  -1   1  -2 681446. 16968.7   8
  -1   1  -2 670532. 17495.5   4
  -1   1  -2 698947. 17370.4   6
   1   0  -2 745191. 17050.8   8
   0  -1  -2 641107. 17093.6   6
   0  -1  -2 690225. 17004.0   4
   0  -1   1 77.3034 63.7633   1
   1   0   1 109.529 83.0718   5
   1   0   1-5.50365 82.7701   2
   0  -1   1 284.000 201.808   6
  -1   1   1 174.622 82.1127   8
  -1   1   1 81.1155 61.7360   2
  -1   1   1 10.4947 43.3070   5
  -1   1   1 126.100 96.1773   9
  -1   1   1 138.006 108.073   3
   0  -1   4 751040. 17676.3   3
  -1   1   4 708092. 17646.1   3
   1   0   4 694505. 16921.2   9
   0  -1   7 74.5669 214.130   3
  -1   1   7 847.991 259.618   4
   1   0   7-11.2205 62.0843   3
   1   0   7 1167.58 174.105   9
  -1   1   7-226.437 172.883   3
   1   0  10 642271. 17798.2   8
   0  -1  10 637443. 17425.4   3
  -1   1  10 665834. 17476.9   3
   1   0  10 651129. 16289.5   3
   1   0  10 638189. 15850.3   6
   1   0  13-3.65555 254.750   8
   0  -1  13 128.455 278.401   8
  -1   1  13-65.9960 209.663   3
   1   0  13 31.6517 45.5322   6
   1   0  13 165.189 184.750   3
   0  -1  13 734.718 409.645   3
  -1   1  16 361161. 11195.3   3
   0  -1  16 375044. 10957.9   6
   0  -1  16 358991. 10988.9   3
   1   0  16 339515. 11581.6   8
   0  -1  16 343242. 11312.9   8
   1   0  19 189.603 343.715   8
   0  -1  19-593.711 462.135   8
  -1   1  19 880.471 683.849   8
   0   2 -17 196.877 350.743   2
  -2   0 -17 8.66309 186.573   4
   0   2 -17-190.681 391.060   4
   2  -2 -17-217.871 258.371   2
   2  -2 -17-208.401 326.452   1
  -2   0 -14 415536. 13249.9   4
   2  -2 -14 395373. 11939.7   2
   2  -2 -14 383151. 12256.6   1
   0   2 -11 45.8276 207.955   4
   2  -2 -11-48.6290 117.264   2
   2  -2 -11 48.5472 166.897   1
  -2   0 -11-136.563 214.216   4
   0   2  -8 664388. 18062.0   4
  -2   0  -8 640086. 18452.7   4
   2  -2  -8 690088. 18135.2   1
   2  -2  -8 687901. 17778.9   2
  -2   0  -5 66.6032 178.572   4
  -2   0  -5 200.424 139.247   5
   2  -2  -5-39.7046 163.176   1
   0   2  -5 54.5539 81.1409   1
  -2   0  -5 90.2795 68.2955   9
   2  -2  -5 79.3628 110.875   5
   0   2  -5 27.9641 112.476   4
   2  -2  -5 204.751 141.327   2
   0   2  -5 19.2486 217.804   3
   0   2  -2 539892. 13548.1   2
   2  -2  -2 588026. 13282.7   5
  -2   0  -2 512406. 13260.3   5
   0   2  -2 547912. 13270.4   1
   2  -2  -2 584100. 13710.9   1
  -2   0  -2 527539. 13856.0   8
  -2   0  -2 521398. 13419.5   3
   2  -2  -2 631510. 13765.5   2
  -2   0   1 29.8902 57.4292   1
  -2   0   1-4.06012 71.2076   8
   0   2   1 119.823 87.1428   5
   0   2   1 96.3715 60.3897   2
   2  -2   1 42.7594 112.811   1
   0   2   1 7.08782 123.036   8
   2  -2   1-47.0164 75.8070   8
  -2   0   1 212.997 194.577   3
   0   2   1-65.0572 154.624   6
   2  -2   1 105.658 134.201   7
   0   2   4 829316. 22134.1   6
   2  -2   4 902291. 22717.5   9
  -2   0   4 870378. 22724.9   3
  -2   0   4 876363. 22202.8   8
   0   2   4 857813. 22612.5   5
   2  -2   4 879669. 21955.3   8
   2  -2   7 14.8669 128.140   6
   0   2   7 305.048 166.880   6
   0   2   7-49.8163 116.630   4
   2  -2   7-60.6590 93.0948   8
  -2   0   7 249.534 335.252   3
   0   2  10 485238. 13886.5   3
   0   2  10 525164. 13364.8   6
  -2   0  10 516053. 15060.2   3
   2  -2  10 522394. 13727.0   6
   2  -2  10 520243. 14131.4   8
   2  -2  13-9.77882 140.514   6
   0   2  13-39.1342 104.108   3
   0   2  13 79.9952 320.382   8
   2  -2  13 56.6774 188.984   8
  -2   0  13-283.709 365.485   3
   2  -2  16 339457. 10807.5   8
  -2   0  16 324904. 11574.5   3
   0   2  16 308237. 11129.6   8
  -2   0  19-957.110 602.386   3
   1   1 -18 239043. 9747.46   2
   1  -2 -18 229505. 8749.14   1
   2  -1 -18 218970. 8476.82   2
  -1   2 -18 281255. 10375.7   4
  -2   1 -18 273752. 10201.2   4
   2  -1 -18 212853. 8106.80   1
   1  -2 -18 228514. 8623.74   4
  -1  -1 -18 260769. 9409.53   4
   1  -2 -15 14414.5 1364.43   2
   2  -1 -15 15341.0 1643.38   2
  -1  -1 -15 17473.0 1857.82   4
   1   1 -15 16515.9 1937.88   2
  -2   1 -15 18279.2 2078.82   4
   1  -2 -15 15248.4 1599.98   4
   2  -1 -15 15182.6 1545.37   1
  -1   2 -15 19971.6 2098.76   4
  -1   2 -12 463434. 13808.3   4
   1   1 -12 439167. 13655.2   2
   1  -2 -12 447908. 12505.9   2
   2  -1 -12 430698. 13193.5   2
   2  -1 -12 455144. 13027.4   1
  -1  -1 -12 442303. 13396.9   4
   1   1 -12 461506. 13596.0   4
   1  -2 -12 431186. 12825.0   4
  -2   1 -12 441920. 14008.7   4
   2  -1  -9 56875.7 2857.47   2
  -2   1  -9 59850.6 3292.15   4
  -1   2  -9 65768.2 2606.80   3
   1   1  -9 57011.1 3010.82   2
   1  -2  -9 53366.9 2356.26   2
  -1  -1  -9 57382.8 2927.02   4
   1  -2  -9 50263.4 2813.11   1
  -1   2  -9 57548.2 3009.09   4
   1  -2  -9 52883.6 2501.87   4
   2  -1  -9 49163.7 2482.51   1
  -1   2  -6 833502. 20390.1   3
  -1  -1  -6 724851. 20543.0   4
   1  -2  -6 776557. 19876.0   4
   1  -2  -6 817607. 20942.4   1
   1   1  -6 772950. 20763.1   2
  -2   1  -6 734757. 21028.1   4
  -2   1  -6 823594. 19633.4   6
  -1   2  -6 794957. 20556.6   4
  -1  -1  -6 787034. 20065.8   7
   2  -1  -6 838932. 20138.2   1
   2  -1  -6 835723. 20689.6   2
   1  -2  -6 860389. 19768.8   2
  -1  -1  -3 161965. 4919.96   2
   1   1  -3 167081. 5288.32   2
   1   1  -3 166399. 4670.83   8
  -1  -1  -3 165811. 4786.95   6
  -2   1  -3 189409. 5722.02   4
   1  -2  -3 169807. 4435.63   7
   2  -1  -3 160559. 5216.47   2
   1  -2  -3 176102. 5401.84   1
  -1  -1  -3 167381. 5269.79   5
  -1  -1  -3 172645. 5220.28   4
  -1   2  -3 204586. 5795.62   6
  -1  -1  -3 175500. 5481.72   8
  -2   1  -3 193218. 5375.60   8
   1  -2  -3 173854. 5253.61   9
  -2   1  -3 171018. 4637.07   3
  -1   2  -3 179378. 5053.00   4
  -1   2  -3 184043. 4606.30   8
  -2   1  -3 189232. 5460.33   9
  -1   2  -3 177161. 5068.23   1
   2  -1  -3 168412. 4829.08   1
  -1  -1   0 559687. 14599.1   2
   1   1   0 528307. 14311.9   8
  -2   1   0 564800. 14621.2   8
  -2   1   0 586168. 14880.7   9
   1   1   0 542467. 14395.1   5
   1  -2   0 602880. 15167.2   6
   1  -2   0 593052. 14535.5   1
  -1  -1   0 574649. 14174.3   1
  -1   2   0 515894. 14272.1   7
  -2   1   0 573889. 14406.9   1
   1   1   0 549871. 14418.7   2
  -2   1   0 579277. 14568.8   3
  -1   2   0 570798. 14464.8   5
  -1  -1   0 541313. 14641.0   3
   2  -1   0 643848. 14918.9   2
  -1   2   0 550836. 13832.2   4
  -1  -1   0 565547. 14445.2   8
   2  -1   0 656689. 14739.6   3
  -1   2   0 546687. 14174.7   8
   1   1   3 175306. 5123.00   3
  -2   1   3 178322. 5050.37   1
   1   1   3 173164. 5518.58   8
   1   1   3 167977. 5012.67   7
  -1   2   3 170707. 4506.34   2
  -1   2   3 173778. 4638.57   4
  -1   2   3 184752. 5494.84   6
  -1  -1   3 166763. 5515.67   3
   2  -1   3 172459. 5239.44   9
   1  -2   3 203116. 5884.94   6
  -1   2   3 169216. 5357.33   5
   2  -1   3 176371. 5690.03   7
  -2   1   3 178856. 5371.98   2
   1  -2   3 193571. 5331.89   4
   1  -2   3 177362. 4588.21   8
  -2   1   3 186110. 5575.92   3
  -1  -1   3 181789. 4813.83   8
  -2   1   3 190761. 5377.59   8
  -1  -1   6 799662. 21384.1   3
   1  -2   6 852576. 21107.5   6
  -1   2   6 852260. 21270.3   3
   1  -2   6 845080. 20107.1   8
  -2   1   6 813754. 21020.5   2
  -1   2   6 784361. 20405.7   9
  -2   1   6 833005. 21259.3   3
   1   1   6 771398. 21076.4   4
   1  -2   6 866668. 21157.4   4
  -1  -1   6 799059. 20176.2   8
   2  -1   6 840186. 21001.5   8
  -1   2   6 798692. 20464.3   4
  -2   1   6 794181. 20862.4   4
   2  -1   6 779696. 20500.8   9
  -1  -1   9 58887.0 3188.77   3
   1   1   9 60423.4 2202.98   3
  -2   1   9 58157.5 2930.30   3
   1   1   9 53814.2 2951.01   8
   2  -1   9 61522.2 2941.69   8
   1  -2   9 63061.2 2498.57   8
  -1   2   9 60966.3 2872.63   3
  -1   2   9 58421.5 2252.64   9
   1  -2   9 57191.3 2746.38   6
   2  -1   9 56670.7 2322.35   9
  -1  -1   9 56053.8 2261.64   8
   2  -1  12 441436. 12085.8   9
   1   1  12 447591. 11912.4   3
  -1   2  12 478000. 13348.4   3
  -1  -1  12 452449. 14053.1   3
   1   1  12 432663. 13632.6   8
  -2   1  12 436585. 13431.4   3
   1  -2  12 471694. 13054.8   6
   1  -2  12 496471. 13089.4   8
   2  -1  12 481894. 13745.0   8
  -1   2  15 18143.8 1595.30   3
   1  -2  15 19709.0 1767.62   8
  -1  -1  15 21981.3 2188.60   3
  -2   1  15 18484.4 1875.03   3
   2  -1  15 18293.7 1864.62   8
   1  -2  15 18021.5 1523.90   6
   1   1  15 19087.2 1951.64   8
   2  -1  18 256971. 9644.07   8
  -1  -1  18 291364. 10088.1   3
  -2   1  18 267345. 9790.30   3
   1   1  18 269307. 9976.10   8
  -1   2  18 271852. 10393.2   8
   0  -2 -19 452.226 305.861   4
   2   0 -19-1106.22 554.204   2
   0  -2 -16 272171. 9678.63   4
   2   0 -16 283328. 9290.08   1
   2   0 -16 293824. 10381.9   2
  -2   2 -13 161.873 360.503   4
   0  -2 -13 122.709 208.777   4
   2   0 -13 113.033 221.688   2
   2   0 -10 499847. 14718.8   2
   2   0 -10 508127. 13696.5   1
  -2   2 -10 514016. 13058.9   3
   0  -2 -10 515353. 13493.6   7
   0  -2 -10 496507. 14199.2   4
  -2   2 -10 519129. 15268.2   4
   2   0  -7-13.2690 95.9647   1
   2   0  -7 218.515 259.688   2
   0  -2  -7 40.4013 105.927   4
   0  -2  -7-121.540 108.947   7
  -2   2  -7 98.2270 199.776   4
  -2   2  -7 699.848 233.021   3
  -2   2  -7 428.754 278.897   6
   0  -2  -4 849231. 20602.2   2
   0  -2  -4 887703. 22260.0   1
   2   0  -4 818510. 20678.9   1
  -2   2  -4 865848. 22404.0   7
  -2   2  -4 858335. 22293.0   4
   2   0  -4 851637. 21456.8   8
  -2   2  -4 846925. 21928.0   6
  -2   2  -4 871842. 21526.8   8
   0  -2  -4 828400. 21250.0   4
   2   0  -4 886531. 22141.3   2
  -2   2  -1-30.8815 138.042   6
  -2   2  -1 26.4746 65.8338   8
   2   0  -1 124.705 144.695   2
   0  -2  -1 194.458 119.163   1
   0  -2  -1 415.687 228.660   6
  -2   2  -1 95.8203 140.747   7
   2   0  -1 50.1335 60.6065   5
  -2   2  -1 12.2849 42.1689   5
   2   0  -1 148.968 113.008   3
   2   0  -1 21.3654 76.3361   8
  -2   2   2 583568. 15035.8   9
   2   0   2 584290. 14447.8   3
  -2   2   2 595128. 14480.5   2
   2   0   2 542572. 14366.9   5
  -2   2   2 555952. 14639.3   8
   0  -2   2 574591. 14258.1   1
  -2   2   2 535391. 15009.9   3
   0  -2   2 557449. 14347.1   4
  -2   2   2 586578. 14462.9   5
   0  -2   2 544564. 14984.0   6
  -2   2   5-77.9496 110.836   9
   0  -2   5 39.6988 102.813   4
   2   0   5-35.4433 141.976   7
   0  -2   5 136.493 320.248   6
   0  -2   5-41.7647 235.087   3
  -2   2   5-20.0819 93.9418   4
  -2   2   5 19.2338 139.707   3
   2   0   5 81.8102 65.2815   3
   0  -2   8 737805. 17707.9   8
   2   0   8 706212. 19147.6   8
   0  -2   8 708986. 19100.6   6
   0  -2   8 706893. 18760.5   3
  -2   2   8 673878. 18782.1   3
   0  -2  11 357.305 226.733   8
  -2   2  11-155.515 214.592   3
   0  -2  11 244.780 337.913   3
   0  -2  11 1.73416 389.838   6
   2   0  11 297.728 308.838   8
   0  -2  14 449317. 13300.2   3
   0  -2  14 433773. 13287.8   6
  -2   2  14 423463. 13229.4   3
   2   0  14 413709. 13468.4   8
   0  -2  14 457157. 12713.0   8
   0  -2  17 463.432 354.880   6
  -2   2  17 144.323 281.585   3
   2   0  17-418.584 445.912   8
   3  -3 -18 279272. 9857.30   1
  -3   0 -15-555.432 419.034   4
   3  -3 -15-6.61248 245.255   1
   0   3 -15 453.664 434.636   2
   3  -3 -12 431531. 12219.3   2
   0   3 -12 431231. 13769.9   2
  -3   0 -12 410073. 13416.2   4
   3  -3 -12 409893. 12798.3   1
  -3   0  -9 456.469 346.813   4
   3  -3  -9-175.297 190.648   2
   3  -3  -9 288.387 280.479   1
   0   3  -9 65.9394 235.651   2
   0   3  -6 443568. 12552.5   2
  -3   0  -6 396101. 11366.0   9
   3  -3  -6 452500. 12403.3   1
  -3   0  -6 429200. 12898.0   4
   3  -3  -6 437347. 11925.8   2
   0   3  -6 444409. 11480.0   1
  -3   0  -3-8.94421 114.409   4
  -3   0  -3 63.6108 77.6128   5
  -3   0  -3-18.2121 199.153   3
   3  -3  -3 75.5760 96.5318   5
   0   3  -3 89.2845 172.582   5
   0   3  -3 122.378 142.554   1
   0   3  -3-5.84067 152.311   2
   3  -3   0 898085. 22271.1   8
  -3   0   0 839282. 22536.0   3
  -3   0   0 793156. 21463.4   1
   0   3   0 848125. 21875.0   8
   3  -3   0 939964. 22914.1   7
   0   3   0 872271. 22529.8   5
   0   3   0 979990. 22387.5   1
   0   3   0 875468. 21636.6   2
   3  -3   0 908464. 22461.9   1
   3  -3   3-39.4911 174.499   9
  -3   0   3 62.5085 76.1622   1
  -3   0   3 67.6162 283.618   3
   3  -3   3 162.966 136.521   8
   0   3   3 27.7023 231.238   8
   0   3   3-47.3696 167.902   5
   0   3   6 405044. 11997.9   8
   0   3   6 382134. 11831.6   5
   3  -3   6 424878. 12008.5   9
   3  -3   6 409089. 11099.5   8
  -3   0   6 384656. 12054.4   3
   3  -3   9-142.084 153.637   8
   0   3   9 675.739 472.792   8
   3  -3   9 54.4829 151.205   9
  -3   0   9 12.3210 336.870   3
   0   3  12 439805. 14055.2   8
   3  -3  12 465538. 12949.3   8
   3  -3  12 423392. 13049.2   9
   0   3  12 454846. 12769.3   3
  -3   0  12 445337. 14383.6   3
   0   3  15 189.834 461.013   8
   3  -3  15-239.717 217.109   9
  -3   0  15 435.046 544.535   3
   3  -3  15 126.629 228.674   8
  -3   0  18 297813. 11657.0   3
   1   2 -16 313751. 11221.2   2
   3  -2 -16 274063. 9533.86   1
   2  -3 -16 259396. 9628.20   1
   3  -2 -16 262165. 9384.77   2
  -2  -1 -16 309848. 10601.1   4
  -1   3 -16 320920. 11101.5   4
  -3   1 -16 303503. 10871.9   4
  -2  -1 -13 4192.49 899.636   4
   2  -3 -13 3570.97 568.966   2
   2  -3 -13 3299.89 737.959   1
  -3   1 -13 5635.27 1054.56   4
   3  -2 -13 4136.24 777.799   2
   3  -2 -13 3710.28 731.645   1
   1   2 -13 3692.06 921.035   2
  -1   3 -13 4431.27 940.750   4
   2  -3 -10 537308. 13519.4   2
  -1   3 -10 509564. 14706.1   4
   3  -2 -10 492009. 14411.8   2
   3  -2 -10 497031. 14061.0   1
   2  -3 -10 494304. 14784.7   1
  -3   1 -10 464042. 14920.6   4
  -2  -1 -10 506395. 14889.0   4
   1   2 -10 502936. 15157.4   2
   1   2  -7 11036.7 683.755   1
  -1   3  -7 12165.0 1116.88   4
  -2  -1  -7 10486.8 1214.29   4
   2  -3  -7 10620.8 769.426   2
  -3   1  -7 10228.6 674.204   6
   1   2  -7 11668.4 1235.09   2
  -3   1  -7 10886.8 1316.34   4
   2  -3  -7 9625.99 1146.03   1
   3  -2  -7 9133.75 908.209   1
   3  -2  -7 10901.3 1020.44   5
   3  -2  -7 10063.7 1085.25   2
  -3   1  -4 676629. 18469.0   4
  -2  -1  -4 629152. 17886.5   4
   2  -3  -4 703397. 18055.2   9
  -3   1  -4 671144. 17812.2   9
   2  -3  -4 714652. 16958.3   7
   2  -3  -4 725817. 18149.1   1
   1   2  -4 660454. 16647.3   1
  -3   1  -4 635391. 16947.0   3
   1   2  -4 671356. 17860.5   2
  -3   1  -4 660392. 17186.2   5
   3  -2  -4 743255. 17171.9   5
   3  -2  -4 682664. 17956.9   2
   2  -3  -4 726057. 17783.2   5
  -1   3  -4 667776. 17296.2   4
  -2  -1  -4 648445. 17185.8   6
  -2  -1  -4 696296. 17747.4   2
   3  -2  -4 679156. 17455.2   1
   3  -2  -1 21846.6 1290.55   1
   2  -3  -1 24287.6 1787.68   9
   1   2  -1 21864.9 1373.14   5
  -2  -1  -1 23627.0 1435.45   3
  -2  -1  -1 23405.9 1493.93   2
   1   2  -1 19928.2 1233.25   2
   2  -3  -1 22252.0 1395.44   1
  -3   1  -1 21922.4 1307.99   3
   1   2  -1 21362.9 1086.48   8
  -2  -1  -1 25571.9 1527.16   8
  -1   3  -1 22257.9 1408.32   5
  -2  -1  -1 22136.1 1277.99   5
  -1   3  -1 24652.5 1397.39   1
  -3   1  -1 23002.6 1273.77   1
  -1   3  -1 22563.6 970.570   8
   3  -2   2 657194. 17091.2   7
  -1   3   2 638312. 16583.1   5
   1   2   2 593192. 15785.3   2
   3  -2   2 646780. 16447.2   8
   2  -3   2 667452. 16539.3   1
  -2  -1   2 586822. 16723.7   3
   1   2   2 654836. 16875.2   3
   2  -3   2 700816. 17308.7   6
  -2  -1   2 612287. 16113.1   8
  -3   1   2 613448. 16596.9   3
   3  -2   2 648064. 16902.5   9
   1   2   2 596646. 16488.2   8
   1   2   2 601123. 16468.6   5
  -3   1   2 629186. 15882.6   1
  -1   3   5 14785.8 790.824   4
   3  -2   5 17586.7 1270.16   8
   3  -2   5 15719.6 1290.57   9
  -2  -1   5 14261.9 1426.84   3
  -3   1   5 15887.9 1364.14   3
   1   2   5 15018.5 1342.70   8
   1   2   5 13157.5 1226.30   5
  -1   3   5 14688.7 1300.86   5
  -2  -1   5 17122.1 1094.71   8
   2  -3   5 15705.2 1392.04   6
   1   2   5 14849.9 1170.15   3
   2  -3   5 16940.1 1391.89   4
   2  -3   5 15095.0 875.890   8
  -3   1   8 535081. 15485.8   3
  -2  -1   8 545178. 16043.7   3
   1   2   8 512357. 15335.0   8
   3  -2   8 529980. 14790.0   9
   2  -3   8 580879. 15349.1   6
   2  -3   8 562685. 14058.0   8
  -1   3   8 528020. 14525.1   4
  -1   3   8 531956. 15214.1   3
   3  -2   8 555664. 15002.4   8
   3  -2  11 5505.57 857.568   8
   3  -2  11 4781.33 691.690   9
  -1   3  11 4752.64 805.211   3
   1   2  11 4218.60 877.585   8
   2  -3  11 4829.93 797.065   6
   2  -3  11 5734.11 685.464   8
   1   2  11 5266.00 634.228   3
  -2  -1  11 5370.27 1157.19   3
  -3   1  11 4495.64 892.240   3
   2  -3  14 426655. 11615.9   8
   3  -2  14 392358. 12351.6   8
  -2  -1  14 410135. 13714.3   3
   2  -3  14 406664. 11799.9   6
  -3   1  14 385193. 12915.2   3
   1   2  14 392979. 12875.4   8
   3  -2  14 394191. 11256.1   9
  -1   3  14 374066. 11784.0   3
  -1   3  17 1689.88 763.455   8
   1   2  17 2822.66 803.268   8
   3  -2  17 1377.91 573.839   8
  -2  -1  17 1724.72 859.334   3
  -3   1  17 2410.47 803.231   3
  -2   3 -17 1805.22 700.323   4
   1  -3 -17 971.553 399.660   4
  -1  -2 -17 1181.88 525.181   4
  -3   2 -17 1435.94 640.723   4
   3  -1 -17 2228.04 691.974   2
   2   1 -17 673.391 450.514   2
   1  -3 -14 335409. 11543.7   1
   3  -1 -14 363740. 11876.5   2
   3  -1 -14 404487. 11106.4   1
   1  -3 -14 350799. 10940.0   4
  -2   3 -14 388635. 12616.0   4
  -1  -2 -14 364644. 11675.1   4
  -3   2 -14 378622. 12821.2   4
   2   1 -14 363655. 12289.0   2
  -3   2 -11 4290.08 949.858   4
   3  -1 -11 4598.45 669.253   1
   1  -3 -11 4836.80 507.140   2
  -1  -2 -11 4196.91 785.305   4
   3  -1 -11 3599.29 778.262   2
   1  -3 -11 5107.74 712.080   4
  -2   3 -11 6068.11 1064.88   4
   2   1 -11 5053.10 946.829   2
   1  -3 -11 3984.78 814.014   1
  -1  -2  -8 536956. 13929.1   2
   1  -3  -8 554645. 13180.0   2
   2   1  -8 537871. 13346.6   1
   1  -3  -8 554593. 15598.6   1
   1  -3  -8 530019. 13142.6   7
   2   1  -8 536229. 15316.4   2
   3  -1  -8 561467. 15371.6   2
  -3   2  -8 598930. 14292.9   6
  -3   2  -8 513414. 13092.2   3
   3  -1  -8 548760. 14012.4   1
   1  -3  -8 547517. 14107.3   4
  -2   3  -8 560208. 15327.4   4
  -1  -2  -8 539033. 14871.0   4
  -3   2  -8 520419. 15638.3   4
   1  -3  -5 14486.6 1330.74   1
  -1  -2  -5 13402.7 885.808   2
   3  -1  -5 14780.8 1327.86   2
  -3   2  -5 17604.1 1270.08   6
   2   1  -5 14547.3 1280.27   2
   3  -1  -5 14427.9 890.821   1
  -2   3  -5 17127.3 1042.76   8
  -2   3  -5 18064.0 1328.96   3
  -3   2  -5 16196.0 1578.59   4
  -3   2  -5 15755.2 890.754   3
  -1  -2  -5 15377.7 1237.73   4
   1  -3  -5 13667.6 1035.31   9
   1  -3  -5 14475.4 739.145   4
  -2   3  -5 15927.0 1235.98   4
  -1  -2  -5 14847.9 1020.32   6
   3  -1  -2 664399. 16978.4   2
  -2   3  -2 627778. 15964.1   8
   2   1  -2 598791. 16128.6   8
   2   1  -2 635170. 16731.0   2
   1  -3  -2 639640. 16668.9   1
  -1  -2  -2 625287. 16297.4   2
  -1  -2  -2 613308. 16513.0   6
  -2   3  -2 647284. 16724.5   7
  -3   2  -2 628869. 16350.5   3
  -1  -2  -2 612065. 16457.0   1
   3  -1  -2 666647. 16692.4   8
   3  -1  -2 651290. 15367.6   5
   2   1  -2 637968. 16270.9   5
  -2   3  -2 636996. 16394.0   5
  -2   3  -2 632378. 16141.4   4
  -3   2  -2 655729. 17005.8   4
   1  -3  -2 626028. 16932.9   6
  -2   3   1 22875.9 1150.92   2
   2   1   1 22052.8 1379.92   8
  -2   3   1 23370.5 1302.59   8
   1  -3   1 21941.0 1314.95   1
  -3   2   1 23234.3 1505.62   3
  -1  -2   1 25434.7 1517.33   2
   2   1   1 21727.3 1434.21   3
   1  -3   1 25578.6 1788.14   6
   2   1   1 20492.9 1298.99   2
  -1  -2   1 23300.0 1588.34   6
  -1  -2   1 22642.5 1003.93   1
   2   1   1 20590.8 1254.44   5
  -2   3   1 19080.6 1241.05   5
  -3   2   1 22312.2 1364.38   1
   3  -1   1 22758.2 1412.40   3
  -2   3   1 25580.3 1080.33   4
   1  -3   1 25387.1 1015.10   4
  -1  -2   1 22163.8 1203.60   8
  -1  -2   4 678481. 16931.2   8
   2   1   4 660669. 18216.4   8
   2   1   4 649118. 17776.7   7
   2   1   4 693130. 17676.5   3
  -3   2   4 724775. 17938.7   1
   1  -3   4 707069. 18664.2   6
  -3   2   4 690586. 18422.6   3
   2   1   4 654793. 17908.2   5
  -2   3   4 724200. 18192.3   5
   3  -1   4 683287. 18444.3   7
  -1  -2   4 710553. 18463.1   3
  -2   3   4 656811. 16958.9   4
   1  -3   4 716936. 17677.2   4
  -2   3   4 685820. 17068.7   2
   3  -1   7 10821.9 1136.50   8
  -3   2   7 10513.3 1228.08   3
   2   1   7 10050.0 798.929   3
   1  -3   7 11008.6 1251.45   6
  -1  -2   7 11457.1 688.296   8
  -2   3   7 11138.8 1282.83   3
  -1  -2   7 12654.0 1333.79   3
  -2   3   7 10523.0 854.777   4
   2   1   7 11616.5 1279.03   8
   3  -1  10 483149. 14674.2   8
   1  -3  10 531355. 13004.0   8
   2   1  10 512323. 12885.5   3
   1  -3  10 513397. 14897.7   6
  -1  -2  10 495745. 15106.6   3
  -2   3  10 547814. 15303.1   3
  -3   2  10 530005. 15174.7   3
   2   1  10 471491. 14908.6   8
   2   1  10 509429. 12819.3   3
   2   1  13 4267.90 902.545   8
   1  -3  13 3381.68 776.874   6
  -1  -2  13 4063.98 946.178   3
   3  -1  13 4988.69 946.466   8
  -3   2  13 3392.62 811.842   3
  -2   3  13 4044.35 843.833   3
   3  -1  16 284990. 10219.3   8
  -1  -2  16 289997. 10653.5   3
   2   1  16 310003. 10666.9   8
   1  -3  16 327395. 10181.8   6
  -3   2  16 289019. 10339.7   3
  -2   3  16 285401. 9771.57   3
  -1  -2  16 269253. 10391.3   6
  -3   2  19 1568.03 636.726   3
  -3   3 -15 476.055 474.437   4
   0  -3 -15-33.1405 299.117   1
   0  -3 -15-675.524 344.579   4
   3   0 -15 64.0656 224.626   2
   3   0 -12 399693. 12959.0   2
   0  -3 -12 363351. 12630.7   1
   0  -3 -12 405053. 11946.9   4
  -3   3 -12 426005. 13676.0   4
   3   0 -12 447861. 11258.5   1
   0  -3  -9 142.391 278.258   1
   0  -3  -9-23.0798 74.8154   4
  -3   3  -9-2.01643 185.716   4
   0  -3  -9 64.9408 44.2915   2
   3   0  -9 97.0032 216.405   2
   3   0  -9 126.901 98.8220   1
   0  -3  -9 274.322 95.0585   2
   3   0  -6 419826. 10506.8   1
   3   0  -6 432776. 12609.7   2
   0  -3  -6 413797. 12503.1   1
   0  -3  -6 417731. 11212.7   4
  -3   3  -6 435708. 12632.6   4
   0  -3  -6 443698. 11210.5   9
  -3   3  -3-51.0505 167.465   4
   3   0  -3 41.9981 94.7286   8
   0  -3  -3 79.2326 240.900   6
   0  -3  -3 14.4821 80.1312   4
   0  -3  -3-316.908 247.767   1
   3   0  -3-72.6511 174.782   2
   3   0  -3 92.3443 91.8943   5
  -3   3   0 936045. 23717.6   4
   3   0   0 966119. 24179.7   2
  -3   3   0 999999. 23869.4   2
   0  -3   0 912782. 23422.4   1
   3   0   0 934026. 23089.7   5
  -3   3   0 911597. 23079.5   5
  -3   3   0 930401. 24226.9   3
   0  -3   0 875442. 24175.1   6
   0  -3   0 927579. 22957.8   4
   3   0   0 875021. 23791.4   8
   0  -3   3 86.5799 108.754   4
  -3   3   3 16.0867 233.100   3
   3   0   3-135.805 160.653   8
   3   0   3 149.045 188.129   7
   0  -3   3 67.1190 292.952   6
  -3   3   3-8.60925 119.686   2
   0  -3   3 27.5192 122.788   1
   3   0   3 106.342 126.769   3
   3   0   6 410168. 12467.2   8
   3   0   6 436659. 11061.2   3
   0  -3   6 409077. 12675.7   6
  -3   3   6 437807. 11797.1   2
  -3   3   6 430683. 12885.6   3
  -3   3   6 435440. 11742.6   4
   3   0   6 427561. 12506.1   7
   3   0   9 140.206 227.280   8
   0  -3   9 234.815 348.927   6
  -3   3   9-259.165 283.124   3
   0  -3  12 450660. 14024.3   6
  -3   3  12 474490. 14259.6   3
   3   0  15 311.180 275.345   8
   0  -3  15-95.3573 405.562   6
  -3   3  15 479.201 346.797   3
  -3   3  18 246806. 9108.12   3
   4  -4 -16 218430. 8362.52   1
   4  -4 -13 252.300 285.371   1
  -4   0 -13 131.780 298.781   4
   0   4 -13 364.455 345.485   2
   4  -4 -10 461122. 12935.4   2
  -4   0 -10 439400. 14352.4   4
   4  -4 -10 427798. 13562.1   1
   0   4 -10 476250. 14637.6   2
  -4   0  -7 177.804 300.852   4
   4  -4  -7-142.410 223.918   1
  -4   0  -4 453936. 12193.8   3
   4  -4  -4 426597. 12810.7   1
   4  -4  -4 458560. 12695.8   7
   0   4  -4 458204. 12639.6   2
   0   4  -4 434991. 13008.8   5
  -4   0  -4 410842. 13135.2   4
   4  -4  -1 27.4692 189.119   9
   0   4  -1-16.6027 67.4478   8
   4  -4  -1 141.144 248.877   7
  -4   0  -1 75.6847 102.272   1
   0   4  -1 433.868 313.994   5
  -4   0  -1-1.45754 258.249   3
   4  -4  -1-92.3711 178.400   1
   0   4  -1 180.022 154.233   2
   0   4   2 565181. 15474.1   8
   4  -4   2 555248. 15442.4   8
  -4   0   2 560292. 16451.7   3
   0   4   2 581162. 14093.2   2
   0   4   2 548995. 16097.4   5
   4  -4   2 591105. 16890.7   9
  -4   0   2 562466. 14165.9   1
   0   4   5 174.274 242.105   8
   4  -4   5 302.328 197.645   8
   4  -4   5 315.802 267.582   9
   0   4   5-235.681 264.997   5
  -4   0   5 20.7143 368.354   3
   0   4   8 408260. 12773.8   8
   4  -4   8 420997. 11775.7   8
  -4   0   8 394282. 13221.7   3
   4  -4   8 409949. 12759.1   9
   0   4  11 313.461 350.071   8
   4  -4  11-28.2515 127.914   8
   0   4  11 117.895 223.632   3
  -4   0  11 35.0529 469.348   3
   4  -4  11 20.2891 212.711   9
   0   4  14 302385. 10733.5   8
  -4   0  14 293947. 11340.0   3
   4  -4  14 268617. 9548.01   9
   4  -3 -17 2850.93 769.987   1
  -3  -1 -17 3206.04 881.019   4
   4  -3 -14 280030. 9707.46   2
   1   3 -14 328331. 11529.8   2
   4  -3 -14 300552. 9955.19   1
  -1   4 -14 305210. 10799.5   4
   3  -4 -14 293672. 10370.5   1
  -3  -1 -14 315407. 10948.2   4
  -4   1 -14 319844. 11277.1   4
  -4   1 -11 6991.07 1203.39   4
   1   3 -11 7523.25 1268.57   2
   4  -3 -11 7803.07 1037.35   1
   4  -3 -11 4721.38 887.746   2
  -1   4 -11 6579.86 1045.54   4
   3  -4 -11 7576.16 1188.31   1
  -3  -1 -11 8199.36 1229.95   4
   4  -3  -8 461989. 13652.5   2
   1   3  -8 457904. 13880.6   2
   4  -3  -8 468801. 13164.3   1
   3  -4  -8 464250. 13883.8   1
  -1   4  -8 470457. 13209.1   4
  -3  -1  -8 454146. 14043.1   4
  -4   1  -8 462027. 14544.9   4
   4  -3  -5 13990.0 1382.95   2
  -4   1  -5 16490.6 1056.55   3
   4  -3  -5 13954.1 1223.12   1
   1   3  -5 14160.9 1324.03   2
   1   3  -5 14336.9 823.565   1
  -3  -1  -5 16131.8 1121.09   6
   3  -4  -5 12480.7 1331.51   1
  -3  -1  -5 12642.6 1351.76   4
  -4   1  -5 18029.2 1725.56   4
  -4   1  -5 13801.4 1025.99   5
   4  -3  -5 16184.6 934.914   5
   1   3  -5 12893.2 1285.25   5
  -1   4  -5 13363.9 1320.01   5
   3  -4  -5 13931.5 959.433   7
  -1   4  -2 615156. 15068.4   8
   4  -3  -2 607585. 16540.6   8
   4  -3  -2 596342. 16269.0   1
   1   3  -2 582360. 16068.7   2
  -3  -1  -2 582851. 16272.7   3
   1   3  -2 615331. 15286.3   8
   3  -4  -2 599966. 16589.5   1
  -4   1  -2 626397. 16360.5   3
   4  -3  -2 646080. 17060.3   7
   1   3  -2 570204. 16436.9   5
  -1   4  -2 621344. 16711.6   5
   3  -4  -2 628224. 17361.2   9
  -1   4  -2 577796. 14826.9   8
  -1   4   1 18225.4 867.336   7
   3  -4   1 19365.7 1491.73   1
   1   3   1 19048.6 1149.83   2
   1   3   1 19361.3 1328.77   8
  -3  -1   1 18132.0 687.562   1
  -3  -1   1 17672.9 738.804   1
   4  -3   1 15427.6 1540.01   7
  -1   4   1 18993.4 877.203   2
   4  -3   1 20456.8 1505.24   8
  -4   1   1 17334.1 1463.85   3
  -4   1   1 19716.1 1185.92   1
   1   3   1 16476.9 1430.62   5
  -1   4   1 20022.5 1593.45   5
  -3  -1   1 18958.5 1585.31   3
   3  -4   1 18653.7 1799.70   9
   1   3   4 461434. 13579.3   8
   4  -3   4 485109. 13328.6   8
  -4   1   4 504734. 12523.4   1
   1   3   4 472523. 12210.1   7
  -3  -1   4 424509. 13879.9   3
   3  -4   4 529358. 14536.5   9
  -4   1   4 465146. 13782.7   3
   1   3   4 418933. 13427.2   5
  -1   4   4 476637. 13748.4   5
   4  -3   4 477340. 13926.0   9
   3  -4   4 481752. 12659.2   8
   1   3   7 11423.0 1316.58   8
   3  -4   7 12686.5 956.946   8
  -3  -1   7 10823.2 1479.62   3
   3  -4   7 10567.8 1218.57   6
  -4   1   7 12721.5 1482.38   3
   4  -3   7 10922.1 1236.91   9
  -1   4   7 11565.9 1353.83   5
   4  -3   7 11077.7 1165.53   8
   3  -4   7 10124.6 1307.63   9
   1   3   7 10319.1 1253.26   5
   4  -3  10 471245. 13776.3   8
   3  -4  10 502236. 12785.9   8
   3  -4  10 465913. 13719.7   6
  -4   1  10 479712. 14866.3   3
   1   3  10 454681. 14321.3   8
   4  -3  10 455011. 13628.2   9
  -1   4  10 459119. 13933.7   3
   1   3  13 5836.07 1123.81   8
   3  -4  13 6278.78 929.483   6
   4  -3  13 6455.20 1022.78   8
  -3  -1  13 8198.29 1521.28   3
  -4   1  13 4362.36 1042.97   3
  -1   4  13 5536.64 932.141   3
   4  -3  13 6130.03 888.604   9
   1   3  16 251600. 9795.75   8
  -3  -1  16 274004. 10793.6   3
  -4   1  16 258717. 10147.4   3
  -1   4  16 259847. 10133.8   8
   3  -4  16 237034. 8864.62   9
   4  -3  16 258648. 9152.77   8
   2  -4 -15 8099.52 1305.63   1
  -2  -2 -15 7506.87 1210.01   4
  -4   2 -15 4678.94 1122.00   4
   4  -2 -15 6804.51 1141.68   2
  -2   4 -15 9918.97 1537.14   4
   2   2 -15 7020.36 1341.69   2
  -2   4 -12 366359. 11749.8   4
   2   2 -12 367312. 12104.7   2
   4  -2 -12 371760. 10591.1   1
  -2  -2 -12 344949. 11400.8   4
  -4   2 -12 364193. 12385.4   4
   2  -4 -12 329810. 11442.1   1
   4  -2 -12 349611. 11541.6   2
   4  -2  -9 14325.0 1575.30   2
   2   2  -9 16222.1 1669.56   2
   4  -2  -9 16437.9 1237.49   1
   2  -4  -9 14046.4 1616.25   1
  -2   4  -9 19446.8 1678.96   4
  -2  -2  -9 19156.8 1712.26   4
  -4   2  -9 14420.8 1733.71   4
   4  -2  -6 549783. 16404.6   2
   4  -2  -6 572643. 15297.2   1
   2   2  -6 533338. 16022.9   2
  -2  -2  -6 562728. 15082.2   6
  -4   2  -6 598378. 14770.0   3
  -4   2  -6 558771. 15105.3   5
   2  -4  -6 571806. 16417.4   1
  -2   4  -6 578734. 15636.1   4
  -4   2  -6 596000. 17389.4   4
  -2  -2  -6 570272. 16330.2   4
   2  -4  -6 571705. 15731.2   9
  -4   2  -3 35655.3 2306.77   4
   4  -2  -3 28954.2 2048.36   2
   2   2  -3 29351.1 1497.12   8
  -2   4  -3 30343.2 1300.74   8
  -2  -2  -3 31449.8 1883.43   4
  -2  -2  -3 31725.2 1814.66   6
  -4   2  -3 32728.8 1723.34   3
   2  -4  -3 32150.0 2055.46   1
   4  -2  -3 30545.6 1979.35   8
   2   2  -3 29495.6 1813.41   5
  -2   4  -3 32413.3 1954.28   5
   2   2  -3 31215.4 1947.77   2
   4  -2  -3 32475.6 1729.95   1
  -2   4  -3 33468.3 1472.28   4
   2  -4  -3 30215.7 2039.68   9
   4  -2   0 530363. 14590.4   8
   2   2   0 529260. 14118.1   8
   2  -4   0 554600. 15233.9   9
   2   2   0 511311. 14176.5   2
  -2   4   0 524656. 13789.0   8
  -2   4   0 513134. 13708.8   7
   4  -2   0 554331. 15108.4   7
   2  -4   0 529147. 15054.5   6
  -4   2   0 531446. 14497.5   3
   2   2   0 503056. 14278.5   5
  -2   4   0 544254. 14494.6   5
  -2  -2   0 528396. 13407.0   1
   2  -4   0 547758. 14568.2   1
   2  -4   3 32504.5 1959.15   1
  -2  -2   3 32724.8 1693.33   8
   2   2   3 33439.9 2058.88   8
   2  -4   3 33927.0 1550.89   4
  -2  -2   3 32566.1 2183.19   3
   4  -2   3 30505.6 2201.52   7
  -2   4   3 32278.6 1108.74   2
   2  -4   3 30711.3 2230.60   6
  -4   2   3 35747.3 2257.72   3
   4  -2   3 30528.5 1982.41   8
  -2   4   3 30917.6 1971.79   5
   2   2   3 28757.0 1877.55   5
  -2   4   6 553858. 14078.6   4
  -2  -2   6 621750. 14900.1   8
   2   2   6 568515. 15281.0   7
  -2  -2   6 550518. 16387.9   3
   2   2   6 554010. 16289.5   8
   2  -4   6 594675. 16728.6   6
  -4   2   6 595310. 16556.2   3
   2   2   6 550561. 15928.0   5
  -2   4   6 578249. 16158.7   5
   4  -2   6 587324. 16019.5   8
   4  -2   9 17081.5 1613.61   8
   2   2   9 16533.1 1717.16   8
  -2  -2   9 19657.9 1991.19   3
   2  -4   9 14248.4 1633.33   6
  -4   2   9 17264.4 1781.37   3
  -2   4   9 16882.6 1724.88   3
   2   2  12 329474. 11361.3   8
  -2  -2  12 373694. 12391.3   3
   4  -2  12 337663. 11085.8   8
   2  -4  12 349238. 11327.2   6
  -4   2  12 340791. 11543.3   3
  -2   4  12 343531. 11220.4   3
   4  -2  15 8538.40 1342.89   8
   2   2  15 7904.41 1341.44   8
   2  -4  15 8484.09 1203.99   6
  -2   4  15 7127.86 1144.19   3
  -2  -2  15 8363.95 1602.16   3
  -4   2  15 5755.32 1199.86   3
  -2  -2  18 240772. 10089.1   3
   1  -4 -16 234530. 9100.98   1
   4  -1 -16 257199. 9533.86   2
   3   1 -16 258436. 9784.98   2
  -1  -3 -16 233775. 9175.70   1
  -3   4 -16 256483. 9977.40   4
  -4   3 -16 255768. 10345.8   4
  -1  -3 -13 5511.64 924.532   4
  -4   3 -13 5580.34 1221.04   4
  -3   4 -13 4838.76 1069.87   4
   4  -1 -13 6466.55 1153.51   2
   3   1 -13 5098.42 1043.48   2
  -1  -3 -13 4473.73 972.591   1
   1  -4 -13 5414.37 1028.08   1
   3   1 -10 456588. 14073.0   2
   4  -1 -10 448837. 14107.4   2
   4  -1 -10 490969. 12210.6   1
  -1  -3 -10 409899. 13801.2   1
   1  -4 -10 462335. 12269.1   4
  -3   4 -10 460653. 14040.4   4
  -1  -3 -10 474261. 13232.7   4
  -4   3 -10 442646. 14614.8   4
   1  -4 -10 427060. 14032.3   1
   4  -1  -7 12830.7 847.041   1
   4  -1  -7 11746.9 1424.14   2
   3   1  -7 11755.0 1354.06   2
   1  -4  -7 11078.1 958.929   9
  -4   3  -7 11184.3 1458.72   4
  -1  -3  -7 11613.9 1334.11   1
  -4   3  -7 13382.8 917.791   3
  -3   4  -7 13013.3 1317.48   4
  -1  -3  -7 11690.2 1086.38   4
  -1  -3  -7 12969.6 781.962   9
   1  -4  -7 8918.41 1252.42   1
  -3   4  -4 493460. 13108.1   8
   4  -1  -4 488032. 14408.0   2
   3   1  -4 468597. 13296.0   8
   3   1  -4 478249. 14115.7   2
  -1  -3  -4 467991. 13641.8   6
  -1  -3  -4 511636. 13496.4   4
  -1  -3  -4 490156. 12805.6   2
  -4   3  -4 490346. 13330.8   3
   4  -1  -4 523301. 12458.2   5
   3   1  -4 475838. 13299.9   5
  -3   4  -4 499791. 13530.1   5
   1  -4  -4 466298. 13965.3   1
  -1  -3  -4 481406. 13960.3   1
  -3   4  -4 503199. 13567.5   4
   1  -4  -4 499269. 13752.5   9
   4  -1  -4 484335. 13837.4   8
  -4   3  -4 545968. 15171.1   4
   4  -1  -1 16002.2 1494.24   2
  -4   3  -1 19008.8 1563.14   4
   3   1  -1 21800.6 1601.74   2
   1  -4  -1 18260.1 1599.23   6
  -1  -3  -1 17855.0 1510.45   6
   4  -1  -1 18455.6 1476.59   8
  -4   3  -1 16810.8 688.116   5
  -4   3  -1 17821.5 1428.72   3
   3   1  -1 17348.3 1211.48   5
  -3   4  -1 16973.2 1226.22   5
   3   1  -1 19125.6 1379.52   8
  -1  -3  -1 17938.9 1214.48   1
   1  -4  -1 17553.8 1379.18   1
  -3   4  -1 18147.2 1125.17   4
   3   1   2 601074. 16834.7   2
   3   1   2 606102. 16990.8   8
   4  -1   2 594745. 17062.8   8
  -3   4   2 650932. 16199.6   2
  -1  -3   2 625306. 15791.2   1
  -3   4   2 623452. 15817.4   4
   4  -1   2 636587. 17433.3   7
   1  -4   2 629873. 17747.3   6
  -1  -3   2 606771. 17299.4   6
  -4   3   2 636116. 17398.1   3
   3   1   2 609777. 16546.4   5
  -3   4   2 591809. 16558.6   5
   1  -4   2 648630. 15712.1   4
   1  -4   2 629248. 16587.6   1
   4  -1   5 11991.6 1366.44   7
   3   1   5 13616.4 1273.11   7
   4  -1   5 13826.7 1399.21   8
   3   1   5 14274.9 1443.32   8
   1  -4   5 13564.6 1510.92   6
   3   1   5 15514.5 1188.41   3
  -1  -3   5 13750.6 1526.72   6
  -3   4   5 13944.0 971.482   2
  -4   3   5 15383.1 1582.57   3
  -3   4   5 15452.3 1690.44   3
  -3   4   5 15431.0 927.203   4
   1  -4   5 13811.5 1151.71   4
   4  -1   8 429399. 13285.6   8
  -1  -3   8 446460. 13701.1   3
   1  -4   8 459139. 13989.1   6
  -1  -3   8 436840. 13970.1   6
  -4   3   8 451590. 13928.0   3
  -3   4   8 461908. 14165.3   3
   3   1   8 435004. 13574.1   8
   4  -1  11 6966.70 1118.32   8
   1  -4  11 7092.48 1231.04   6
   3   1  11 6132.16 1064.87   8
  -1  -3  11 6244.90 1263.19   6
  -1  -3  11 6976.38 1249.87   3
  -4   3  11 5881.66 1132.92   3
  -3   4  11 6810.18 1208.27   3
   3   1  14 301184. 10751.5   8
   4  -1  14 304533. 10813.5   8
  -1  -3  14 320876. 11428.8   3
   1  -4  14 318681. 11201.1   6
  -1  -3  14 324200. 11837.0   6
  -4   3  14 326483. 11239.2   3
  -3   4  14 310136. 10895.3   3
  -1  -3  17 505.394 506.535   6
  -4   3  17 2377.26 836.093   3
  -3   4  17 2918.61 796.908   3
   4   0 -14 283437. 10092.2   2
  -4   4 -14 283749. 10597.8   4
  -4   4 -11 424.647 368.932   4
   0  -4 -11 172.183 278.399   1
   4   0 -11 203.748 229.451   2
   0  -4  -8 408268. 13332.8   1
   4   0  -8 426475. 13473.1   2
  -4   4  -8 446820. 12071.2   3
   0  -4  -8 442622. 11575.7   4
  -4   4  -8 437799. 13560.9   4
   0  -4  -5-21.4854 59.7716   4
  -4   4  -5 321.953 252.272   4
   4   0  -5 1.34187 206.559   8
  -4   4  -5-117.301 169.783   3
   0  -4  -5 392.382 302.265   1
   4   0  -5-282.678 289.046   2
   4   0  -5-39.2533 77.2306   5
  -4   4  -5-48.1324 132.706   5
   0  -4  -5-119.743 207.178   6
   4   0  -2 537315. 16050.5   2
   4   0  -2 541738. 15655.3   8
   0  -4  -2 545183. 16054.4   6
   4   0  -2 580693. 14710.1   5
   0  -4  -2 536152. 15468.7   1
  -4   4  -2 592343. 14821.8   5
  -4   4  -2 555274. 15847.7   3
   0  -4  -2 557065. 14207.7   4
   0  -4  -2 594158. 14297.8   4
  -4   4  -2 609472. 16372.4   4
   0  -4   1 45.9066 70.1242   4
   0  -4   1 315.137 206.946   1
  -4   4   1 8.81655 138.977   4
   4   0   1 47.9639 150.130   8
   0  -4   1 264.951 303.186   6
   4   0   1 26.2013 92.2898   5
  -4   4   1 506.428 195.018   5
  -4   4   1-139.518 197.534   3
   4   0   4 436578. 13074.4   8
   4   0   4 439145. 12959.8   7
   0  -4   4 424277. 13281.1   6
  -4   4   4 445442. 13544.9   3
   4   0   7-1.95709 103.369   8
   4   0   7 24.2965 178.221   7
   0  -4   7-308.043 381.892   6
  -4   4   7 299.629 282.260   3
   4   0  10 440039. 14062.7   8
   0  -4  10 452632. 14598.0   6
  -4   4  10 456994. 14593.8   3
   4   0  13 97.8058 246.085   8
   0  -4  13-339.259 481.759   6
  -4   4  13 374.834 395.314   3
   0  -4  16 214814. 9079.54   6
  -4   4  16 231500. 9150.15   3
  -5   0 -11 360.814 329.770   4
   5  -5 -11 433.100 334.104   1
   0   5 -11-520.111 410.514   5
   0   5 -11-722.868 481.929   2
  -5   0  -8 414164. 13722.0   4
   5  -5  -8 396901. 12753.5   1
   0   5  -8 412929. 12953.5   2
   0   5  -8 392226. 12936.1   5
   5  -5  -5 42.2941 239.877   1
  -5   0  -5 109.307 383.750   4
   5  -5  -5-382.279 248.464   7
   0   5  -5 8.34429 205.122   5
   0   5  -5-332.163 287.782   2
   5  -5  -2 259025. 9076.30   1
  -5   0  -2 277005. 8907.86   3
   0   5  -2 278579. 8134.55   2
   0   5  -2 257334. 9186.88   5
   5  -5   1-102.550 273.743   9
   0   5   1 152.500 254.345   5
  -5   0   1-6.74219 389.897   3
   0   5   4 530176. 15049.1   8
   5  -5   4 523620. 16183.6   9
   5  -5   4 509460. 14797.2   8
  -5   0   4 522871. 16336.2   3
   0   5   4 540659. 16046.6   5
   5  -5   7-230.762 217.427   9
   0   5   7 335.899 319.752   8
   5  -5   7-222.169 230.937   8
   0   5   7 83.0056 243.962   5
  -5   0   7 214.700 572.829   3
   0   5  10 246332. 9080.06   8
  -5   0  10 223432. 9704.79   3
   5  -5  10 247390. 9073.65   9
   5  -5  13 301.656 332.497   9
   0   5  13-257.481 329.493   8
   5  -4 -15 2081.84 641.649   1
   1   4 -12 309342. 11042.3   2
   5  -4 -12 269647. 9582.63   1
  -1   5 -12 300766. 11149.3   2
   4  -5 -12 288321. 10380.9   1
  -4  -1 -12 292351. 10502.6   4
  -5   1 -12 307806. 11057.2   4
  -4  -1  -9 4521.69 952.232   4
  -5   1  -9 4719.29 1007.26   4
  -1   5  -9 5633.19 1081.24   2
   5  -4  -9 5616.62 907.747   1
   4  -5  -9 3751.13 875.580   1
   5  -4  -9 4261.69 832.546   2
   1   4  -9 5214.09 997.165   5
   1   4  -9 4432.89 910.750   2
   5  -4  -6 418924. 12610.4   1
   5  -4  -6 428472. 13063.4   7
   1   4  -6 437695. 12828.4   2
   4  -5  -6 430613. 13270.3   1
  -1   5  -6 476418. 13175.3   2
   1   4  -6 407305. 13034.2   5
  -1   5  -6 411099. 13040.5   5
  -5   1  -6 421044. 13776.9   4
  -4  -1  -6 416623. 13370.7   4
  -5   1  -3 8848.14 1274.05   4
   5  -4  -3 8463.29 1075.48   1
  -4  -1  -3 6958.57 1078.95   4
   4  -5  -3 8159.45 1169.31   1
   1   4  -3 7716.13 953.607   2
   5  -4  -3 6231.03 1033.24   7
  -5   1  -3 9521.41 1113.25   3
  -1   5  -3 9037.29 970.147   2
   4  -5  -3 5790.82 1053.14   9
   1   4  -3 6100.70 965.810   5
  -1   5  -3 7416.24 1095.00   5
  -1   5   0 448191. 11721.5   8
   4  -5   0 412236. 12881.2   1
   1   4   0 446979. 11755.7   8
   1   4   0 430749. 11799.3   2
   5  -4   0 415375. 12674.5   8
  -4  -1   0 404814. 12820.8   3
   5  -4   0 407537. 13382.5   7
  -1   5   0 443520. 11248.5   2
  -5   1   0 442919. 13153.3   3
   1   4   0 421354. 13035.2   5
  -1   5   0 434131. 13228.5   5
   4  -5   0 439145. 13914.9   9
  -1   5   3 8696.18 1062.97   8
   1   4   3 8292.11 1076.45   8
   5  -4   3 6992.68 990.617   8
  -4  -1   3 8132.13 1253.29   3
   1   4   3 8138.83 664.528   7
  -5   1   3 6283.44 1074.26   3
   1   4   3 6555.35 1049.17   5
  -1   5   3 7001.82 1108.50   5
   4  -5   3 8097.77 1301.42   9
  -1   5   6 448083. 13731.5   8
   1   4   6 422548. 13365.9   8
   4  -5   6 464912. 14343.7   9
   5  -4   6 444166. 13174.9   8
   4  -5   6 481560. 12533.0   8
  -4  -1   6 453067. 14545.3   3
  -5   1   6 446585. 14214.6   3
   1   4   6 419617. 13681.7   5
  -1   5   6 452596. 13975.1   5
   5  -4   6 435215. 13805.7   9
   5  -4   9 6028.98 1048.43   9
  -1   5   9 4643.79 1031.74   8
   1   4   9 4450.43 920.051   8
   5  -4   9 4909.07 841.864   8
  -4  -1   9 4265.34 1136.12   3
  -5   1   9 5755.46 1213.99   3
   4  -5   9 5106.79 1008.58   9
  -1   5  12 259693. 9979.68   8
   1   4  12 278318. 10021.1   8
   5  -4  12 247868. 8977.73   9
  -4  -1  12 279528. 10816.1   3
   5  -4  12 273450. 9157.87   8
  -5   1  12 277169. 10556.0   3
  -1   5  12 259675. 9285.66   3
   4  -5  12 254036. 9550.13   9
   4  -5  15 3217.45 912.049   9
  -2   5 -13 690.895 377.181   4
   3  -5 -13 954.437 474.152   1
  -3  -2 -13 608.786 490.012   4
  -5   2 -13 1036.27 542.517   4
   5  -3 -13 770.632 389.446   2
   2   3 -13 641.704 498.821   2
   5  -3 -10 310456. 11062.9   2
   5  -3 -10 323953. 9926.59   1
   2   3 -10 326459. 11096.9   2
   3  -5 -10 317227. 11101.5   1
  -2   5 -10 347776. 10507.4   4
  -3  -2 -10 325130. 10996.6   4
  -5   2 -10 349261. 11918.6   4
  -2   5  -7 1197.96 354.958   4
   5  -3  -7 1699.98 441.049   1
  -3  -2  -7 1719.44 556.902   4
  -5   2  -7 1711.77 659.377   4
   5  -3  -7 931.916 438.920   2
   3  -5  -7 1667.44 576.112   1
   2   3  -7 1076.21 432.444   5
  -2   5  -7 1444.53 533.695   5
   2   3  -7 2001.05 591.810   2
  -5   2  -4 550404. 16642.5   4
  -3  -2  -4 540630. 15787.4   4
   5  -3  -4 527706. 15259.6   1
   2   3  -4 566161. 14360.8   8
   2   3  -4 550650. 15649.2   2
   3  -5  -4 534455. 16003.4   1
  -3  -2  -4 560391. 15183.7   6
   2   3  -4 542037. 15699.5   5
  -2   5  -4 553646. 15919.6   5
   3  -5  -4 539667. 15956.2   9
   3  -5  -1 2079.13 564.999   1
   2   3  -1 1941.35 387.280   8
   5  -3  -1 1169.45 424.409   8
   5  -3  -1 1761.35 582.298   7
  -3  -2  -1 2407.91 643.649   6
   2   3  -1 1652.12 437.667   2
   2   3  -1 1856.08 499.480   5
  -2   5  -1 2174.65 553.945   5
  -5   2  -1 1378.72 431.623   3
  -3  -2  -1 1973.30 359.588   1
   3  -5  -1 1702.05 567.399   9
   2   3   2 364895. 10158.0   2
   3  -5   2 368828. 10990.3   1
   2   3   2 337072. 10490.1   8
   5  -3   2 363949. 10973.5   8
  -3  -2   2 340998. 11078.4   3
   5  -3   2 349804. 11522.1   7
  -5   2   2 349466. 10958.0   3
   3  -5   2 378083. 11837.6   9
   2   3   2 343775. 10850.7   5
  -2   5   2 363717. 11133.3   5
   2   3   5 1454.48 535.814   8
   2   3   5 1378.78 344.353   7
   3  -5   5 963.726 466.573   6
   5  -3   5 1280.74 437.858   8
   3  -5   5 1657.49 621.460   9
   2   3   5 1113.30 456.136   5
  -2   5   5 1334.20 539.698   5
  -3  -2   5 1223.74 577.856   3
  -5   2   5 1333.78 468.659   3
   2   3   8 401985. 13094.4   8
   5  -3   8 448520. 13176.7   8
  -3  -2   8 439322. 13984.0   3
   3  -5   8 421002. 13336.6   6
  -5   2   8 437889. 13763.2   3
  -2   5   8 413792. 13347.9   3
   2   3  11 790.976 456.977   8
   5  -3  11 1243.29 490.020   8
   3  -5  11 1027.82 453.600   6
  -3  -2  11 466.406 543.503   3
  -5   2  11 447.593 415.425   3
  -2   5  11 904.814 487.941   3
   2   3  14 291559. 10466.3   8
   5  -3  14 261052. 9735.09   8
   3  -5  14 258765. 9418.98   6
  -5   2  14 276627. 10688.3   3
  -2   5  14 274870. 9876.39   3
   5  -2 -14 261376. 10033.8   2
   3   2 -14 300348. 10736.5   2
  -3   5 -14 281607. 10190.5   4
  -2  -3 -14 266663. 9939.70   1
  -5   3 -14 290476. 10996.8   4
   2  -5 -14 263182. 9835.83   1
  -3   5 -11 495.071 352.819   4
  -2  -3 -11 355.359 308.597   4
  -5   3 -11 1076.30 545.658   4
   2  -5 -11 866.766 453.576   1
  -2  -3 -11 696.499 503.020   1
   5  -2 -11 913.073 488.077   2
   3   2 -11 573.217 390.917   2
   5  -2  -8 455536. 11860.1   1
   5  -2  -8 423395. 13752.3   2
   3   2  -8 419388. 13184.0   2
  -2  -3  -8 383054. 12864.0   1
   2  -5  -8 403732. 13435.8   1
  -3   5  -8 444760. 12668.2   4
  -2  -3  -8 444948. 12857.3   4
  -5   3  -8 427918. 14100.0   4
  -3   5  -5 1587.64 386.411   4
  -5   3  -5 1961.26 704.829   4
  -2  -3  -5 2194.78 545.632   4
   3   2  -5 1809.44 395.471   8
  -2  -3  -5 1312.65 378.243   6
  -2  -3  -5 944.189 443.187   1
   5  -2  -5 1594.93 559.048   2
   2  -5  -5 808.841 415.782   1
   3   2  -5 1773.66 497.687   5
  -3   5  -5 807.728 328.007   5
   3   2  -5 1389.42 451.722   2
  -5   3  -5 1502.88 366.610   3
   2  -5  -5 894.352 371.517   9
  -5   3  -2 360953. 11547.6   4
  -2  -3  -2 373744. 10653.7   4
   3   2  -2 341137. 10328.9   8
   3   2  -2 339142. 10823.5   2
   5  -2  -2 368311. 11220.8   8
   2  -5  -2 350351. 11001.9   1
  -2  -3  -2 357116. 10928.1   6
  -5   3  -2 374254. 10742.6   3
   3   2  -2 336250. 10476.5   5
  -3   5  -2 358692. 10768.3   5
  -3   5  -2 378633. 9379.28   4
  -2  -3  -2 365647. 10223.1   1
   2  -5  -2 375785. 11396.2   9
   2  -5   1 1675.51 486.068   1
  -2  -3   1 2196.31 312.457   1
   3   2   1 1892.34 487.732   8
[truncated: 832,477 more chars]
