# Supplementary material for: Crystallographic and optical study of LiNb1 − xTaxO3
Source: Acta Crystallogr B Struct Sci Cryst Eng Mater. 2017 Jun 1;73(Pt 3):498–506. doi: 10.1107/S2052520617004711 (PMC5642313; doi:10.1107/S2052520617004711)
Supplement: Supplementary file 2 [file b-73-00498-LNT0sup2.hkl]

data_LNT0                                                                       
_shelx_title ' exp_2048_red_abs_2016 in R3c'                                    
_shelx_refln_list_code          4                                               
_shelx_F_calc_maximum      205.99                                               
_exptl_crystal_F_000       408.00                                               
_reflns_d_resolution_high  0.5821                                               
                                                                                
loop_                                                                           
 _space_group_symop_operation_xyz                                               
 'x, y, z'                                                                      
 '-y, x-y, z'                                                                   
 '-x+y, -x, z'                                                                  
 '-y, -x, z+1/2'                                                                
 '-x+y, y, z+1/2'                                                               
 'x, x-y, z+1/2'                                                                
 'x+2/3, y+1/3, z+1/3'                                                          
 '-y+2/3, x-y+1/3, z+1/3'                                                       
 '-x+y+2/3, -x+1/3, z+1/3'                                                      
 '-y+2/3, -x+1/3, z+5/6'                                                        
 '-x+y+2/3, y+1/3, z+5/6'                                                       
 'x+2/3, x-y+1/3, z+5/6'                                                        
 'x+1/3, y+2/3, z+2/3'                                                          
 '-y+1/3, x-y+2/3, z+2/3'                                                       
 '-x+y+1/3, -x+2/3, z+2/3'                                                      
 '-y+1/3, -x+2/3, z+7/6'                                                        
 '-x+y+1/3, y+2/3, z+7/6'                                                       
 'x+1/3, x-y+2/3, z+7/6'                                                        
                                                                                
_cell_length_a     5.1460                                                       
_cell_length_b     5.1460                                                       
_cell_length_c    13.8590                                                       
_cell_angle_alpha  90.000                                                       
_cell_angle_beta   90.000                                                       
_cell_angle_gamma 120.000                                                       
                                                                                
_shelx_F_squared_multiplier     1.000                                           
                                                                                
loop_                                                                           
 _refln_index_h                                                                 
 _refln_index_k                                                                 
 _refln_index_l                                                                 
 _refln_F_squared_calc                                                          
 _refln_F_squared_meas                                                          
 _refln_F_squared_sigma                                                         
 _refln_observed_status                                                         
   0   1 -22       4042.73       4366.60        55.21 o                         
  -2   2 -22       4846.44       5406.92        87.70 o                         
  -1   3 -22       3686.63       3959.33       180.67 o                         
  -1   2 -21        263.32        277.12         8.34 o                         
  -2   4 -21        139.18        141.36         9.87 o                         
  -1   1 -20       5678.29       6267.20        78.14 o                         
   0   2 -20       4004.87       4195.29        55.85 o                         
  -2   3 -20       4388.34       4665.21        35.86 o                         
  -4   4 -20       4118.06       4211.70       109.02 o                         
  -1   4 -20       4430.00       4663.54        71.80 o                         
  -1   3 -19         66.59         70.37         3.77 o                         
  -3   4 -19         91.72         94.92         4.70 o                         
  -2   5 -19         18.58         19.38         4.06 o                         
   0   0 -18      11189.52      12181.61       265.75 o                         
  -1   2 -18       5730.93       6080.85        42.63 o                         
  -3   3 -18       7663.55       8127.53        87.21 o                         
   0   3 -18       7721.53       8335.33        87.00 o                         
  -2   4 -18       4568.59       4672.72        42.91 o                         
  -4   5 -18       3529.80       3615.90        35.22 o                         
  -1   5 -18       3455.65       3485.76        57.67 o                         
  -2   3 -17         61.36         59.99         3.24 o                         
  -1   4 -17        109.77        112.51         4.68 o                         
  -3   5 -17         11.82         11.79         1.61 o                         
  -2   6 -17        133.55        136.68        13.80 o                         
   0   1 -16       8302.00       9261.63        63.40 o                         
  -2   2 -16       6826.95       7219.72        92.99 o                         
  -1   3 -16       6817.79       7010.85        88.59 o                         
  -3   4 -16       5995.36       6202.64        45.08 o                         
   0   4 -16       5266.85       5401.94        63.16 o                         
  -5   5 -16       3335.33       3336.63        71.07 o                         
  -2   5 -16       4266.41       4334.88        50.69 o                         
  -4   6 -16       4131.48       4250.38        61.15 o                         
  -1   6 -16       3530.10       3669.53        71.45 o                         
  -1   2 -15        587.98        613.57         9.12 o                         
  -2   4 -15        265.69        279.62         6.91 o                         
  -4   5 -15        100.66        102.38         5.13 o                         
  -1   5 -15         87.69         88.44         4.53 o                         
  -3   6 -15          8.08          8.85         1.38 o                         
  -1   1 -14      11017.84      12294.63       171.36 o                         
   0   2 -14      10994.60      11948.71       284.44 o                         
  -2   3 -14       9381.52       9939.39       216.80 o                         
  -4   4 -14       5907.97       5936.85        95.70 o                         
  -1   4 -14       6929.68       7265.11        84.37 o                         
  -3   5 -14       6787.01       6908.76        92.29 o                         
   0   5 -14       5944.70       6134.59        93.89 o                         
  -5   6 -14       4570.07       4550.80       106.00 o                         
  -2   6 -14       4734.51       4925.94        43.82 o                         
  -4   7 -14       3067.44       3164.12        68.04 o                         
  -1   3 -13        137.70        137.73         3.54 o                         
  -3   4 -13        175.07        182.05         5.11 o                         
  -2   5 -13         29.59         33.09         2.11 o                         
  -4   6 -13        211.80        205.14         7.32 o                         
  -1   6 -13         66.63         69.14         4.43 o                         
  -3   7 -13         72.12         77.53         5.54 o                         
   0   0 -12      15340.80      16022.66       170.58 o                         
  -1   2 -12      11958.27      12735.95       282.11 o                         
  -3   3 -12      10078.13      10749.63       526.61 o                         
   0   3 -12       9810.13      10630.73       213.49 o                         
  -2   4 -12       8383.08       8970.38       166.54 o                         
  -4   5 -12       6145.28       6071.45       112.37 o                         
  -1   5 -12       6362.54       6753.60        61.75 o                         
  -6   6 -12       4437.05       4220.82       155.70 o                         
  -3   6 -12       5357.43       5514.25        53.60 o                         
   0   6 -12       3741.33       3943.05        60.45 o                         
  -5   7 -12       3547.20       3604.73        40.16 o                         
  -2   7 -12       3764.22       3982.34        63.30 o                         
  -2   3 -11        151.29        158.23         3.61 o                         
  -1   4 -11        216.89        216.82         4.31 o                         
  -3   5 -11         23.10         22.80         1.48 o                         
  -5   6 -11         53.26         56.65         3.40 o                         
  -2   6 -11        220.57        223.53         7.50 o                         
  -4   7 -11         96.69         99.54         5.99 o                         
  -1   7 -11        217.74        219.54        11.00 o                         
   0   1 -10      18603.65      18719.53       393.14 o                         
  -2   2 -10      13291.03      13349.65       703.27 o                         
  -1   3 -10      12356.23      13563.07       227.13 o                         
  -3   4 -10      11279.92      11925.43       346.57 o                         
   0   4 -10      10663.65      11714.01       123.17 o                         
  -5   5 -10       5897.07       5752.31       175.40 o                         
  -2   5 -10       7221.69       7892.93        97.49 o                         
  -4   6 -10       6150.72       6248.41        89.34 o                         
  -1   6 -10       5059.11       5354.14        44.60 o                         
  -6   7 -10       4399.73       4367.95        59.34 o                         
  -3   7 -10       5467.86       5807.65        77.79 o                         
  -1   2  -9       1814.28       1824.98        24.80 o                         
  -2   4  -9        549.61        569.60         7.29 o                         
  -4   5  -9        166.47        170.69         4.05 o                         
  -1   5  -9        153.25        166.74         4.29 o                         
  -3   6  -9         12.58         16.17         1.65 o                         
  -5   7  -9         47.74         48.32         3.40 o                         
  -2   7  -9         37.60         36.21         3.91 o                         
  -4   8  -9          0.38          0.92         1.38 o                         
  -1   1  -8      21342.32      21080.10      1005.82 o                         
   0   2  -8      19997.99      22121.47       454.75 o                         
  -2   3  -8      14529.13      15372.80       520.20 o                         
  -4   4  -8      10285.46      10609.98       655.05 o                         
  -1   4  -8      10798.83      12040.80       131.42 o                         
  -3   5  -8      10287.96      10663.37       194.82 o                         
   0   5  -8       9523.19      10215.94        76.03 o                         
  -5   6  -8       5619.90       5428.65        59.14 o                         
  -2   6  -8       5776.53       6046.90        60.40 o                         
  -7   7  -8       3972.31       3938.85        66.35 o                         
  -4   7  -8       5212.93       5266.93        38.76 o                         
  -1   7  -8       3882.22       4094.89        62.46 o                         
  -6   8  -8       3549.64       3516.19       109.61 o                         
  -3   8  -8       4641.24       4891.59       104.63 o                         
  -1   3  -7        340.29        328.37         4.19 o                         
  -3   4  -7        351.45        347.20         4.69 o                         
  -2   5  -7         45.76         48.73         1.86 o                         
  -4   6  -7        310.96        311.37         6.52 o                         
  -1   6  -7         89.76         96.30         4.14 o                         
  -6   7  -7        256.76        261.16         8.69 o                         
  -3   7  -7        105.84        106.65         4.92 o                         
  -5   8  -7         12.02         12.34         1.90 o                         
  -2   8  -7         20.69         22.69         4.45 o                         
   0   0  -6      13658.60      14160.82       143.26 o                         
  -1   2  -6      30591.23      32159.22      1019.34 o                         
  -3   3  -6       9029.28       9580.05       489.02 o                         
   0   3  -6       9378.84      10193.80       146.90 o                         
  -2   4  -6      15229.84      15929.68       345.81 o                         
  -4   5  -6      10523.99      10166.33       214.76 o                         
  -1   5  -6      10260.05      11120.10       110.73 o                         
  -6   6  -6       4422.83       4307.25        64.56 o                         
  -3   6  -6       5875.48       6024.01        53.40 o                         
   0   6  -6       5129.82       5376.28        89.02 o                         
  -5   7  -6       5081.51       5062.44        36.22 o                         
  -2   7  -6       4852.52       4996.74        53.87 o                         
  -4   8  -6       4450.88       4448.75        57.68 o                         
  -2   3  -5        408.89        454.45         5.91 o                         
  -1   4  -5        425.56        429.94         5.80 o                         
  -3   5  -5         42.52         45.13         1.81 o                         
  -5   6  -5         81.98         77.96         3.47 o                         
  -2   6  -5        325.84        319.40         7.67 o                         
  -4   7  -5        124.27        126.11         5.05 o                         
  -1   7  -5        280.33        284.61         8.57 o                         
  -6   8  -5         22.61         23.43         2.65 o                         
  -3   8  -5         12.22         13.11         1.67 o                         
   0   1  -4      31516.58      33034.11       616.68 o                         
  -2   2  -4      36165.23      42147.82      1536.39 o                         
  -1   3  -4      22055.86      22201.12       365.83 o                         
  -3   4  -4      11724.41      11416.70       387.48 o                         
   0   4  -4       9840.75      10427.89       185.46 o                         
  -5   5  -4      13724.77      13827.74       586.01 o                         
  -2   5  -4      15083.33      15628.86       188.10 o                         
  -4   6  -4       7124.80       6989.36        74.50 o                         
  -1   6  -4       7773.24       8137.24        91.28 o                         
  -6   7  -4       3863.12       3771.23        41.47 o                         
  -3   7  -4       4773.21       4859.88        38.39 o                         
   0   7  -4       3627.24       3624.25        48.76 o                         
  -5   8  -4       6134.84       6187.52        63.54 o                         
  -2   8  -4       4568.23       4681.63        66.62 o                         
  -1   2  -3       5415.42       5928.69        96.20 o                         
  -2   4  -3       1017.68        954.84         9.93 o                         
  -4   5  -3        239.14        230.39         4.99 o                         
  -1   5  -3        232.63        247.34         4.44 o                         
  -3   6  -3         16.99         15.93         1.50 o                         
  -5   7  -3         54.96         54.37         3.17 o                         
  -2   7  -3         50.74         52.92         3.10 o                         
  -7   8  -3         12.21         10.55         5.28 o                         
  -4   8  -3          0.43          1.24         0.45 o                         
  -1   1  -2      42250.27      44701.06      1837.62 o                         
   0   2  -2      17186.75      17269.46       394.70 o                         
  -2   3  -2      19786.43      18972.56       724.23 o                         
  -4   4  -2      14313.46      14687.10       617.68 o                         
  -1   4  -2      17088.67      16790.26       234.99 o                         
  -3   5  -2       7273.44       7496.72       119.07 o                         
   0   5  -2       4560.96       4870.98        43.55 o                         
  -5   6  -2       7021.54       6758.27        85.90 o                         
  -2   6  -2       9322.96       9684.79        82.17 o                         
  -7   7  -2       4107.55       4057.74        73.15 o                         
  -4   7  -2       6637.62       6587.38        40.14 o                         
  -1   7  -2       6115.13       6277.55        53.14 o                         
  -6   8  -2       3016.46       2995.25        29.66 o                         
  -3   8  -2       2327.41       2359.13        24.79 o                         
  -1   3  -1        607.71        641.45        11.30 o                         
  -3   4  -1        539.92        520.75         6.08 o                         
  -2   5  -1         56.05         53.07         2.17 o                         
  -4   6  -1        374.11        365.92         6.99 o                         
  -1   6  -1         99.42        102.82         3.85 o                         
  -6   7  -1        298.58        294.02         8.09 o                         
  -3   7  -1        129.67        134.28         5.00 o                         
  -5   8  -1         13.19         12.53         1.79 o                         
  -2   8  -1         23.44         19.80         2.40 o                         
  -1   2   0      20517.03      19196.85       422.64 o                         
  -3   3   0      38187.52      37703.94      1418.94 o                         
   0   3   0      38170.87      35958.91       286.53 o                         
  -2   4   0      13656.99      13456.31       291.66 o                         
  -4   5   0       9225.22       9281.71       150.51 o                         
  -1   5   0       9237.66       9656.63        72.61 o                         
  -6   6   0       8022.93       7669.09        89.57 o                         
  -3   6   0      11832.34      12284.57       191.01 o                         
   0   6   0       7984.54       8396.50        80.66 o                         
  -5   7   0       6185.44       5972.34        84.53 o                         
  -2   7   0       6197.96       6354.72        42.39 o                         
  -7   8   0       3268.52       3266.06        74.15 o                         
  -4   8   0       3783.36       3850.37        36.51 o                         
  -1   8   0       3290.44       3370.49        58.03 o                         
  -2   3   1        607.71        633.04         5.50 o                         
  -1   4   1        539.92        545.91         6.69 o                         
  -3   5   1         56.05         52.79         2.14 o                         
  -5   6   1         99.42         97.16         3.70 o                         
  -2   6   1        374.11        386.86         6.77 o                         
  -4   7   1        129.66        130.47         5.32 o                         
  -1   7   1        298.58        301.54         8.83 o                         
  -6   8   1         23.44         22.70         2.30 o                         
  -3   8   1         13.19         11.98         1.71 o                         
   0   1   2      42431.45      34853.93      1189.94 o                         
  -2   2   2      17084.49      15883.64       307.99 o                         
  -1   3   2      19788.46      19593.50       240.16 o                         
  -3   4   2      17213.39      17426.44       300.86 o                         
   0   4   2      14471.47      14724.08        79.96 o                         
  -5   5   2       4494.27       4356.97        36.56 o                         
  -2   5   2       7217.59       7517.73        97.70 o                         
  -4   6   2       9339.24       9318.97       173.03 o                         
  -1   6   2       6995.38       7220.96        95.20 o                         
  -6   7   2       6165.69       6020.58        43.36 o                         
  -3   7   2       6721.36       6649.26        40.87 o                         
   0   7   2       4172.18       4255.55        55.57 o                         
  -5   8   2       2295.75       2266.97        24.75 o                         
  -2   8   2       3001.08       3077.55        32.83 o                         
  -1   2   3       5415.42       5661.69       125.41 o                         
  -2   4   3       1017.68        900.97        10.25 o                         
  -4   5   3        232.63        229.85         4.30 o                         
  -1   5   3        239.14        242.63         4.64 o                         
  -3   6   3         16.99         16.76         1.37 o                         
  -5   7   3         50.74         50.21         3.49 o                         
  -2   7   3         54.96         55.38         3.25 o                         
  -4   8   3          0.43          1.02         0.45 o                         
  -1   8   3         12.21         13.39         5.82 o                         
  -1   1   4      31359.57      27352.21       336.49 o                         
   0   2   4      36218.29      34414.67      1217.44 o                         
  -2   3   4      21948.78      20731.67       294.60 o                         
  -4   4   4       9783.18       9960.66       132.65 o                         
  -1   4   4      11608.27      11572.32       207.73 o                         
  -3   5   4      15119.59      15359.27       240.48 o                         
   0   5   4      13821.19      14595.84       297.92 o                         
  -5   6   4       7711.93       7476.17        62.54 o                         
  -2   6   4       7018.44       6975.03        97.76 o                         
  -7   7   4       3645.72       3552.54        46.97 o                         
  -4   7   4       4755.48       4663.47        61.60 o                         
  -1   7   4       3807.66       3933.67        51.54 o                         
  -6   8   4       4581.23       4480.25        55.03 o                         
  -3   8   4       6201.82       6235.77        44.81 o                         
  -1   3   5        408.90        405.89         7.64 o                         
  -3   4   5        425.56        405.11         5.32 o                         
  -2   5   5         42.52         48.12         2.23 o                         
  -4   6   5        325.85        307.34         6.10 o                         
  -1   6   5         81.98         81.17         3.36 o                         
  -6   7   5        280.33        269.37         7.81 o                         
  -3   7   5        124.27        126.04         4.66 o                         
  -5   8   5         12.22         12.25         1.88 o                         
  -2   8   5         22.61         22.40         2.72 o                         
   0   0   6      12888.86      11518.17        78.14 o                         
  -1   2   6      31015.09      27985.22       614.77 o                         
  -3   3   6       9101.44       9020.14        71.13 o                         
   0   3   6       8768.95       7902.85       286.16 o                         
  -2   4   6      15421.24      14977.42       296.51 o                         
  -4   5   6      10397.68      10377.06       111.26 o                         
  -1   5   6      10647.33      10779.31       262.38 o                         
  -6   6   6       5080.91       4920.39        51.93 o                         
  -3   6   6       5816.79       5747.59        69.09 o                         
   0   6   6       4420.34       4453.70        55.51 o                         
  -5   7   6       4879.26       4845.71        34.75 o                         
  -2   7   6       5093.05       4974.76        38.40 o                         
  -4   8   6       4510.95       4468.23        55.06 o                         
  -2   3   7        340.28        304.18         4.00 o                         
  -1   4   7        351.45        346.74         4.43 o                         
  -3   5   7         45.76         43.87         2.03 o                         
  -5   6   7         89.76         90.45         3.68 o                         
  -2   6   7        310.95        303.80         6.93 o                         
  -4   7   7        105.84        102.56         4.81 o                         
  -1   7   7        256.77        257.37         8.71 o                         
  -6   8   7         20.69         19.70         4.21 o                         
  -3   8   7         12.02         12.87         1.91 o                         
   0   1   8      21106.79      19638.74       438.25 o                         
  -2   2   8      20125.46      18845.17       427.87 o                         
  -1   3   8      14455.42      14400.94       326.14 o                         
  -3   4   8      10590.19      10363.70        93.90 o                         
   0   4   8      10084.79      10001.20       398.66 o                         
  -5   5   8       9701.63       9545.07        70.03 o                         
  -2   5   8      10395.82      10162.19       169.98 o                         
  -4   6   8       5670.14       5546.15        47.01 o                         
  -1   6   8       5603.61       5428.83        68.36 o                         
  -6   7   8       3774.16       3736.91        54.40 o                         
  -3   7   8       5104.49       4914.66        55.20 o                         
   0   7   8       3917.08       3676.88        80.76 o                         
  -5   8   8       4751.57       4741.69        46.81 o                         
  -1   2   9       1814.33       1748.51        13.65 o                         
  -2   4   9        549.59        532.10         5.68 o                         
  -4   5   9        153.25        156.25         4.05 o                         
  -1   5   9        166.48        163.07         4.50 o                         
  -3   6   9         12.58         15.03         1.36 o                         
  -5   7   9         37.60         36.97         2.87 o                         
  -2   7   9         47.74         49.39         3.19 o                         
  -4   8   9          0.38          1.67         1.14 o                         
  -1   1  10      18784.81      17869.30       309.67 o                         
   0   2  10      13178.92      12879.39       289.62 o                         
  -2   3  10      12427.49      12133.38       190.57 o                         
  -4   4  10      10816.91      10576.01       172.32 o                         
  -1   4  10      11457.59      10700.29       255.28 o                         
  -3   5  10       7113.40       7049.66        56.07 o                         
   0   5  10       5709.03       5252.35       109.22 o                         
  -5   6  10       5090.09       5025.31        33.60 o                         
  -2   6  10       6268.04       5966.22        79.09 o                         
  -4   7  10       5550.50       5513.73        38.65 o                         
  -1   7  10       4502.52       4317.94        44.12 o                         
  -1   3  11        151.31        151.19         2.68 o                         
  -3   4  11        216.87        205.90         3.84 o                         
  -2   5  11         23.10         21.04         1.55 o                         
  -4   6  11        220.58        214.88         6.18 o                         
  -1   6  11         53.26         52.81         2.93 o                         
  -6   7  11        217.73        215.27         8.54 o                         
  -3   7  11         96.68         93.91         4.74 o                         
   0   0  12      15858.65      15554.32        89.00 o                         
  -1   2  12      11669.44      11100.73       116.65 o                         
  -3   3  12      10082.26      10029.48       176.80 o                         
   0   3  12      10352.89       9982.00       231.41 o                         
  -2   4  12       8230.28       7869.53        78.43 o                         
  -4   5  12       6246.80       6108.29        45.76 o                         
  -1   5  12       6026.91       5684.24        71.58 o                         
  -6   6  12       3785.54       3721.51        67.47 o                         
  -3   6  12       5448.12       5240.54        37.80 o                         
   0   6  12       4490.44       4289.27        70.62 o                         
  -5   7  12       3757.12       3769.32        50.22 o                         
  -2   7  12       3537.03       3346.68        57.82 o                         
  -2   3  13        137.70        127.14         3.02 o                         
  -1   4  13        175.07        176.74         4.36 o                         
  -3   5  13         29.59         29.94         2.00 o                         
  -5   6  13         66.63         70.40         3.56 o                         
  -2   6  13        211.79        209.64         6.02 o                         
  -4   7  13         72.12         73.09         3.97 o                         
   0   1  14      11100.97      11080.16       118.71 o                         
  -2   2  14      10895.83      10650.33        91.35 o                         
  -1   3  14       9412.38       9323.99       108.48 o                         
  -3   4  14       7039.46       6874.96        70.17 o                         
   0   4  14       5995.01       5644.88        53.99 o                         
  -5   5  14       5770.92       5773.03        57.97 o                         
  -2   5  14       6683.65       6284.18        77.25 o                         
  -4   6  14       4827.41       4698.52        48.22 o                         
  -1   6  14       4593.14       4258.56        68.24 o                         
  -3   7  14       3119.08       2970.92        79.69 o                         
  -1   2  15        587.99        569.65         6.14 o                         
  -2   4  15        265.68        256.94         5.83 o                         
  -4   5  15         87.70         87.55         3.84 o                         
  -1   5  15        100.66         99.86         4.32 o                         
  -3   6  15          8.09          9.96         1.48 o                         
  -1   1  16       8239.36       7898.92        39.78 o                         
   0   2  16       6931.85       6957.57       120.13 o                         
  -2   3  16       6821.01       6524.80        49.91 o                         
  -4   4  16       5157.85       4989.00        48.97 o                         
  -1   4  16       5896.16       5666.92        41.72 o                         
  -3   5  16       4373.96       4189.25        37.37 o                         
   0   5  16       3492.94       3236.92        43.33 o                         
  -5   6  16       3544.39       3409.68        50.18 o                         
  -2   6  16       4079.18       3880.79        47.14 o                         
  -1   3  17         61.35         58.51         3.04 o                         
  -3   4  17        109.77        102.23         4.09 o                         
  -2   5  17         11.82         11.22         1.57 o                         
  -4   6  17        133.54        116.95        16.86 o                         
   0   0  18      10945.94      10405.38        93.33 o                         
  -1   2  18       5830.28       5499.36        28.09 o                         
  -3   3  18       7565.78       7277.86        49.20 o                         
   0   3  18       7498.59       7189.33        76.43 o                         
  -2   4  18       4625.12       4337.46        31.01 o                         
  -4   5  18       3500.17       3384.33        29.92 o                         
  -1   5  18       3584.72       3402.91        33.84 o                         
  -2   3  19         66.59         66.50         3.44 o                         
  -1   4  19         91.72         89.21         4.96 o                         
  -3   5  19         18.58         18.92         2.71 o                         
   0   1  20       5678.10       5334.73        44.67 o                         
  -2   2  20       4052.90       3893.35        54.62 o                         
  -1   3  20       4386.22       4154.75        33.85 o                         
  -3   4  20       4410.77       4169.53        37.52 o                         
  -1   2  21        263.32        248.45         6.91 o                         
  -2   4  21        139.18        130.04        12.44 o                         
  -1   1  22       4050.45       3788.62        60.32 o                         
   0   2  22       4800.46       4624.18        52.83 o                         
  -2   3  22       3667.57       3401.90        39.63 o                         
                                                                                
