# Supplementary material for: Crystallographic and optical study of LiNb1 − xTaxO3
Source: Acta Crystallogr B Struct Sci Cryst Eng Mater. 2017 Jun 1;73(Pt 3):498–506. doi: 10.1107/S2052520617004711 (PMC5642313; doi:10.1107/S2052520617004711)
Supplement: Supplementary file 3 [file b-73-00498-LNT30sup3.hkl]

data_LNT30                                                                      
_shelx_title ' paper_1818_red_abs_2016 in R3c'                                  
_shelx_refln_list_code          4                                               
_shelx_F_calc_maximum      262.70                                               
_exptl_crystal_F_000       465.60                                               
_reflns_d_resolution_high  0.5853                                               
                                                                                
loop_                                                                           
 _space_group_symop_operation_xyz                                               
 'x, y, z'                                                                      
 '-y, x-y, z'                                                                   
 '-x+y, -x, z'                                                                  
 '-y, -x, z+1/2'                                                                
 '-x+y, y, z+1/2'                                                               
 'x, x-y, z+1/2'                                                                
 'x+2/3, y+1/3, z+1/3'                                                          
 '-y+2/3, x-y+1/3, z+1/3'                                                       
 '-x+y+2/3, -x+1/3, z+1/3'                                                      
 '-y+2/3, -x+1/3, z+5/6'                                                        
 '-x+y+2/3, y+1/3, z+5/6'                                                       
 'x+2/3, x-y+1/3, z+5/6'                                                        
 'x+1/3, y+2/3, z+2/3'                                                          
 '-y+1/3, x-y+2/3, z+2/3'                                                       
 '-x+y+1/3, -x+2/3, z+2/3'                                                      
 '-y+1/3, -x+2/3, z+7/6'                                                        
 '-x+y+1/3, y+2/3, z+7/6'                                                       
 'x+1/3, x-y+2/3, z+7/6'                                                        
                                                                                
_cell_length_a     5.1450                                                       
_cell_length_b     5.1450                                                       
_cell_length_c    13.8410                                                       
_cell_angle_alpha  90.000                                                       
_cell_angle_beta   90.000                                                       
_cell_angle_gamma 120.000                                                       
                                                                                
_shelx_F_squared_multiplier     1.000                                           
                                                                                
loop_                                                                           
 _refln_index_h                                                                 
 _refln_index_k                                                                 
 _refln_index_l                                                                 
 _refln_F_squared_calc                                                          
 _refln_F_squared_meas                                                          
 _refln_F_squared_sigma                                                         
 _refln_observed_status                                                         
   0   1 -22       5443.19       5459.26       121.08 o                         
  -2   2 -22       5840.70       6084.27       124.29 o                         
  -1   3 -22       4601.80       4717.85       130.58 o                         
  -1   2 -21        251.80        252.22        14.43 o                         
  -1   1 -20       7578.64       7421.01       119.86 o                         
   0   2 -20       5759.65       5928.94        86.54 o                         
  -2   3 -20       5730.83       6112.23        93.77 o                         
  -4   4 -20       5002.74       4695.45       190.58 o                         
  -1   4 -20       5364.35       5750.80        78.29 o                         
  -1   3 -19         64.40         76.84         6.14 o                         
  -3   4 -19         89.77         89.93         7.91 o                         
  -2   5 -19         17.11         17.29         5.75 o                         
   0   0 -18      13690.66      13213.62       327.69 o                         
  -1   2 -18       8984.76       8570.80        84.98 o                         
  -3   3 -18       9159.63       9885.38       118.74 o                         
   0   3 -18       9276.85       9449.67       143.63 o                         
  -2   4 -18       6583.58       6595.52        93.23 o                         
  -4   5 -18       4875.53       5054.15        87.07 o                         
  -1   5 -18       4747.98       5064.96       120.51 o                         
  -2   3 -17         60.95         63.92         5.00 o                         
  -1   4 -17        107.90        104.54         7.73 o                         
  -3   5 -17         11.82         14.16         2.97 o                         
   0   1 -16      12326.51      11729.00       171.67 o                         
  -2   2 -16      10913.25      10597.30        97.99 o                         
  -1   3 -16       9984.96       9747.76        87.20 o                         
  -3   4 -16       7877.54       7965.03       111.36 o                         
   0   4 -16       6754.36       6967.16        87.34 o                         
  -5   5 -16       5128.74       5311.24        75.12 o                         
  -2   5 -16       6345.26       6497.77       121.17 o                         
  -4   6 -16       5004.46       5517.10        81.60 o                         
  -1   2 -15        572.75        585.07        11.87 o                         
  -2   4 -15        255.74        260.32        10.73 o                         
  -4   5 -15         93.83         99.53         7.20 o                         
  -1   5 -15         83.45         88.58         7.12 o                         
  -3   6 -15          8.03         10.11         2.19 o                         
  -1   1 -14      17718.62      17311.12       323.95 o                         
   0   2 -14      15958.51      15447.09       120.85 o                         
  -2   3 -14      14140.31      14208.89       155.17 o                         
  -4   4 -14       9012.51       8857.28       144.37 o                         
  -1   4 -14      10681.94      10354.32       118.29 o                         
  -3   5 -14       8806.40       8917.35        92.98 o                         
   0   5 -14       7025.49       7423.15       163.29 o                         
  -5   6 -14       6002.71       6305.77        76.39 o                         
  -2   6 -14       6654.64       6957.23       168.61 o                         
  -4   7 -14       4183.85       3887.91       158.24 o                         
  -1   3 -13        135.84        135.66         5.86 o                         
  -3   4 -13        174.27        188.78         9.97 o                         
  -2   5 -13         28.03         30.49         3.86 o                         
  -4   6 -13        207.21        202.14        10.83 o                         
  -1   6 -13         63.25         69.76         6.63 o                         
  -3   7 -13         71.49         70.47         7.20 o                         
   0   0 -12      27259.13      24414.80       248.35 o                         
  -1   2 -12      18251.58      17860.80       229.94 o                         
  -3   3 -12      16848.44      16721.64       215.35 o                         
   0   3 -12      16512.30      15895.45       179.24 o                         
  -2   4 -12      12375.72      12089.36       127.88 o                         
  -4   5 -12       8539.47       8378.77        81.92 o                         
  -1   5 -12       8807.14       8918.46        95.21 o                         
  -6   6 -12       5973.79       6120.81       155.86 o                         
  -3   6 -12       7806.15       8068.00       107.77 o                         
   0   6 -12       5174.41       5547.48       114.78 o                         
  -5   7 -12       4666.01       4893.87        57.82 o                         
  -2   7 -12       4916.13       5286.01       102.41 o                         
  -2   3 -11        151.98        157.63         5.89 o                         
  -1   4 -11        216.52        229.88         9.40 o                         
  -3   5 -11         23.15         20.93         2.84 o                         
  -5   6 -11         52.53         49.18         5.44 o                         
  -2   6 -11        217.97        223.32        12.35 o                         
  -4   7 -11         94.41        100.58         8.08 o                         
  -1   7 -11        212.76        234.58        20.49 o                         
   0   1 -10      30938.03      28843.65       714.55 o                         
  -2   2 -10      21524.51      21760.51       438.35 o                         
  -1   3 -10      20265.82      20565.95       331.83 o                         
  -3   4 -10      17747.62      17547.24       212.25 o                         
   0   4 -10      16232.16      16461.73       244.70 o                         
  -5   5 -10       7834.44       7515.96        98.55 o                         
  -2   5 -10      10516.73      10654.66       105.77 o                         
  -4   6 -10       9088.62       9073.04        66.27 o                         
  -1   6 -10       7239.28       7320.60        75.81 o                         
  -6   7 -10       5936.94       6214.54        77.80 o                         
  -3   7 -10       7393.45       7819.63       113.48 o                         
  -1   2  -9       1790.00       1752.30        36.24 o                         
  -2   4  -9        536.08        564.19        12.26 o                         
  -4   5  -9        157.90        160.53         7.10 o                         
  -1   5  -9        147.17        159.09         7.66 o                         
  -3   6  -9         12.67         14.57         2.42 o                         
  -5   7  -9         43.50         46.75         5.91 o                         
  -2   7  -9         35.44         35.01         5.00 o                         
  -4   8  -9          0.67          3.83         3.33 o                         
  -1   1  -8      35529.72      36682.11      1054.74 o                         
   0   2  -8      33825.79      33187.79       907.92 o                         
  -2   3  -8      24411.23      24769.59       333.37 o                         
  -4   4  -8      15530.25      16032.10       338.60 o                         
  -1   4  -8      16903.55      17011.61       303.89 o                         
  -3   5  -8      16139.43      16887.12       172.46 o                         
   0   5  -8      14311.32      13821.02       159.08 o                         
  -5   6  -8       8209.84       7866.46        69.73 o                         
  -2   6  -8       8379.21       8422.63        81.43 o                         
  -7   7  -8       4935.10       5393.27       140.04 o                         
  -4   7  -8       6861.42       7170.11        75.69 o                         
  -1   7  -8       4943.74       5152.27        85.97 o                         
  -3   8  -8       6166.29       6591.73       129.86 o                         
  -1   3  -7        340.59        323.87         6.87 o                         
  -3   4  -7        353.66        376.52         7.19 o                         
  -2   5  -7         44.36         46.63         3.66 o                         
  -4   6  -7        308.11        315.76        10.84 o                         
  -1   6  -7         86.79         86.17         7.11 o                         
  -6   7  -7        253.41        247.12        14.32 o                         
  -3   7  -7        105.54        101.90         7.86 o                         
  -5   8  -7         11.49         12.03         3.16 o                         
  -2   8  -7         19.38         14.92        10.19 o                         
   0   0  -6      23193.13      19843.15       170.63 o                         
  -1   2  -6      49552.02      58953.23      1565.00 o                         
  -3   3  -6      16105.48      16005.80       364.84 o                         
   0   3  -6      16493.41      14805.98       452.62 o                         
  -2   4  -6      24805.22      26621.76       418.95 o                         
  -4   5  -6      16242.11      16720.69       194.85 o                         
  -1   5  -6      15972.27      16000.88       240.33 o                         
  -6   6  -6       6545.09       6429.06        87.37 o                         
  -3   6  -6       9035.45       9353.18       139.17 o                         
   0   6  -6       7215.60       7366.49       147.51 o                         
  -5   7  -6       7039.65       7301.09        71.03 o                         
  -2   7  -6       6826.54       6916.19        77.50 o                         
  -4   8  -6       5910.08       6433.84        85.83 o                         
  -2   3  -5        413.15        482.96         8.29 o                         
  -1   4  -5        428.97        425.36         9.92 o                         
  -3   5  -5         42.41         49.25         3.42 o                         
  -5   6  -5         80.80         80.56         4.80 o                         
  -2   6  -5        324.51        311.89        12.57 o                         
  -4   7  -5        123.00        133.54         8.60 o                         
  -1   7  -5        276.74        272.71        12.68 o                         
  -6   8  -5         22.22         21.83         4.82 o                         
  -3   8  -5         11.99         13.03         2.63 o                         
   0   1  -4      52942.11      82660.34      3258.24 o                         
  -2   2  -4      57071.91      65101.69      1976.24 o                         
  -1   3  -4      36357.56      39216.34       965.74 o                         
  -3   4  -4      20102.86      20917.75       255.07 o                         
   0   4  -4      16911.06      15467.55       461.38 o                         
  -5   5  -4      19900.24      20081.89       352.49 o                         
  -2   5  -4      22927.54      24300.08       424.94 o                         
  -4   6  -4      10709.47      10680.60       133.95 o                         
  -1   6  -4      11214.94      10753.98       156.74 o                         
  -6   7  -4       5433.02       5545.12        63.85 o                         
  -3   7  -4       7107.87       6967.19        74.67 o                         
   0   7  -4       5039.36       5015.18        95.43 o                         
  -5   8  -4       7960.94       8276.38        86.92 o                         
  -2   8  -4       5897.40       6001.41        78.52 o                         
  -1   2  -3       5385.85       7240.82       103.17 o                         
  -2   4  -3        999.95        971.05        12.45 o                         
  -4   5  -3        229.35        238.80         7.26 o                         
  -1   5  -3        224.04        226.59         8.11 o                         
  -3   6  -3         17.24         15.62         2.19 o                         
  -5   7  -3         50.98         50.64         5.31 o                         
  -2   7  -3         47.62         47.65         4.97 o                         
  -7   8  -3         11.96          4.63         5.47 o                         
  -4   8  -3          0.81          2.73         1.10 o                         
  -1   8  -3         12.00          9.02         7.40 o                         
  -1   1  -2      69009.34      83064.89      3450.61 o                         
   0   2  -2      32253.20      28830.24       852.84 o                         
  -2   3  -2      34252.32      36571.69       761.92 o                         
  -4   4  -2      23410.52      23702.76       458.96 o                         
  -1   4  -2      28035.81      27594.36       800.53 o                         
  -3   5  -2      12848.19      12608.23       145.33 o                         
   0   5  -2       8072.47       7047.14       187.68 o                         
  -5   6  -2      10475.07      10392.23       103.58 o                         
  -2   6  -2      13845.50      13361.11       169.01 o                         
  -7   7  -2       5645.44       5877.85       108.06 o                         
  -4   7  -2       9564.60       9789.90       140.82 o                         
  -1   7  -2       8323.56       8131.87        93.62 o                         
  -6   8  -2       4078.72       4250.12        60.25 o                         
  -3   8  -2       3358.21       3535.71        52.72 o                         
  -1   3  -1        613.60        686.41        13.27 o                         
  -3   4  -1        545.85        547.45         9.18 o                         
  -2   5  -1         55.29         50.35         3.02 o                         
  -4   6  -1        372.95        375.48        11.78 o                         
  -1   6  -1         97.36         97.50         6.24 o                         
  -6   7  -1        295.74        285.12        13.06 o                         
  -3   7  -1        129.25        126.69         7.98 o                         
  -5   8  -1         12.84         10.86         2.72 o                         
  -2   8  -1         22.62         18.56         4.01 o                         
  -1   2   0      38466.10      40096.03       937.84 o                         
  -3   3   0      56296.78      57755.09      2696.04 o                         
   0   3   0      56362.22      54866.84       890.96 o                         
  -2   4   0      24069.86      23739.49       366.07 o                         
  -4   5   0      15405.60      14682.12       262.23 o                         
  -1   5   0      15358.29      14277.03       232.75 o                         
  -6   6   0      11113.96      11218.72       154.67 o                         
  -3   6   0      17154.94      17472.74       445.42 o                         
   0   6   0      11252.43      10751.70       205.05 o                         
  -5   7   0       8838.76       8672.65       110.57 o                         
  -2   7   0       8794.13       8490.09       117.58 o                         
  -7   8   0       4330.34       4804.06        96.85 o                         
  -4   8   0       5294.80       5396.41        64.79 o                         
  -1   8   0       4257.64       4239.76       124.84 o                         
  -2   3   1        613.60        671.99        12.04 o                         
  -1   4   1        545.85        558.84         9.81 o                         
  -3   5   1         55.29         50.58         3.15 o                         
  -5   6   1         97.36        103.41         6.31 o                         
  -2   6   1        372.95        365.38        11.36 o                         
  -4   7   1        129.25        130.36         7.97 o                         
  -1   7   1        295.74        290.61        15.50 o                         
  -6   8   1         22.62         21.42         4.48 o                         
  -3   8   1         12.84         10.19         2.51 o                         
   0   1   2      68332.09      75639.10      2191.36 o                         
  -2   2   2      32641.32      32405.84      1514.17 o                         
  -1   3   2      34259.84      34905.00       575.28 o                         
  -3   4   2      27581.07      27581.49       762.40 o                         
   0   4   2      22827.65      21974.45       489.08 o                         
  -5   5   2       8300.85       7501.14        89.02 o                         
  -2   5   2      13048.68      11829.56       120.02 o                         
  -4   6   2      13797.54      13773.94       259.51 o                         
  -1   6   2      10572.70      10164.26        88.31 o                         
  -6   7   2       8155.75       8163.30        85.69 o                         
  -3   7   2       9273.99       9047.01        91.54 o                         
   0   7   2       5428.20       5524.90       213.87 o                         
  -5   8   2       3453.42       3529.00        80.14 o                         
  -2   8   2       4124.67       4172.74        64.35 o                         
  -1   2   3       5385.85       7138.99       102.78 o                         
  -2   4   3        999.95        959.25        18.84 o                         
  -4   5   3        224.04        228.14         7.93 o                         
  -1   5   3        229.35        239.99         7.00 o                         
  -3   6   3         17.24         15.95         2.08 o                         
  -5   7   3         47.62         61.07         7.03 o                         
  -2   7   3         50.98         49.61         5.37 o                         
  -4   8   3          0.81          0.97         1.11 o                         
  -1   1   4      53499.42      64189.61      1451.19 o                         
   0   2   4      56884.00      62201.24      2069.14 o                         
  -2   3   4      36756.76      38976.48      1017.30 o                         
  -4   4   4      17093.01      15455.96       230.05 o                         
  -1   4   4      20508.99      19357.77       317.55 o                         
  -3   5   4      22806.86      22688.88       523.27 o                         
   0   5   4      19570.63      19223.85       252.19 o                         
  -5   6   4      11437.77      10701.40       149.09 o                         
  -2   6   4      11086.03      10475.78       139.20 o                         
  -7   7   4       4972.61       5223.57       120.55 o                         
  -4   7   4       7157.25       6943.90       100.72 o                         
  -1   7   4       5613.13       5389.88        72.62 o                         
  -6   8   4       5861.53       6104.94        82.65 o                         
  -3   8   4       7751.87       7524.29       140.19 o                         
  -1   3   5        413.15        480.53         8.62 o                         
  -3   4   5        428.97        422.61         8.87 o                         
  -2   5   5         42.41         44.32         3.07 o                         
  -4   6   5        324.51        323.82        11.52 o                         
  -1   6   5         80.80         83.78         6.45 o                         
  -6   7   5        276.74        253.97        13.29 o                         
  -3   7   5        123.00        122.15         8.39 o                         
  -5   8   5         11.99         10.69         2.76 o                         
  -2   8   5         22.22         21.50         4.16 o                         
   0   0   6      26016.55      27426.88       347.51 o                         
  -1   2   6      48003.95      55540.87      1239.92 o                         
  -3   3   6      17486.20      16808.05       448.26 o                         
   0   3   6      17026.57      16346.02       284.98 o                         
  -2   4   6      24118.95      24360.17       425.49 o                         
  -4   5   6      15485.41      14561.49       186.90 o                         
  -1   5   6      15813.13      15394.87       220.99 o                         
  -6   6   6       7377.92       6988.44       159.38 o                         
  -3   6   6       9223.59       8721.28       110.82 o                         
   0   6   6       6529.69       6102.35       102.78 o                         
  -5   7   6       6730.41       6725.26        73.06 o                         
  -2   7   6       7000.99       6677.21        71.58 o                         
  -4   8   6       5716.23       5747.47       115.15 o                         
  -2   3   7        340.59        334.82         7.85 o                         
  -1   4   7        353.67        345.41         6.57 o                         
  -3   5   7         44.36         45.48         3.37 o                         
  -5   6   7         86.79         84.94         6.09 o                         
  -2   6   7        308.11        296.54        11.63 o                         
  -4   7   7        105.55         95.51         8.00 o                         
  -1   7   7        253.41        225.99        14.25 o                         
  -6   8   7         19.38         13.82         9.98 o                         
  -3   8   7         11.49         14.28         4.02 o                         
   0   1   8      36425.23      35185.18       564.32 o                         
  -2   2   8      33354.28      36676.24      1055.91 o                         
  -1   3   8      24679.85      24125.72       382.53 o                         
  -3   4   8      17674.41      17461.64       329.99 o                         
   0   4   8      16279.07      15382.06       272.50 o                         
  -5   5   8      13703.18      12644.70       139.98 o                         
  -2   5   8      15762.62      15215.61       201.44 o                         
  -4   6   8       8743.30       8247.27       116.54 o                         
  -1   6   8       8262.36       7656.08        70.71 o                         
  -6   7   8       5303.52       5323.10       106.78 o                         
  -3   7   8       7241.87       6788.60        78.30 o                         
   0   7   8       5129.40       5482.29       221.43 o                         
  -5   8   8       5829.46       5909.95       138.76 o                         
  -1   2   9       1790.00       1798.58        19.68 o                         
  -2   4   9        536.07        536.10        10.50 o                         
  -4   5   9        147.18        147.63         8.21 o                         
  -1   5   9        157.90        154.51         7.02 o                         
  -3   6   9         12.67         13.94         2.56 o                         
  -5   7   9         35.44         33.56         5.57 o                         
  -2   7   9         43.50         54.69         6.75 o                         
  -4   8   9          0.67          1.47         1.77 o                         
  -1   1  10      30253.27      29753.95       516.07 o                         
   0   2  10      21910.39      21997.09       573.32 o                         
  -2   3  10      19975.53      20028.31       202.17 o                         
  -4   4  10      15696.69      14851.45       140.08 o                         
  -1   4  10      17102.98      16954.54       159.05 o                         
  -3   5  10      10877.02      10528.83       116.65 o                         
   0   5  10       8467.87       7982.27       114.86 o                         
  -5   6  10       7108.23       6888.08       105.07 o                         
  -2   6  10       8664.57       8232.35        75.17 o                         
  -4   7  10       7127.99       7085.16       100.92 o                         
  -1   7  10       5601.62       5744.59        93.11 o                         
  -1   3  11        151.97        149.61         5.17 o                         
  -3   4  11        216.53        215.32         8.34 o                         
  -2   5  11         23.15         22.92         2.69 o                         
  -4   6  11        217.96        197.18        11.26 o                         
  -1   6  11         52.53         50.99         4.64 o                         
  -6   7  11        212.76        193.61        22.62 o                         
  -3   7  11         94.41         90.27         9.04 o                         
   0   0  12      25355.02      23705.84       261.31 o                         
  -1   2  12      19350.10      18813.54       212.35 o                         
  -3   3  12      15546.42      15058.84       307.19 o                         
   0   3  12      15881.49      15275.03       186.17 o                         
  -2   4  12      12945.28      12389.80       152.96 o                         
  -4   5  12       9229.28       8508.02        77.71 o                         
  -1   5  12       8962.54       8632.32       126.54 o                         
  -6   6  12       5034.63       5019.46       225.68 o                         
  -3   6  12       7518.99       7262.83        99.33 o                         
   0   6  12       5831.01       5640.67        93.14 o                         
  -5   7  12       4950.42       4996.71       131.37 o                         
  -2   7  12       4701.45       4783.40        65.63 o                         
  -2   3  13        135.84        136.76         6.45 o                         
  -1   4  13        174.27        174.16         7.03 o                         
  -3   5  13         28.03         25.89         3.37 o                         
  -5   6  13         63.25         58.16         7.17 o                         
  -2   6  13        207.21        189.59        11.33 o                         
  -4   7  13         71.49         67.91         7.33 o                         
   0   1  14      17358.90      17484.49       369.17 o                         
  -2   2  14      16313.40      15746.45       159.32 o                         
  -1   3  14      14008.10      13784.75       157.51 o                         
  -3   4  14      10246.62       9620.59        69.61 o                         
   0   4  14       8651.60       8450.08       176.25 o                         
  -5   5  14       7621.19       7295.49       158.69 o                         
  -2   5  14       9166.52       8809.15        68.98 o                         
  -4   6  14       6330.35       6136.99        85.35 o                         
  -1   6  14       5925.76       5856.19        63.74 o                         
  -3   7  14       3984.88       4033.23       160.63 o                         
  -1   2  15        572.75        567.32        12.34 o                         
  -2   4  15        255.74        249.31        10.79 o                         
  -4   5  15         83.45         80.17         7.59 o                         
  -1   5  15         93.83         89.52         6.74 o                         
  -3   6  15          8.03          7.38         2.05 o                         
  -1   1  16      12592.43      11745.50       109.92 o                         
   0   2  16      10547.48      10251.92       194.94 o                         
  -2   3  16      10008.35       9525.80        68.33 o                         
  -4   4  16       7142.65       6895.13        92.83 o                         
  -1   4  16       8253.42       8212.11       109.07 o                         
  -3   5  16       5980.53       5826.61        58.70 o                         
   0   5  16       4588.52       4486.82        98.68 o                         
  -5   6  16       4466.72       4521.64       165.45 o                         
  -2   6  16       5211.55       5256.72        67.04 o                         
  -1   3  17         60.95         56.42         4.94 o                         
  -3   4  17        107.90         97.67         7.03 o                         
  -2   5  17         11.82         11.47         2.61 o                         
  -4   6  17        130.09        133.41        32.38 o                         
   0   0  18      14632.83      14482.49       230.42 o                         
  -1   2  18       8568.41       8117.93        67.81 o                         
  -3   3  18       9854.94       9620.84       111.38 o                         
   0   3  18       9764.58       9621.69       107.47 o                         
  -2   4  18       6354.73       6276.69        74.17 o                         
  -4   5  18       4571.91       4590.35        67.23 o                         
  -1   5  18       4670.57       4730.43        88.60 o                         
  -2   3  19         64.40         60.79         6.03 o                         
  -1   4  19         89.77         86.06         7.20 o                         
  -3   5  19         17.11         13.54         9.29 o                         
   0   1  20       7616.47       7555.14       154.28 o                         
  -2   2  20       5563.55       5652.77        84.15 o                         
  -1   3  20       5746.70       5927.27        60.99 o                         
  -3   4  20       5474.31       5777.85        65.13 o                         
   0   4  20       5041.70       5498.14       375.67 o                         
  -1   2  21        251.80        241.32        12.46 o                         
  -2   4  21        131.38        117.80        20.17 o                         
  -1   1  22       5393.38       5441.57        90.94 o                         
   0   2  22       6030.47       6147.77       108.75 o                         
  -2   3  22       4657.59       4896.31       134.18 o                         
                                                                                
