# Supplementary material for: Crystallographic and optical study of LiNb1 − xTaxO3
Source: Acta Crystallogr B Struct Sci Cryst Eng Mater. 2017 Jun 1;73(Pt 3):498–506. doi: 10.1107/S2052520617004711 (PMC5642313; doi:10.1107/S2052520617004711)
Supplement: Supplementary file 4 [file b-73-00498-LNT53sup4.hkl]

data_LNT53                                                                      
_shelx_title ' LNT10_red_abs_2016 in R3c'                                       
_shelx_refln_list_code          4                                               
_shelx_F_calc_maximum      305.75                                               
_exptl_crystal_F_000       509.76                                               
_reflns_d_resolution_high  0.6598                                               
                                                                                
loop_                                                                           
 _space_group_symop_operation_xyz                                               
 'x, y, z'                                                                      
 '-y, x-y, z'                                                                   
 '-x+y, -x, z'                                                                  
 '-y, -x, z+1/2'                                                                
 '-x+y, y, z+1/2'                                                               
 'x, x-y, z+1/2'                                                                
 'x+2/3, y+1/3, z+1/3'                                                          
 '-y+2/3, x-y+1/3, z+1/3'                                                       
 '-x+y+2/3, -x+1/3, z+1/3'                                                      
 '-y+2/3, -x+1/3, z+5/6'                                                        
 '-x+y+2/3, y+1/3, z+5/6'                                                       
 'x+2/3, x-y+1/3, z+5/6'                                                        
 'x+1/3, y+2/3, z+2/3'                                                          
 '-y+1/3, x-y+2/3, z+2/3'                                                       
 '-x+y+1/3, -x+2/3, z+2/3'                                                      
 '-y+1/3, -x+2/3, z+7/6'                                                        
 '-x+y+1/3, y+2/3, z+7/6'                                                       
 'x+1/3, x-y+2/3, z+7/6'                                                        
                                                                                
_cell_length_a     5.1470                                                       
_cell_length_b     5.1470                                                       
_cell_length_c    13.8340                                                       
_cell_angle_alpha  90.000                                                       
_cell_angle_beta   90.000                                                       
_cell_angle_gamma 120.000                                                       
                                                                                
_shelx_F_squared_multiplier     1.000                                           
                                                                                
loop_                                                                           
 _refln_index_h                                                                 
 _refln_index_k                                                                 
 _refln_index_l                                                                 
 _refln_F_squared_calc                                                          
 _refln_F_squared_meas                                                          
 _refln_F_squared_sigma                                                         
 _refln_observed_status                                                         
  -1   1 -20       7573.43       7993.89       423.57 o                         
   0   0 -18      14596.27      15161.02       884.96 o                         
  -1   2 -18       9345.96       8530.63       283.71 o                         
   0   3 -18       9514.96       9802.54       345.99 o                         
  -2   3 -17         50.74         36.24         6.06 o                         
  -1   4 -17         87.33         84.52        16.25 o                         
   0   1 -16      14210.43      13136.12       222.44 o                         
  -2   2 -16      12006.55      10660.47       212.18 o                         
  -1   3 -16      10935.94      10652.27       345.72 o                         
  -3   4 -16       8522.21       8609.06       158.38 o                         
   0   4 -16       7256.93       7327.43       280.53 o                         
  -1   2 -15        488.29        462.72        17.21 o                         
  -2   4 -15        211.81        208.04        14.73 o                         
  -4   5 -15         75.63         82.24        25.13 o                         
  -1   5 -15         67.72         58.33        17.98 o                         
  -1   1 -14      21088.02      19551.84       305.62 o                         
   0   2 -14      18952.87      17254.63       353.34 o                         
  -2   3 -14      16247.19      15160.83       256.84 o                         
  -4   4 -14       9826.81      10114.70       260.67 o                         
  -1   4 -14      11732.92      11361.59       193.96 o                         
  -3   5 -14       9717.30       9807.19       214.33 o                         
  -1   3 -13        118.85        112.36         7.82 o                         
  -3   4 -13        151.92        150.50        11.12 o                         
  -2   5 -13         22.93         21.73         5.14 o                         
   0   0 -12      32171.75      29727.06       862.23 o                         
  -1   2 -12      23458.75      21546.08       214.35 o                         
  -3   3 -12      19100.60      17955.33       512.97 o                         
   0   3 -12      18757.20      18258.65       282.05 o                         
  -2   4 -12      14966.69      14350.19       207.40 o                         
  -4   5 -12       9832.81       9911.53       148.73 o                         
  -1   5 -12      10094.52      10546.74       180.78 o                         
  -3   6 -12       8087.05       7962.01       279.39 o                         
  -2   3 -11        140.70        131.68         7.03 o                         
  -1   4 -11        196.05        198.28        11.70 o                         
  -3   5 -11         19.76         18.69         4.35 o                         
  -5   6 -11         45.78         34.42        12.24 o                         
  -2   6 -11        191.72        179.38        13.84 o                         
   0   1 -10      39505.91      38305.65       528.39 o                         
  -2   2 -10      28583.83      27263.59       306.38 o                         
  -1   3 -10      25587.69      25095.77       256.99 o                         
  -3   4 -10      20831.95      20443.12       283.44 o                         
   0   4 -10      18647.07      19325.87       433.49 o                         
  -5   5 -10       9640.22       9208.55       235.77 o                         
  -2   5 -10      12954.49      12656.74       180.64 o                         
  -4   6 -10       9787.54       9683.62       221.05 o                         
  -1   6 -10       7936.77       8912.83       188.99 o                         
  -1   2  -9       1681.40       1698.78        37.00 o                         
  -2   4  -9        489.45        470.09        21.00 o                         
  -4   5  -9        140.47        130.71        11.08 o                         
  -1   5  -9        131.47        134.54         9.30 o                         
  -3   6  -9         10.48         14.21         4.34 o                         
  -1   1  -8      48036.17      46251.02       556.56 o                         
   0   2  -8      43379.36      44626.35       705.03 o                         
  -2   3  -8      32052.31      30769.25       236.94 o                         
  -4   4  -8      19766.68      19244.75       259.37 o                         
  -1   4  -8      22069.94      21652.50       242.93 o                         
  -3   5  -8      18956.10      18446.92       292.68 o                         
   0   5  -8      15746.93      16198.16       262.18 o                         
  -5   6  -8       9433.03       9247.19       193.25 o                         
  -2   6  -8      10141.81      10031.90       134.99 o                         
  -4   7  -8       7785.78       8088.61       309.93 o                         
  -1   3  -7        324.99        301.62         8.03 o                         
  -3   4  -7        334.92        346.05         9.23 o                         
  -2   5  -7         39.53         40.88         4.51 o                         
  -4   6  -7        281.15        299.13        13.88 o                         
  -1   6  -7         77.78         83.05         7.67 o                         
  -3   7  -7         96.67         96.83        14.30 o                         
   0   0  -6      38006.45      36660.95      1102.95 o                         
  -1   2  -6      63164.08      68804.55       901.43 o                         
  -3   3  -6      23804.73      21860.29       244.11 o                         
   0   3  -6      24311.67      22363.48       325.50 o                         
  -2   4  -6      31033.00      31000.85       258.83 o                         
  -4   5  -6      19220.87      19415.95       264.97 o                         
  -1   5  -6      18881.25      18541.11       215.30 o                         
  -6   6  -6       7489.66       7765.25       342.54 o                         
  -3   6  -6      11167.07      10452.15       127.98 o                         
   0   6  -6       8315.51       8843.16       251.38 o                         
  -5   7  -6       7711.27       7845.00       182.57 o                         
  -2   7  -6       7450.35       8094.43       226.17 o                         
  -2   3  -5        405.63        435.89         8.49 o                         
  -1   4  -5        414.09        416.90        10.79 o                         
  -3   5  -5         38.63         39.77         3.29 o                         
  -5   6  -5         74.62         65.69         5.87 o                         
  -2   6  -5        303.41        302.12        12.46 o                         
  -4   7  -5        113.62        111.14         9.87 o                         
   0   1  -4      73189.92      82116.65      2166.97 o                         
  -2   2  -4      74227.63      81962.52       654.71 o                         
  -1   3  -4      49057.46      49751.84       473.43 o                         
  -3   4  -4      27623.53      25988.65       204.67 o                         
   0   4  -4      22768.20      21185.65       351.19 o                         
  -5   5  -4      23092.87      22847.73       275.41 o                         
  -2   5  -4      28146.07      27548.61       248.57 o                         
  -4   6  -4      13553.98      12958.72       120.28 o                         
  -1   6  -4      13506.94      13382.67       170.22 o                         
  -3   7  -4       8446.21       8403.71       116.96 o                         
  -1   2  -3       5314.63       6791.19        77.54 o                         
  -2   4  -3        959.05        919.85        13.43 o                         
  -4   5  -3        214.60        201.31         7.16 o                         
  -1   5  -3        209.91        219.46         9.40 o                         
  -3   6  -3         14.99         13.94         2.80 o                         
  -5   7  -3         43.26         45.30         6.28 o                         
  -2   7  -3         40.50         39.34         8.20 o                         
  -1   1  -2      92431.61     102514.34      1601.47 o                         
   0   2  -2      47122.96      46021.55      1058.58 o                         
  -2   3  -2      46900.36      46861.85       293.87 o                         
  -4   4  -2      29354.10      29998.37       418.96 o                         
  -1   4  -2      35898.19      35739.90       321.48 o                         
  -3   5  -2      17373.47      15694.21       148.69 o                         
   0   5  -2      10878.20      10081.17       212.10 o                         
  -5   6  -2      12469.04      12230.77       136.80 o                         
  -2   6  -2      16359.62      16665.18       165.95 o                         
  -4   7  -2      10450.94      10430.23       123.57 o                         
  -1   3  -1        608.70        656.02         9.84 o                         
  -3   4  -1        534.96        511.90         9.56 o                         
  -2   5  -1         51.10         51.49         3.99 o                         
  -4   6  -1        353.02        343.00        11.50 o                         
  -1   6  -1         90.75         85.80         8.76 o                         
  -6   7  -1        273.23        259.55        20.20 o                         
  -3   7  -1        121.82        128.70         9.36 o                         
  -1   2   0      55689.67      55307.52       588.24 o                         
  -3   3   0      71290.63      78967.37       749.19 o                         
   0   3   0      71191.31      75309.91      1282.33 o                         
  -2   4   0      33040.59      30942.05       232.18 o                         
  -4   5   0      20113.46      18753.74       153.52 o                         
  -1   5   0      20181.41      19389.48       185.22 o                         
  -6   6   0      12980.68      12993.72       222.72 o                         
  -3   6   0      20604.75      20276.44       270.25 o                         
   0   6   0      12794.99      14384.70       340.04 o                         
  -5   7   0      10148.95      10010.90       149.18 o                         
  -2   7   0      10208.22      10646.00       160.65 o                         
  -2   3   1        608.70        666.89         9.82 o                         
  -1   4   1        534.96        529.89         8.29 o                         
  -3   5   1         51.10         51.18         3.91 o                         
  -5   6   1         90.75         90.87         7.32 o                         
  -2   6   1        353.02        347.00        12.92 o                         
  -4   7   1        121.82        108.87         8.71 o                         
  -1   7   1        273.23        281.25        44.12 o                         
   0   1   2      93484.45     103305.93      1300.10 o                         
  -2   2   2      46613.77      46472.14       514.28 o                         
  -1   3   2      46928.01      46646.68       556.32 o                         
  -3   4   2      36575.45      36969.16       266.89 o                         
   0   4   2      30204.98      30306.91       311.65 o                         
  -5   5   2      10619.56       9928.55       137.71 o                         
  -2   5   2      17144.93      15437.55       170.98 o                         
  -4   6   2      16447.97      16372.13       156.75 o                         
  -1   6   2      12370.44      12635.78       176.49 o                         
  -6   7   2       9006.92       9551.96       206.03 o                         
  -3   7   2      10841.13      11043.89       165.00 o                         
  -1   2   3       5314.63       6919.12        69.19 o                         
  -2   4   3        959.05        941.90        15.24 o                         
  -4   5   3        209.91        199.06         8.93 o                         
  -1   5   3        214.60        217.32         9.48 o                         
  -3   6   3         14.99         15.04         3.31 o                         
  -5   7   3         40.50         36.37         5.67 o                         
  -2   7   3         43.26         59.95         8.58 o                         
  -1   1   4      72305.33      80517.45      1755.88 o                         
   0   2   4      74420.13      83356.56       875.91 o                         
  -2   3   4      48405.38      49879.47       427.97 o                         
  -4   4   4      22456.93      20831.11       315.24 o                         
  -1   4   4      26990.51      24808.01       357.80 o                         
  -3   5   4      28249.71      28095.68       271.10 o                         
   0   5   4      23477.91      24055.81       320.45 o                         
  -5   6   4      13165.57      13341.64       151.80 o                         
  -2   6   4      12999.64      12628.60       161.79 o                         
  -4   7   4       8339.00       8125.41       135.57 o                         
  -1   7   4       6154.03       6428.97       280.07 o                         
  -1   3   5        405.63        441.87         9.25 o                         
  -3   4   5        414.09        408.41        10.44 o                         
  -2   5   5         38.64         36.40         4.42 o                         
  -4   6   5        303.41        286.63        14.58 o                         
  -1   6   5         74.62         75.33         8.98 o                         
  -3   7   5        113.62        110.58        11.25 o                         
   0   0   6      34029.18      32676.75       847.74 o                         
  -1   2   6      65441.23      71150.52       661.24 o                         
  -3   3   6      23016.44      21630.41       231.55 o                         
   0   3   6      22621.10      20202.52       353.15 o                         
  -2   4   6      32050.39      31716.21       366.61 o                         
  -4   5   6      19591.71      19717.31       218.93 o                         
  -1   5   6      19846.15      19668.08       193.35 o                         
  -6   6   6       8163.96       8745.21       220.79 o                         
  -3   6   6      10995.78      10318.70       128.62 o                         
   0   6   6       7582.29       7827.47       183.33 o                         
  -5   7   6       7620.56       7945.53       316.41 o                         
  -2   7   6       7803.27       8343.13       228.52 o                         
  -2   3   7        325.00        313.00         9.52 o                         
  -1   4   7        334.92        322.12        11.20 o                         
  -3   5   7         39.53         38.93         5.44 o                         
  -5   6   7         77.78         86.27         8.68 o                         
  -2   6   7        281.15        272.12        15.40 o                         
  -4   7   7         96.66         95.27        25.60 o                         
   0   1   8      46703.32      49592.47      1224.91 o                         
  -2   2   8      43997.25      47324.93       558.22 o                         
  -1   3   8      31635.87      30474.38       331.21 o                         
  -3   4   8      20959.55      20498.45       239.79 o                         
   0   4   8      18683.07      17849.95       274.66 o                         
  -5   5   8      16473.90      17327.87       332.26 o                         
  -2   5   8      19401.46      18561.89       287.98 o                         
  -4   6   8       9634.89      10006.63       152.41 o                         
  -1   6   8       9328.15       9571.52       146.02 o                         
  -3   7   8       7266.79       6694.75       265.90 o                         
  -1   2   9       1681.45       1780.08        23.64 o                         
  -2   4   9        489.43        482.14        20.15 o                         
  -4   5   9        131.48        141.84        12.52 o                         
  -1   5   9        140.48        141.81        10.71 o                         
  -3   6   9         10.48         19.54         5.64 o                         
  -1   1  10      40459.93      41255.97       482.44 o                         
   0   2  10      28074.68      27366.49       333.13 o                         
  -2   3  10      26014.78      25731.17       322.38 o                         
  -4   4  10      19363.62      19459.49       360.00 o                         
  -1   4  10      21709.84      21404.54       237.45 o                         
  -3   5  10      12522.25      12303.18       162.71 o                         
   0   5  10       8871.66       8420.33       248.46 o                         
  -2   6  10      10362.29      10730.13       214.17 o                         
  -1   3  11        140.69        142.64         7.39 o                         
  -3   4  11        196.06        185.68        12.50 o                         
  -2   5  11         19.76         22.69         5.37 o                         
  -4   6  11        191.72        212.78        17.34 o                         
  -1   6  11         45.78         60.66        11.24 o                         
   0   0  12      34814.82      36749.07       991.50 o                         
  -1   2  12      21992.24      21773.90       330.19 o                         
  -3   3  12      20038.94      20458.10       526.84 o                         
   0   3  12      20374.32      19845.96       266.21 o                         
  -2   4  12      14223.10      13712.42       185.82 o                         
  -4   5  12       9556.87      10099.28       193.88 o                         
  -1   5  12       9302.60       9386.66       145.52 o                         
  -3   6  12       8418.49       8544.33       172.19 o                         
  -2   3  13        118.84        113.09         9.90 o                         
  -1   4  13        151.92        171.00        10.88 o                         
  -3   5  13         22.93         22.74         8.14 o                         
  -2   6  13        173.63        169.46        32.99 o                         
   0   1  14      21535.52      21933.55       576.34 o                         
  -2   2  14      18430.63      18795.63       310.38 o                         
  -1   3  14      16376.96      16384.68       197.40 o                         
  -3   4  14      12284.12      11842.30       158.47 o                         
   0   4  14      10302.33      10341.12       343.20 o                         
  -2   5  14       9245.05       9549.14       179.09 o                         
  -1   2  15        488.27        539.44        19.24 o                         
  -2   4  15        211.82        217.50        14.74 o                         
  -4   5  15         67.71         73.73        26.76 o                         
  -1   5  15         75.62         90.16        25.56 o                         
  -1   1  16      13920.42      14044.44       220.31 o                         
   0   2  16      12516.01      12363.43       280.86 o                         
  -2   3  16      10934.72      10800.00       219.75 o                         
  -4   4  16       6826.27       7426.09       277.33 o                         
  -1   4  16       8092.22       8768.08       136.39 o                         
  -3   5  16       6679.21       7166.13       283.43 o                         
  -1   3  17         50.74         55.61         9.23 o                         
  -3   4  17         87.33         49.56        19.97 o                         
   0   0  18      13325.23      13848.39       466.62 o                         
  -1   2  18       9842.39       9681.69       158.97 o                         
  -3   3  18       8757.55       8536.03       315.01 o                         
   0   3  18       8636.06      10275.37       402.20 o                         
  -2   4  18       6789.05       7972.56       334.08 o                         
  -2   3  19         49.26         43.91        17.83 o                         
   0   1  20       7539.54       8173.77       182.35 o                         
                                                                                
