# Supplementary material for: Crystallographic and optical study of LiNb1 − xTaxO3
Source: Acta Crystallogr B Struct Sci Cryst Eng Mater. 2017 Jun 1;73(Pt 3):498–506. doi: 10.1107/S2052520617004711 (PMC5642313; doi:10.1107/S2052520617004711)
Supplement: Supplementary file 5 [file b-73-00498-LNT60sup5.hkl]

data_LNT60                                                                      
_shelx_title ' paper_1820_red_abscor in R3c'                                    
_shelx_refln_list_code          4                                               
_shelx_F_calc_maximum      322.82                                               
_exptl_crystal_F_000       523.20                                               
_reflns_d_resolution_high  0.5856                                               
                                                                                
loop_                                                                           
 _space_group_symop_operation_xyz                                               
 'x, y, z'                                                                      
 '-y, x-y, z'                                                                   
 '-x+y, -x, z'                                                                  
 '-y, -x, z+1/2'                                                                
 '-x+y, y, z+1/2'                                                               
 'x, x-y, z+1/2'                                                                
 'x+2/3, y+1/3, z+1/3'                                                          
 '-y+2/3, x-y+1/3, z+1/3'                                                       
 '-x+y+2/3, -x+1/3, z+1/3'                                                      
 '-y+2/3, -x+1/3, z+5/6'                                                        
 '-x+y+2/3, y+1/3, z+5/6'                                                       
 'x+2/3, x-y+1/3, z+5/6'                                                        
 'x+1/3, y+2/3, z+2/3'                                                          
 '-y+1/3, x-y+2/3, z+2/3'                                                       
 '-x+y+1/3, -x+2/3, z+2/3'                                                      
 '-y+1/3, -x+2/3, z+7/6'                                                        
 '-x+y+1/3, y+2/3, z+7/6'                                                       
 'x+1/3, x-y+2/3, z+7/6'                                                        
                                                                                
_cell_length_a     5.1470                                                       
_cell_length_b     5.1470                                                       
_cell_length_c    13.7980                                                       
_cell_angle_alpha  90.000                                                       
_cell_angle_beta   90.000                                                       
_cell_angle_gamma 120.000                                                       
                                                                                
_shelx_F_squared_multiplier     1.000                                           
                                                                                
loop_                                                                           
 _refln_index_h                                                                 
 _refln_index_k                                                                 
 _refln_index_l                                                                 
 _refln_F_squared_calc                                                          
 _refln_F_squared_meas                                                          
 _refln_F_squared_sigma                                                         
 _refln_observed_status                                                         
   0   1 -22      13868.95      12890.53       244.15 o                         
  -2   2 -22      13816.74      13585.08       242.54 o                         
  -1   3 -22      12078.44      10543.49       343.56 o                         
  -1   2 -21        250.38        245.22        11.40 o                         
  -1   1 -20      17598.39      16866.03       269.05 o                         
   0   2 -20      15136.59      15028.36       309.41 o                         
  -2   3 -20      14555.36      14267.53       226.50 o                         
  -4   4 -20      12853.74      11826.49       334.05 o                         
  -1   4 -20      13469.70      13252.39       195.08 o                         
  -1   3 -19         66.01         70.33         7.22 o                         
  -3   4 -19         94.17         91.52         6.16 o                         
   0   0 -18      24611.99      23782.90       502.07 o                         
  -1   2 -18      20653.46      19913.62       172.83 o                         
  -3   3 -18      18478.44      17927.03       275.50 o                         
   0   3 -18      18692.30      18177.07       328.50 o                         
  -2   4 -18      16284.78      16569.33       231.24 o                         
  -4   5 -18      13140.81      12941.22       160.44 o                         
  -1   5 -18      12905.46      13022.03       232.43 o                         
  -2   3 -17         65.06         62.53         4.79 o                         
  -1   4 -17        115.63        121.82         9.00 o                         
  -3   5 -17         11.30         10.35         3.57 o                         
   0   1 -16      25303.62      24696.14       282.52 o                         
  -2   2 -16      23994.37      23570.00       293.25 o                         
  -1   3 -16      21870.09      21549.18       239.81 o                         
  -3   4 -16      17830.58      17745.11       158.94 o                         
   0   4 -16      15934.22      15901.42       217.08 o                         
  -5   5 -16      14143.73      14562.36       288.15 o                         
  -2   5 -16      16206.86      16531.95       214.96 o                         
  -4   6 -16      12911.34      13056.44       117.82 o                         
  -1   6 -16      12276.77      11989.88       404.19 o                         
  -1   2 -15        567.55        546.39        10.77 o                         
  -2   4 -15        249.14        253.32         9.87 o                         
  -4   5 -15         88.57         95.90         7.20 o                         
  -1   5 -15         76.24         75.03         7.33 o                         
  -3   6 -15          8.66         10.25         3.83 o                         
  -1   1 -14      34159.39      33369.80       259.56 o                         
   0   2 -14      30353.82      29899.74       365.78 o                         
  -2   3 -14      28244.11      28378.52       286.68 o                         
  -4   4 -14      20632.49      21422.55       215.98 o                         
  -1   4 -14      23299.41      23084.51       170.83 o                         
  -3   5 -14      19102.05      19311.32       282.00 o                         
   0   5 -14      15793.13      15423.59       177.22 o                         
  -5   6 -14      14821.15      15107.08       160.54 o                         
  -2   6 -14      16261.28      16391.28       188.69 o                         
  -4   7 -14      11920.15      11898.17       386.69 o                         
  -1   3 -13        139.65        142.08         5.63 o                         
  -3   4 -13        183.16        197.26         6.60 o                         
  -2   5 -13         27.96         26.14         3.83 o                         
  -4   6 -13        214.79        224.50        10.01 o                         
  -1   6 -13         62.87         62.28         5.82 o                         
  -3   7 -13         75.95         70.25         6.73 o                         
   0   0 -12      49710.50      47504.63       905.85 o                         
  -1   2 -12      33408.38      34115.98       310.91 o                         
  -3   3 -12      33471.92      34413.33       372.93 o                         
   0   3 -12      33005.39      33160.20       401.16 o                         
  -2   4 -12      25125.62      25807.91       352.02 o                         
  -4   5 -12      19134.38      19526.19       192.00 o                         
  -1   5 -12      19531.71      19808.84       244.54 o                         
  -6   6 -12      15050.79      14984.79       289.86 o                         
  -3   6 -12      18465.87      18263.13       254.41 o                         
   0   6 -12      13785.86      13254.20       149.08 o                         
  -5   7 -12      12659.49      12620.89       185.18 o                         
  -2   7 -12      13062.64      12815.65       230.46 o                         
  -2   3 -11        160.56        164.09         5.18 o                         
  -1   4 -11        230.87        227.35         7.64 o                         
  -3   5 -11         22.43         20.88         3.28 o                         
  -5   6 -11         52.73         51.04         5.50 o                         
  -2   6 -11        231.26        221.39         8.67 o                         
  -4   7 -11        101.17         98.10         7.17 o                         
  -1   7 -11        226.59        213.37        10.04 o                         
   0   1 -10      53901.96      52660.26       399.56 o                         
  -2   2 -10      39749.81      39997.23       615.17 o                         
  -1   3 -10      38267.14      38614.60       283.42 o                         
  -3   4 -10      34289.79      34824.57       367.98 o                         
   0   4 -10      31768.21      30498.77       285.13 o                         
  -5   5 -10      17975.22      18169.43       162.13 o                         
  -2   5 -10      22677.38      22730.28       250.57 o                         
  -4   6 -10      20592.67      20833.09       191.86 o                         
  -1   6 -10      17442.43      17408.72       223.82 o                         
  -6   7 -10      14897.79      15473.42       225.98 o                         
  -3   7 -10      17370.51      17010.89       219.35 o                         
  -1   2  -9       1771.90       1840.20        15.46 o                         
  -2   4  -9        521.91        536.22         9.38 o                         
  -4   5  -9        147.96        149.56         5.70 o                         
  -1   5  -9        135.21        142.86         6.72 o                         
  -3   6  -9         13.73         18.11         3.15 o                         
  -5   7  -9         39.03         42.15         5.28 o                         
  -2   7  -9         29.69         26.46         4.23 o                         
  -4   8  -9          2.41          3.29         4.51 o                         
  -1   1  -8      58722.26      59797.58       536.45 o                         
   0   2  -8      57512.32      57214.46       549.39 o                         
  -2   3  -8      43848.62      44087.79       385.16 o                         
  -4   4  -8      30009.43      31094.17       223.03 o                         
  -1   4  -8      32250.93      32568.83       381.63 o                         
  -3   5  -8      31653.53      31613.93       326.16 o                         
   0   5  -8      28716.99      28643.52       900.26 o                         
  -5   6  -8      19008.88      19392.46       166.43 o                         
  -2   6  -8      19167.14      18974.08       263.40 o                         
  -7   7  -8      12883.85      13701.44       274.28 o                         
  -4   7  -8      16315.90      16488.97       290.19 o                         
  -1   7  -8      13044.16      12453.42       199.43 o                         
  -3   8  -8      15196.66      14241.95       379.91 o                         
  -1   3  -7        352.50        336.27         5.78 o                         
  -3   4  -7        373.21        386.43         6.95 o                         
  -2   5  -7         44.07         49.70         3.79 o                         
  -4   6  -7        321.12        315.08         9.48 o                         
  -1   6  -7         86.45        102.20         6.78 o                         
  -6   7  -7        268.55        271.57        12.62 o                         
  -3   7  -7        112.39        108.50         6.23 o                         
  -5   8  -7         11.44         14.84         4.92 o                         
  -2   8  -7         19.60         29.66         9.35 o                         
   0   0  -6      41730.43      44417.39       657.99 o                         
  -1   2  -6      79068.16      78491.49       819.02 o                         
  -3   3  -6      32648.25      33606.32       453.29 o                         
   0   3  -6      33146.61      33722.14       286.59 o                         
  -2   4  -6      44792.37      45753.24       488.55 o                         
  -4   5  -6      31841.36      32081.71       308.97 o                         
  -1   5  -6      31473.53      30606.16       249.92 o                         
  -6   6  -6      16586.35      17045.89       199.87 o                         
  -3   6  -6      20907.38      20770.78       217.08 o                         
   0   6  -6      17577.85      17027.62       473.80 o                         
  -5   7  -6      16987.73      17845.48       158.36 o                         
  -2   7  -6      16667.51      16291.80       214.95 o                         
  -4   8  -6      14856.51      14881.68       320.16 o                         
  -2   3  -5        433.94        474.82         7.38 o                         
  -1   4  -5        456.32        449.85         8.59 o                         
  -3   5  -5         41.57         44.35         3.44 o                         
  -5   6  -5         80.90         81.06         6.08 o                         
  -2   6  -5        342.24        337.45        11.04 o                         
  -4   7  -5        131.57        136.61         7.93 o                         
  -1   7  -5        294.24        284.79        12.84 o                         
  -6   8  -5         20.67         33.61         9.57 o                         
  -3   8  -5         11.70         10.68         4.40 o                         
   0   1  -4      82819.38      90181.44      2017.80 o                         
  -2   2  -4      88018.54      91098.44      1596.60 o                         
  -1   3  -4      60656.45      59550.12       671.28 o                         
  -3   4  -4      37942.68      38735.17       466.12 o                         
   0   4  -4      33233.25      33616.69       732.09 o                         
  -5   5  -4      36596.17      34972.53       476.02 o                         
  -2   5  -4      41247.80      40896.12       377.23 o                         
  -4   6  -4      23062.18      23017.52       182.71 o                         
  -1   6  -4      23663.42      22621.01       285.91 o                         
  -6   7  -4      14255.51      15009.73       154.67 o                         
  -3   7  -4      17279.20      17008.42       251.66 o                         
   0   7  -4      13488.35      12842.89       243.19 o                         
  -5   8  -4      18006.39      18373.20       260.15 o                         
  -2   8  -4      14627.17      14215.00       257.01 o                         
  -1   2  -3       5350.89       5849.29        51.21 o                         
  -2   4  -3        975.36        935.32        12.56 o                         
  -4   5  -3        213.66        212.32         7.67 o                         
  -1   5  -3        207.33        212.17         6.62 o                         
  -3   6  -3         18.73         15.15         2.33 o                         
  -5   7  -3         44.79         41.73         5.59 o                         
  -2   7  -3         40.88         42.05         5.17 o                         
  -4   8  -3          2.83          0.55         3.59 o                         
  -1   8  -3         13.89        -15.92        15.92 o                         
  -1   1  -2     104213.97     126028.11      2542.38 o                         
   0   2  -2      56260.83      56508.77       760.86 o                         
  -2   3  -2      58783.81      57647.13       584.74 o                         
  -4   4  -2      42780.29      42438.89       806.70 o                         
  -1   4  -2      49570.71      49166.44       551.79 o                         
  -3   5  -2      27449.10      27357.67       310.64 o                         
   0   5  -2      19661.92      18877.89       241.25 o                         
  -5   6  -2      23062.11      22755.66       174.66 o                         
  -2   6  -2      28253.18      27744.60       277.35 o                         
  -7   7  -2      14500.49      15306.66       197.61 o                         
  -4   7  -2      21226.12      20812.91       192.30 o                         
  -1   7  -2      19085.25      18191.79       152.66 o                         
  -6   8  -2      11885.76      12287.71       143.97 o                         
  -3   8  -2      10704.20      10759.34       170.86 o                         
  -1   3  -1        640.95        704.63        14.00 o                         
  -3   4  -1        579.14        550.87        12.22 o                         
  -2   5  -1         54.67         48.12         3.04 o                         
  -4   6  -1        391.10        384.71        11.14 o                         
  -1   6  -1         97.25        100.00         6.58 o                         
  -6   7  -1        313.96        315.94        13.31 o                         
  -3   7  -1        137.98        134.37         7.86 o                         
  -5   8  -1         12.67         11.19         4.35 o                         
  -2   8  -1         21.95         18.50         4.32 o                         
  -1   2   0      65000.51      68074.76      1236.68 o                         
  -3   3   0      85726.92      82394.91      1452.11 o                         
   0   3   0      85778.64      80647.14      1880.43 o                         
  -2   4   0      44205.63      42955.27       461.42 o                         
  -4   5   0      30863.88      30310.80       264.79 o                         
  -1   5   0      30824.27      31032.73       333.58 o                         
  -6   6   0      23197.60      22804.30       271.89 o                         
  -3   6   0      32352.46      31539.41       310.71 o                         
   0   6   0      23322.05      23149.15       258.29 o                         
  -5   7   0      19987.55      20197.41       237.98 o                         
  -2   7   0      19946.77      19601.30       200.30 o                         
  -7   8   0      12005.36      12315.48       384.75 o                         
  -4   8   0      13947.81      13962.06       302.84 o                         
  -1   8   0      11933.54      11963.06       225.72 o                         
  -2   3   1        640.95        644.84         9.62 o                         
  -1   4   1        579.14        582.29         9.33 o                         
  -3   5   1         54.67         49.58         3.03 o                         
  -5   6   1         97.25        100.21         7.34 o                         
  -2   6   1        391.10        384.83         9.86 o                         
  -4   7   1        137.98        146.85         7.97 o                         
  -1   7   1        313.96        319.77        13.63 o                         
  -6   8   1         21.95         27.65         5.00 o                         
  -3   8   1         12.67         10.71         4.76 o                         
   0   1   2     103711.07     122051.49      2531.85 o                         
  -2   2   2      56504.60      56102.87      1027.60 o                         
  -1   3   2      58779.45      56846.89       488.45 o                         
  -3   4   2      49226.81      45935.63       383.81 o                         
   0   4   2      42329.78      41225.43       676.24 o                         
  -5   5   2      19822.76      19072.25       272.80 o                         
  -2   5   2      27587.62      27398.12       309.07 o                         
  -4   6   2      28224.20      27077.43       239.41 o                         
  -1   6   2      23145.14      23548.19       455.31 o                         
  -6   7   2      18947.63      18799.24       267.27 o                         
  -3   7   2      20984.61      20844.01       317.93 o                         
   0   7   2      14311.11      14377.99       181.64 o                         
  -5   8   2      10775.25      11054.48       192.86 o                         
  -2   8   2      11919.88      12034.55       128.43 o                         
  -1   2   3       5350.89       5682.75        70.77 o                         
  -2   4   3        975.36        920.70        16.56 o                         
  -4   5   3        207.33        197.21         9.08 o                         
  -1   5   3        213.66        228.25         7.11 o                         
  -3   6   3         18.73         25.38         3.86 o                         
  -5   7   3         40.88         46.44         5.20 o                         
  -2   7   3         44.79         55.36         6.02 o                         
  -7   8   3         13.89         32.96        10.17 o                         
  -4   8   3          2.83          3.00         4.04 o                         
  -1   8   3         14.42         28.14        10.83 o                         
  -1   1   4      83228.37      90038.29      2551.59 o                         
   0   2   4      87945.64      93064.80      2749.80 o                         
  -2   3   4      60981.87      58847.78       486.87 o                         
  -4   4   4      33347.89      32413.68       634.61 o                         
  -1   4   4      38238.95      38324.41       617.92 o                         
  -3   5   4      41180.85      39670.85       258.10 o                         
   0   5   4      36357.27      35371.13       762.16 o                         
  -5   6   4      23857.90      23034.71       282.17 o                         
  -2   6   4      23368.99      23449.89       286.37 o                         
  -7   7   4      13408.85      12416.23       225.70 o                         
  -4   7   4      17298.54      17234.52       164.09 o                         
  -1   7   4      14397.22      15031.08       148.61 o                         
  -6   8   4      14598.53      15143.83       267.16 o                         
  -3   8   4      17828.98      17665.74       202.32 o                         
  -1   3   5        433.95        450.27         8.53 o                         
  -3   4   5        456.32        453.38        12.15 o                         
  -2   5   5         41.57         45.52         3.75 o                         
  -4   6   5        342.24        335.08        11.32 o                         
  -1   6   5         80.91         76.05         6.89 o                         
  -6   7   5        294.24        301.05        12.82 o                         
  -3   7   5        131.57        134.27         7.90 o                         
  -5   8   5         11.70          8.89         5.14 o                         
  -2   8   5         20.67         19.00         5.38 o                         
   0   0   6      43510.17      39738.18       835.49 o                         
  -1   2   6      77995.12      78890.55      1274.95 o                         
  -3   3   6      33784.69      32794.67       529.91 o                         
   0   3   6      33223.50      34943.12       729.57 o                         
  -2   4   6      44302.34      43350.36       602.89 o                         
  -4   5   6      31110.87      28953.42       240.79 o                         
  -1   5   6      31532.42      31456.73       454.93 o                         
  -6   6   6      17701.96      16953.62       339.31 o                         
  -3   6   6      21021.19      20925.12       227.73 o                         
   0   6   6      16533.01      16956.93       249.72 o                         
  -5   7   6      16598.93      16512.13       208.80 o                         
  -2   7   6      16977.58      17130.61       245.11 o                         
  -4   8   6      14701.49      14876.54       216.81 o                         
  -2   3   7        352.49        334.92         8.47 o                         
  -1   4   7        373.22        385.22         8.66 o                         
  -3   5   7         44.07         45.42         4.37 o                         
  -5   6   7         86.44         79.30         6.97 o                         
  -2   6   7        321.11        323.87        11.49 o                         
  -4   7   7        112.39        110.66         7.99 o                         
  -1   7   7        268.55        275.60        14.93 o                         
  -6   8   7         19.60         15.76         6.77 o                         
  -3   8   7         11.44          7.77         4.69 o                         
   0   1   8      59385.99      57009.64       530.05 o                         
  -2   2   8      57176.04      56816.97      1470.78 o                         
  -1   3   8      44040.99      43027.45       410.55 o                         
  -3   4   8      32839.44      32477.38       298.07 o                         
   0   4   8      30600.60      30984.98       809.24 o                         
  -5   5   8      28231.09      26340.84       545.35 o                         
  -2   5   8      31355.27      30751.05       461.13 o                         
  -4   6   8      19441.82      19004.83       161.23 o                         
  -1   6   8      19032.20      19372.01       297.04 o                         
  -6   7   8      13347.17      13315.86       319.83 o                         
  -3   7   8      16639.31      16672.20       135.12 o                         
   0   7   8      13058.02      13464.98       229.29 o                         
  -5   8   8      14901.02      14689.72       301.56 o                         
  -1   2   9       1771.91       1735.16        22.09 o                         
  -2   4   9        521.91        524.63        12.13 o                         
  -4   5   9        135.21        133.60         7.97 o                         
  -1   5   9        147.96        148.93         8.07 o                         
  -3   6   9         13.73         15.94         3.28 o                         
  -5   7   9         29.69         27.40         4.98 o                         
  -2   7   9         39.03         39.22         5.54 o                         
  -4   8   9          2.41         10.19         4.92 o                         
  -1   1  10      53429.35      50757.33       565.28 o                         
   0   2  10      40039.13      39662.55       415.14 o                         
  -2   3  10      38049.70      38346.70       398.55 o                         
  -4   4  10      31403.88      30414.56       465.31 o                         
  -1   4  10      33823.17      34420.38       329.64 o                         
  -3   5  10      22968.57      23049.94       254.22 o                         
   0   5  10      18505.28      18553.48       281.53 o                         
  -5   6  10      17321.99      16791.47       254.64 o                         
  -2   6  10      20238.55      20716.29       230.76 o                         
  -4   7  10      17186.53      17499.95       260.55 o                         
  -1   7  10      14620.96      14622.90       331.47 o                         
  -1   3  11        160.54        157.61         6.20 o                         
  -3   4  11        230.88        217.31         9.10 o                         
  -2   5  11         22.43         20.87         3.44 o                         
  -4   6  11        231.24        228.57        12.39 o                         
  -1   6  11         52.73         48.97         6.11 o                         
  -6   7  11        226.60        231.82        31.92 o                         
  -3   7  11        101.18        110.62         8.97 o                         
   0   0  12      48261.85      48172.66      1040.11 o                         
  -1   2  12      34198.53      34708.67       538.46 o                         
  -3   3  12      32234.75      31862.24       330.81 o                         
   0   3  12      32710.15      33416.60       554.03 o                         
  -2   4  12      25535.99      25871.21       286.18 o                         
  -4   5  12      19852.00      19752.77       233.75 o                         
  -1   5  12      19445.39      20336.02       306.64 o                         
  -6   6  12      13652.27      14044.10       211.32 o                         
  -3   6  12      18226.07      18031.57       205.81 o                         
   0   6  12      14951.33      14318.04       377.98 o                         
  -5   7  12      13067.72      13592.73       262.76 o                         
  -2   7  12      12653.19      13309.60       248.72 o                         
  -2   3  13        139.66        149.98         8.58 o                         
  -1   4  13        183.15        183.94         8.70 o                         
  -3   5  13         27.96         30.19         5.50 o                         
  -5   6  13         62.87         60.16         8.02 o                         
  -2   6  13        214.80        219.93        12.05 o                         
  -4   7  13         75.94         80.72         8.48 o                         
   0   1  14      33906.39      34718.89       529.98 o                         
  -2   2  14      30713.46      30641.88       431.75 o                         
  -1   3  14      28188.78      29190.04       466.06 o                         
  -3   4  14      22941.39      23412.36       195.62 o                         
   0   4  14      20311.99      21158.02       662.67 o                         
  -5   5  14      16373.27      16941.71       238.79 o                         
  -2   5  14      19467.67      20006.20       182.66 o                         
  -4   6  14      15995.13      16115.72       224.66 o                         
  -1   6  14      14790.16      14984.32       385.78 o                         
  -1   2  15        567.54        572.95        17.06 o                         
  -2   4  15        249.14        250.52        10.89 o                         
  -4   5  15         76.24         85.45         8.60 o                         
  -1   5  15         88.57         93.37         9.25 o                         
  -3   6  15          8.66         10.92         3.83 o                         
  -1   1  16      25476.78      25397.29       570.57 o                         
   0   2  16      23631.05      24020.96       293.01 o                         
  -2   3  16      21863.63      22527.84       250.34 o                         
  -4   4  16      16232.28      16404.35       229.34 o                         
  -1   4  16      18132.94      18716.55       186.42 o                         
  -3   5  16      15840.70      16275.92       240.65 o                         
   0   5  16      13590.82      15033.27       910.69 o                         
  -2   6  16      13117.76      13404.65       144.59 o                         
  -1   3  17         65.06         69.29         6.87 o                         
  -3   4  17        115.62        112.53         9.43 o                         
  -2   5  17         11.30         15.87         4.45 o                         
   0   0  18      25558.11      26809.30       634.98 o                         
  -1   2  18      20280.42      20116.80       274.52 o                         
  -3   3  18      19299.23      19059.35       269.84 o                         
   0   3  18      19102.28      19459.20       300.30 o                         
  -2   4  18      16078.39      16909.70       155.22 o                         
  -4   5  18      12735.42      13226.05       185.57 o                         
  -1   5  18      12951.66      13864.99       205.53 o                         
  -2   3  19         66.01         59.42         6.51 o                         
  -1   4  19         94.17        102.01        10.09 o                         
  -3   5  19         17.14         25.56        16.19 o                         
   0   1  20      17641.47      17540.83       283.41 o                         
  -2   2  20      14882.77      14809.13       311.58 o                         
  -1   3  20      14546.87      14766.27       227.44 o                         
  -3   4  20      13615.33      14068.06       255.86 o                         
   0   4  20      12947.15      13109.24       421.07 o                         
  -1   2  21        250.38        226.26        16.59 o                         
  -1   1  22      13807.97      13941.55       255.46 o                         
   0   2  22      14054.18      14433.51       308.56 o                         
  -2   3  22      12131.88      11822.18       256.99 o                         
                                                                                
