# Supplementary material for: Crystallographic and optical study of LiNb1 − xTaxO3
Source: Acta Crystallogr B Struct Sci Cryst Eng Mater. 2017 Jun 1;73(Pt 3):498–506. doi: 10.1107/S2052520617004711 (PMC5642313; doi:10.1107/S2052520617004711)
Supplement: Supplementary file 6 [file b-73-00498-LNT64sup6.hkl]

data_LNT64                                                                      
_shelx_title ' paper_1893_red_abscor in R3c'                                    
_shelx_refln_list_code          4                                               
_shelx_F_calc_maximum      330.63                                               
_exptl_crystal_F_000       530.88                                               
_reflns_d_resolution_high  0.5848                                               
                                                                                
loop_                                                                           
 _space_group_symop_operation_xyz                                               
 'x, y, z'                                                                      
 '-y, x-y, z'                                                                   
 '-x+y, -x, z'                                                                  
 '-y, -x, z+1/2'                                                                
 '-x+y, y, z+1/2'                                                               
 'x, x-y, z+1/2'                                                                
 'x+2/3, y+1/3, z+1/3'                                                          
 '-y+2/3, x-y+1/3, z+1/3'                                                       
 '-x+y+2/3, -x+1/3, z+1/3'                                                      
 '-y+2/3, -x+1/3, z+5/6'                                                        
 '-x+y+2/3, y+1/3, z+5/6'                                                       
 'x+2/3, x-y+1/3, z+5/6'                                                        
 'x+1/3, y+2/3, z+2/3'                                                          
 '-y+1/3, x-y+2/3, z+2/3'                                                       
 '-x+y+1/3, -x+2/3, z+2/3'                                                      
 '-y+1/3, -x+2/3, z+7/6'                                                        
 '-x+y+1/3, y+2/3, z+7/6'                                                       
 'x+1/3, x-y+2/3, z+7/6'                                                        
                                                                                
_cell_length_a     5.1490                                                       
_cell_length_b     5.1490                                                       
_cell_length_c    13.7860                                                       
_cell_angle_alpha  90.000                                                       
_cell_angle_beta   90.000                                                       
_cell_angle_gamma 120.000                                                       
                                                                                
_shelx_F_squared_multiplier     1.000                                           
                                                                                
loop_                                                                           
 _refln_index_h                                                                 
 _refln_index_k                                                                 
 _refln_index_l                                                                 
 _refln_F_squared_calc                                                          
 _refln_F_squared_meas                                                          
 _refln_F_squared_sigma                                                         
 _refln_observed_status                                                         
   0   1 -22      15383.68      15497.06       217.31 o                         
  -2   2 -22      15285.58      15294.27       230.91 o                         
  -1   3 -22      13486.30      13968.05      1071.88 o                         
  -1   2 -21        205.75        211.57        15.55 o                         
  -2   4 -21        101.33        101.18        40.88 o                         
  -1   1 -20      19481.08      19225.34       242.60 o                         
   0   2 -20      16902.53      17789.21       438.36 o                         
  -2   3 -20      16225.94      16127.05       156.72 o                         
  -1   4 -20      14859.18      14879.16       394.15 o                         
  -1   3 -19         55.14         44.25         7.11 o                         
  -3   4 -19         76.76         78.62        10.47 o                         
  -2   5 -19         12.16          8.42        15.23 o                         
   0   0 -18      27023.62      27503.18       495.78 o                         
  -1   2 -18      22354.08      23336.60       293.96 o                         
  -3   3 -18      20411.64      20384.02       256.86 o                         
   0   3 -18      20570.64      20913.19       574.99 o                         
  -2   4 -18      17658.17      18033.65       290.13 o                         
  -4   5 -18      14244.14      14183.15       203.27 o                         
  -1   5 -18      14073.78      14482.03       312.70 o                         
  -2   3 -17         53.98         57.61         7.42 o                         
  -1   4 -17         95.25        100.27         9.88 o                         
  -3   5 -17          8.03          9.90         5.19 o                         
   0   1 -16      27673.91      27302.92       386.48 o                         
  -2   2 -16      25973.63      26986.67       286.64 o                         
  -1   3 -16      23723.92      24074.92       343.12 o                         
  -3   4 -16      19601.29      20015.34       204.41 o                         
   0   4 -16      17706.08      17736.69       539.71 o                         
  -5   5 -16      15180.84      15569.08       281.07 o                         
  -2   5 -16      17476.33      18087.27       261.07 o                         
  -4   6 -16      14017.45      13967.38       361.53 o                         
  -1   2 -15        509.81        494.66        18.17 o                         
  -2   4 -15        215.29        220.97        14.63 o                         
  -4   5 -15         72.04         66.74        11.62 o                         
  -1   5 -15         64.29         58.61         9.84 o                         
  -3   6 -15          6.95          7.18         5.93 o                         
  -1   1 -14      36900.45      37023.30       401.83 o                         
   0   2 -14      32894.26      33504.99       433.49 o                         
  -2   3 -14      30440.53      32437.17       380.95 o                         
  -4   4 -14      22371.65      22801.16       316.03 o                         
  -1   4 -14      25120.70      25910.08       346.32 o                         
  -3   5 -14      20796.77      21133.89       380.96 o                         
   0   5 -14      17322.73      17272.06       624.54 o                         
  -5   6 -14      15917.76      16396.11       342.65 o                         
  -2   6 -14      17350.62      17742.13       297.12 o                         
  -4   7 -14      12952.99      13431.11       479.24 o                         
  -1   3 -13        125.70        122.42         8.67 o                         
  -3   4 -13        161.16        166.94        10.74 o                         
  -2   5 -13         21.35         28.73         5.82 o                         
  -4   6 -13        177.74        188.65        16.10 o                         
  -1   6 -13         49.83         58.17        10.40 o                         
  -3   7 -13         59.45         54.40         8.50 o                         
   0   0 -12      51787.33      49382.91      1298.83 o                         
  -1   2 -12      36150.65      37792.82       245.50 o                         
  -3   3 -12      34984.49      36790.07       465.72 o                         
   0   3 -12      34613.54      35915.68       333.79 o                         
  -2   4 -12      27195.40      28460.01       370.02 o                         
  -4   5 -12      20795.18      21661.04       351.54 o                         
  -1   5 -12      21106.03      21224.94       268.32 o                         
  -6   6 -12      15760.36      16426.08       531.04 o                         
  -3   6 -12      19484.95      20101.33       249.48 o                         
   0   6 -12      14794.79      15157.94       319.07 o                         
  -5   7 -12      13729.54      14009.93       245.51 o                         
  -2   7 -12      14041.42      13688.32       215.11 o                         
  -2   3 -11        143.94        145.23         7.81 o                         
  -1   4 -11        204.60        191.45        11.31 o                         
  -3   5 -11         17.12         13.12         3.31 o                         
  -5   6 -11         42.03         32.58         5.42 o                         
  -2   6 -11        191.98        190.41        16.05 o                         
  -4   7 -11         79.68         73.27        10.29 o                         
  -1   7 -11        176.61        172.59        18.85 o                         
   0   1 -10      57519.45      56797.70      1031.23 o                         
  -2   2 -10      43120.14      44229.22       517.72 o                         
  -1   3 -10      41217.79      42385.99       403.00 o                         
  -3   4 -10      36389.35      38074.84       432.58 o                         
   0   4 -10      33525.75      34391.65       433.59 o                         
  -5   5 -10      19770.46      20449.40       258.23 o                         
  -2   5 -10      24729.20      24975.19       311.63 o                         
  -4   6 -10      22004.99      22480.59       240.67 o                         
  -1   6 -10      18890.14      18717.68       184.21 o                         
  -6   7 -10      15691.17      16183.53       206.69 o                         
  -3   7 -10      18274.68      18437.08       269.50 o                         
  -1   2  -9       1689.75       1578.21        25.42 o                         
  -2   4  -9        479.01        474.99        12.99 o                         
  -4   5  -9        128.76        135.62         8.39 o                         
  -1   5  -9        120.26        125.90        11.17 o                         
  -3   6  -9         11.65         15.93         4.02 o                         
  -5   7  -9         29.48         35.72         5.94 o                         
  -2   7  -9         24.04         24.53         6.37 o                         
  -4   8  -9          1.82          9.28        21.95 o                         
  -1   1  -8      62060.28      60179.19       669.04 o                         
   0   2  -8      60391.70      61107.29      1040.44 o                         
  -2   3  -8      46526.56      47100.68       365.96 o                         
  -4   4  -8      31891.65      33137.90       576.53 o                         
  -1   4  -8      34398.43      36143.07       420.21 o                         
  -3   5  -8      33188.51      34403.57       387.78 o                         
   0   5  -8      29797.35      30081.38       353.00 o                         
  -5   6  -8      20340.48      20672.20       197.99 o                         
  -2   6  -8      20715.98      20905.84       224.91 o                         
  -7   7  -8      13696.66      14957.35       299.90 o                         
  -4   7  -8      17433.21      17870.46       273.15 o                         
  -1   7  -8      14119.21      13700.97       394.64 o                         
  -3   8  -8      15660.66      15445.57       630.41 o                         
  -1   3  -7        331.99        305.28         9.37 o                         
  -3   4  -7        344.25        331.40        11.49 o                         
  -2   5  -7         35.17         30.43         3.97 o                         
  -4   6  -7        278.35        275.27        12.19 o                         
  -1   6  -7         71.85         69.15         8.24 o                         
  -6   7  -7        216.48        250.01        15.71 o                         
  -3   7  -7         92.13         91.67         9.00 o                         
  -5   8  -7          6.68         21.23         5.69 o                         
  -2   8  -7         11.30         37.02        21.97 o                         
   0   0  -6      46033.19      49165.21       606.75 o                         
  -1   2  -6      83093.23      78476.98      1142.84 o                         
  -3   3  -6      35795.46      37491.28       659.42 o                         
   0   3  -6      36212.64      37793.40       508.88 o                         
  -2   4  -6      47318.94      46496.79       366.02 o                         
  -4   5  -6      33573.20      33303.86       311.97 o                         
  -1   5  -6      33271.93      32999.33       371.22 o                         
  -6   6  -6      18021.56      18013.80       217.33 o                         
  -3   6  -6      22647.69      22525.53       173.87 o                         
   0   6  -6      18824.09      19039.53       385.09 o                         
  -5   7  -6      18086.41      18635.94       290.53 o                         
  -2   7  -6      17827.01      17762.06       185.62 o                         
  -4   8  -6      15638.26      16050.12       406.56 o                         
  -2   3  -5        408.04        396.43         8.74 o                         
  -1   4  -5        422.53        403.93        13.05 o                         
  -3   5  -5         33.16         40.19         4.12 o                         
  -5   6  -5         67.43         57.36         6.53 o                         
  -2   6  -5        297.17        284.08        13.85 o                         
  -4   7  -5        108.19        110.43         9.91 o                         
  -1   7  -5        239.01        271.47        16.70 o                         
  -6   8  -5         13.84         16.55         5.55 o                         
  -3   8  -5          7.32          4.26         9.68 o                         
   0   1  -4      87295.48      87425.97      2233.27 o                         
  -2   2  -4      91848.53      91376.11      3400.12 o                         
  -1   3  -4      63869.34      62663.17       848.41 o                         
  -3   4  -4      40528.00      39719.78       435.94 o                         
   0   4  -4      35591.91      34801.02       430.37 o                         
  -5   5  -4      37876.73      37290.02       298.76 o                         
  -2   5  -4      43067.98      42048.84       406.44 o                         
  -4   6  -4      24646.40      24743.79       249.96 o                         
  -1   6  -4      25004.30      25239.81       264.92 o                         
  -6   7  -4      15444.79      15836.15       203.38 o                         
  -3   7  -4      18595.34      18824.83       186.26 o                         
   0   7  -4      14434.76      14340.94       583.14 o                         
  -5   8  -4      18549.85      18761.03       454.66 o                         
  -2   8  -4      15345.56      15006.24       306.95 o                         
  -1   2  -3       5264.32       5313.60        74.79 o                         
  -2   4  -3        923.25        813.02        14.09 o                         
  -4   5  -3        193.14        187.23         7.87 o                         
  -1   5  -3        188.79        185.20         9.73 o                         
  -3   6  -3         16.36         14.04         3.56 o                         
  -5   7  -3         35.62         39.26         6.12 o                         
  -2   7  -3         33.28         45.83         6.44 o                         
  -7   8  -3          7.58          6.29        11.94 o                         
  -4   8  -3          2.28         -1.49         4.88 o                         
  -1   8  -3          8.26         24.58        21.91 o                         
  -1   1  -2     109316.26     126136.36      4960.01 o                         
   0   2  -2      60012.30      58788.04      1306.25 o                         
  -2   3  -2      62136.46      58375.57       699.79 o                         
  -4   4  -2      44984.21      43859.11       857.98 o                         
  -1   4  -2      52084.16      49992.51       500.40 o                         
  -3   5  -2      29569.17      29735.45       313.30 o                         
   0   5  -2      21512.97      21830.64       334.31 o                         
  -5   6  -2      24420.77      24161.15       266.83 o                         
  -2   6  -2      29605.97      29228.07       325.17 o                         
  -7   7  -2      15343.72      15966.27       353.71 o                         
  -4   7  -2      22287.94      21583.72       271.48 o                         
  -1   7  -2      19908.65      19681.53       242.87 o                         
  -6   8  -2      12826.34      12715.26       274.09 o                         
  -3   8  -2      11843.18      12004.50       194.06 o                         
  -1   3  -1        612.93        609.52        12.32 o                         
  -3   4  -1        543.61        508.67        10.64 o                         
  -2   5  -1         44.28         39.53         4.69 o                         
  -4   6  -1        344.57        368.38        15.78 o                         
  -1   6  -1         82.19         82.60         7.93 o                         
  -6   7  -1        257.92        293.84        16.89 o                         
  -3   7  -1        114.99        103.11        10.17 o                         
  -5   8  -1          7.74         12.06         5.50 o                         
  -2   8  -1         13.82         25.23         6.00 o                         
  -1   2   0      69017.18      65918.31      1095.84 o                         
  -3   3   0      89097.86      81765.84      2234.30 o                         
   0   3   0      89131.73      83497.12      1708.01 o                         
  -2   4   0      47020.66      44218.89       494.93 o                         
  -4   5   0      32911.09      32319.57       389.35 o                         
  -1   5   0      32885.73      32472.56       428.59 o                         
  -6   6   0      24377.19      24758.39       338.08 o                         
  -3   6   0      33845.42      33314.64       432.71 o                         
   0   6   0      24455.25      24208.76       588.40 o                         
  -5   7   0      21115.89      20821.62       275.81 o                         
  -2   7   0      21090.16      21163.89       230.73 o                         
  -4   8   0      14996.94      15270.79       301.45 o                         
  -1   8   0      12747.43      12317.25       506.36 o                         
  -2   3   1        612.93        613.75        13.03 o                         
  -1   4   1        543.61        514.89        14.41 o                         
  -3   5   1         44.28         38.78         3.67 o                         
  -5   6   1         82.19         88.56         8.01 o                         
  -2   6   1        344.57        352.35        15.83 o                         
  -4   7   1        114.99        119.89        10.16 o                         
  -1   7   1        257.92        292.67        16.84 o                         
  -6   8   1         13.82          9.77         4.72 o                         
  -3   8   1          7.74         10.45         5.19 o                         
   0   1   2     108899.39      96960.83      1242.21 o                         
  -2   2   2      60197.53      53111.23       477.55 o                         
  -1   3   2      62109.99      57594.23       760.96 o                         
  -3   4   2      51804.07      48182.70       641.84 o                         
   0   4   2      44632.86      44704.82       864.95 o                         
  -5   5   2      21638.38      22010.75       434.76 o                         
  -2   5   2      29673.35      30004.64       251.23 o                         
  -4   6   2      29565.15      29619.89       356.13 o                         
  -1   6   2      24468.91      24748.07       262.90 o                         
  -6   7   2      19801.64      19894.49       180.84 o                         
  -3   7   2      22106.16      21695.09       196.33 o                         
   0   7   2      15204.99      15157.94       284.27 o                         
  -5   8   2      11900.96      11703.91       219.00 o                         
  -2   8   2      12855.19      12894.13       162.66 o                         
  -1   2   3       5264.33       5337.80        86.55 o                         
  -2   4   3        923.25        837.93        17.31 o                         
  -4   5   3        188.79        175.30         9.12 o                         
  -1   5   3        193.14        199.44         9.58 o                         
  -3   6   3         16.36         15.02         3.44 o                         
  -5   7   3         33.28         28.34         5.72 o                         
  -2   7   3         35.62         37.78         6.51 o                         
  -4   8   3          2.28          5.64         4.49 o                         
  -1   8   3          7.58         46.64        28.86 o                         
  -1   1   4      87670.16      92576.68      2668.83 o                         
   0   2   4      91790.50      90753.90      2110.81 o                         
  -2   3   4      64137.96      62753.84       798.23 o                         
  -4   4   4      35724.09      35228.51       627.73 o                         
  -1   4   4      40794.68      41543.82       377.69 o                         
  -3   5   4      43018.64      42654.51       418.17 o                         
   0   5   4      37692.91      37203.65       940.15 o                         
  -5   6   4      25151.24      25256.92       281.30 o                         
  -2   6   4      24886.92      25478.71       193.04 o                         
  -7   7   4      14393.62      14714.88       224.20 o                         
  -4   7   4      18633.17      18580.44       175.78 o                         
  -1   7   4      15565.35      15584.42       205.74 o                         
  -6   8   4      15330.11      15363.42       288.08 o                         
  -3   8   4      18421.88      18172.41       414.38 o                         
  -1   3   5        408.05        430.41        10.13 o                         
  -3   4   5        422.53        390.11        12.22 o                         
  -2   5   5         33.16         39.51         5.32 o                         
  -4   6   5        297.17        293.79        14.06 o                         
  -1   6   5         67.43         63.72         7.46 o                         
  -6   7   5        239.01        265.19        17.34 o                         
  -3   7   5        108.19        128.13        10.27 o                         
  -5   8   5          7.32         -0.32         4.40 o                         
  -2   8   5         13.84         18.90         7.72 o                         
   0   0   6      47554.28      52004.06       929.09 o                         
  -1   2   6      82171.14      81986.26      1358.86 o                         
  -3   3   6      36741.85      37455.13       410.21 o                         
   0   3   6      36284.60      38049.38       353.70 o                         
  -2   4   6      46896.72      47031.31       369.62 o                         
  -4   5   6      32969.97      33082.88       331.49 o                         
  -1   5   6      33304.73      33160.88       345.45 o                         
  -6   6   6      18906.25      19042.50       412.75 o                         
  -3   6   6      22739.32      23080.41       293.00 o                         
   0   6   6      17995.39      17512.73       236.61 o                         
  -5   7   6      17767.05      17594.48       246.93 o                         
  -2   7   6      18062.33      18093.99       215.73 o                         
  -4   8   6      15513.95      15645.13       244.08 o                         
  -2   3   7        331.99        306.00         9.01 o                         
  -1   4   7        344.25        351.44        11.55 o                         
  -3   5   7         35.18         36.77         4.04 o                         
  -5   6   7         71.85         78.49         7.23 o                         
  -2   6   7        278.35        282.85        13.78 o                         
  -4   7   7         92.13         76.81         7.66 o                         
  -1   7   7        216.48        231.77        17.35 o                         
  -6   8   7         11.30         -0.79         6.47 o                         
  -3   8   7          6.67          1.82         5.41 o                         
   0   1   8      62609.91      64678.84       715.49 o                         
  -2   2   8      60122.91      61541.25       821.40 o                         
  -1   3   8      46696.73      49464.89       631.09 o                         
  -3   4   8      34877.99      37258.56       422.76 o                         
   0   4   8      32363.35      33351.34       461.31 o                         
  -5   5   8      29415.80      29546.19       420.32 o                         
  -2   5   8      32955.85      34659.25       508.02 o                         
  -4   6   8      20946.19      20957.29       222.38 o                         
  -1   6   8      20372.00      20302.08       268.08 o                         
  -6   7   8      14354.94      14131.02       204.73 o                         
  -3   7   8      17682.77      17745.99       215.02 o                         
   0   7   8      13827.69      13542.11       295.10 o                         
  -5   8   8      15435.62      15087.01       268.79 o                         
  -1   2   9       1689.76       1630.25        19.90 o                         
  -2   4   9        479.00        458.69        12.85 o                         
  -4   5   9        120.26        126.52         9.04 o                         
  -1   5   9        128.76        138.18         9.53 o                         
  -3   6   9         11.65         18.87         4.41 o                         
  -5   7   9         24.04         22.93         5.22 o                         
  -2   7   9         29.48         20.36         8.68 o                         
  -4   8   9          1.82         10.79        11.46 o                         
  -1   1  10      57128.55      57687.10       592.72 o                         
   0   2  10      43369.23      46109.60       887.59 o                         
  -2   3  10      41050.34      42880.29       271.81 o                         
  -4   4  10      33214.98      33578.73       362.09 o                         
  -1   4  10      36005.36      37845.97       767.79 o                         
  -3   5  10      24966.89      25853.64       286.82 o                         
   0   5  10      20190.24      19349.68       310.45 o                         
  -5   6  10      18804.92      18453.36       208.50 o                         
  -2   6  10      21732.85      22013.60       317.08 o                         
  -4   7  10      18117.56      18411.33       226.33 o                         
  -1   7  10      15474.08      14816.92       202.65 o                         
  -1   3  11        143.92        157.02         7.08 o                         
  -3   4  11        204.61        200.89        10.56 o                         
  -2   5  11         17.12         19.29         4.18 o                         
  -4   6  11        191.96        206.76        13.08 o                         
  -1   6  11         42.02         42.82         7.41 o                         
  -6   7  11        176.62        204.94        16.83 o                         
  -3   7  11         79.68         81.33         9.60 o                         
   0   0  12      50559.59      51888.68       829.66 o                         
  -1   2  12      36790.57      39372.12       220.03 o                         
  -3   3  12      33969.74      34752.52       484.43 o                         
   0   3  12      34344.75      34847.18       418.30 o                         
  -2   4  12      27523.11      27661.79       332.93 o                         
  -4   5  12      21356.33      21188.27       238.54 o                         
  -1   5  12      21041.34      20485.15       217.01 o                         
  -6   6  12      14690.85      14343.61       233.20 o                         
  -3   6  12      19287.81      19201.16       214.71 o                         
   0   6  12      15671.21      15170.70       322.48 o                         
  -5   7  12      14045.73      13466.53       310.13 o                         
  -2   7  12      13728.93      13371.59       395.95 o                         
  -2   3  13        125.72        119.82         7.93 o                         
  -1   4  13        161.15        180.61        12.69 o                         
  -3   5  13         21.35         27.86         5.88 o                         
  -5   6  13         49.84         57.93         8.02 o                         
  -2   6  13        177.75        187.51        14.53 o                         
  -4   7  13         59.45         51.82         9.26 o                         
   0   1  14      36717.82      39760.68       359.14 o                         
  -2   2  14      33200.90      34951.50       432.52 o                         
  -1   3  14      30410.19      31849.88       599.30 o                         
  -3   4  14      24850.98      25399.58       231.60 o                         
   0   4  14      22134.89      21340.58       295.80 o                         
  -5   5  14      17777.78      17370.99       318.43 o                         
  -2   5  14      21090.26      20552.65       251.26 o                         
  -4   6  14      17150.18      16939.70       303.74 o                         
  -1   6  14      15896.18      15952.45       290.53 o                         
  -3   7  14      12810.42      10949.04       285.03 o                         
  -1   2  15        509.80        547.39        15.71 o                         
  -2   4  15        215.29        223.75        15.47 o                         
  -4   5  15         64.29         66.55         9.13 o                         
  -1   5  15         72.04         76.92         9.82 o                         
  -3   6  15          6.95         15.16         5.84 o                         
  -1   1  16      27793.44      29561.63       290.69 o                         
   0   2  16      25661.89      26566.89       296.05 o                         
  -2   3  16      23700.70      23779.75       342.44 o                         
  -4   4  16      17932.40      17716.69       324.34 o                         
  -1   4  16      19828.08      18662.89       247.73 o                         
  -3   5  16      17179.25      16948.96       212.65 o                         
   0   5  16      14747.67      14462.13       268.70 o                         
  -5   6  16      13205.96      12608.86       455.58 o                         
  -2   6  16      14165.24      13868.57       204.84 o                         
  -1   3  17         53.99         44.27         7.38 o                         
  -3   4  17         95.24        109.83        11.95 o                         
  -2   5  17          8.03          3.48         4.86 o                         
   0   0  18      27792.84      27645.54       582.75 o                         
  -1   2  18      22077.10      22632.94       255.96 o                         
  -3   3  18      21055.75      20304.88       305.13 o                         
   0   3  18      20908.89      19766.30       343.75 o                         
  -2   4  18      17511.98      16953.05       211.91 o                         
  -4   5  18      13954.13      13726.78       258.74 o                         
  -1   5  18      14111.02      13250.64       178.64 o                         
  -2   3  19         55.14         56.44         8.28 o                         
  -1   4  19         76.76         85.10        10.57 o                         
  -3   5  19         12.16          9.70        29.49 o                         
   0   1  20      19501.55      19190.16       410.19 o                         
  -2   2  20      16694.72      16217.41       243.79 o                         
  -1   3  20      16208.80      15280.13       202.32 o                         
  -3   4  20      14959.80      13894.44       216.89 o                         
  -1   2  21        205.72        212.83        17.99 o                         
  -1   1  22      15344.91      14647.05       376.62 o                         
   0   2  22      15473.80      14547.84       264.44 o                         
  -2   3  22      13531.75      12249.96       318.47 o                         
                                                                                
