# Supplementary material for: Crystallographic and optical study of LiNb1 − xTaxO3
Source: Acta Crystallogr B Struct Sci Cryst Eng Mater. 2017 Jun 1;73(Pt 3):498–506. doi: 10.1107/S2052520617004711 (PMC5642313; doi:10.1107/S2052520617004711)
Supplement: Supplementary file 7 [file b-73-00498-LNT89sup7.hkl]

data_LNT89                                                                      
_shelx_title ' paper_1879_red_abscor in R3c'                                    
_shelx_refln_list_code          4                                               
_shelx_F_calc_maximum      377.91                                               
_exptl_crystal_F_000       578.88                                               
_reflns_d_resolution_high  0.5822                                               
                                                                                
loop_                                                                           
 _space_group_symop_operation_xyz                                               
 'x, y, z'                                                                      
 '-y, x-y, z'                                                                   
 '-x+y, -x, z'                                                                  
 '-y, -x, z+1/2'                                                                
 '-x+y, y, z+1/2'                                                               
 'x, x-y, z+1/2'                                                                
 'x+2/3, y+1/3, z+1/3'                                                          
 '-y+2/3, x-y+1/3, z+1/3'                                                       
 '-x+y+2/3, -x+1/3, z+1/3'                                                      
 '-y+2/3, -x+1/3, z+5/6'                                                        
 '-x+y+2/3, y+1/3, z+5/6'                                                       
 'x+2/3, x-y+1/3, z+5/6'                                                        
 'x+1/3, y+2/3, z+2/3'                                                          
 '-y+1/3, x-y+2/3, z+2/3'                                                       
 '-x+y+1/3, -x+2/3, z+2/3'                                                      
 '-y+1/3, -x+2/3, z+7/6'                                                        
 '-x+y+1/3, y+2/3, z+7/6'                                                       
 'x+1/3, x-y+2/3, z+7/6'                                                        
                                                                                
_cell_length_a     5.1510                                                       
_cell_length_b     5.1510                                                       
_cell_length_c    13.7760                                                       
_cell_angle_alpha  90.000                                                       
_cell_angle_beta   90.000                                                       
_cell_angle_gamma 120.000                                                       
                                                                                
_shelx_F_squared_multiplier     1.000                                           
                                                                                
loop_                                                                           
 _refln_index_h                                                                 
 _refln_index_k                                                                 
 _refln_index_l                                                                 
 _refln_F_squared_calc                                                          
 _refln_F_squared_meas                                                          
 _refln_F_squared_sigma                                                         
 _refln_observed_status                                                         
   0   1 -22      21262.52      22220.14       370.23 o                         
  -2   2 -22      20727.94      21146.10       296.11 o                         
  -1   3 -22      18194.88      16717.42       375.58 o                         
  -1   2 -21        279.62        275.01         9.96 o                         
  -2   4 -21        143.95        134.60        31.84 o                         
  -1   1 -20      26369.74      27038.94       428.11 o                         
   0   2 -20      22811.26      23678.99       536.17 o                         
  -2   3 -20      21570.73      22127.85       337.63 o                         
  -4   4 -20      18392.61      17121.25       431.29 o                         
  -1   4 -20      19445.46      19458.50       424.45 o                         
  -1   3 -19         77.79         75.47         5.09 o                         
  -3   4 -19        105.72        106.13         6.18 o                         
  -2   5 -19         22.16         25.57         6.09 o                         
   0   0 -18      35937.35      36635.52       607.52 o                         
  -1   2 -18      30754.89      31616.62       297.08 o                         
  -3   3 -18      26565.81      27112.17       536.41 o                         
   0   3 -18      26875.29      27065.38       307.38 o                         
  -2   4 -18      23611.83      23400.94       253.34 o                         
  -4   5 -18      18635.83      18546.27       298.65 o                         
  -1   5 -18      18300.69      18823.41       230.69 o                         
  -2   3 -17         66.11         64.18         4.55 o                         
  -1   4 -17        125.80        125.98         6.42 o                         
  -3   5 -17         12.16         15.78         4.26 o                         
   0   1 -16      37661.08      38816.29       555.52 o                         
  -2   2 -16      35321.86      36457.70       565.08 o                         
  -1   3 -16      31874.31      32273.62       287.76 o                         
  -3   4 -16      25550.78      25468.80       338.15 o                         
   0   4 -16      22717.26      22740.91       409.99 o                         
  -5   5 -16      19499.96      19794.16       370.68 o                         
  -2   5 -16      22740.75      23485.82       294.92 o                         
  -4   6 -16      17708.07      18005.25       205.67 o                         
  -1   6 -16      16684.62      16938.59       417.96 o                         
  -1   2 -15        598.69        610.31         9.30 o                         
  -2   4 -15        263.61        260.36         7.33 o                         
  -4   5 -15         95.63         99.91         6.10 o                         
  -1   5 -15         77.16         74.25         5.38 o                         
  -3   6 -15         10.33         14.54         4.32 o                         
  -1   1 -14      49899.05      50566.61       480.29 o                         
   0   2 -14      44005.44      44890.67       439.54 o                         
  -2   3 -14      40587.85      41588.57       389.99 o                         
  -4   4 -14      28882.47      29401.32       318.94 o                         
  -1   4 -14      32869.60      33057.98       331.76 o                         
  -3   5 -14      26606.55      27368.11       360.84 o                         
   0   5 -14      21683.37      22064.35       363.96 o                         
  -5   6 -14      19989.65      20551.91       274.40 o                         
  -2   6 -14      22017.11      22600.17       309.68 o                         
  -4   7 -14      15800.59      15147.73       323.96 o                         
  -1   3 -13        153.57        159.12         4.79 o                         
  -3   4 -13        194.89        205.75         6.06 o                         
  -2   5 -13         33.24         40.07         4.19 o                         
  -4   6 -13        230.16        228.10         8.78 o                         
  -1   6 -13         68.92         83.61         6.57 o                         
  -3   7 -13         76.93         80.27         6.59 o                         
   0   0 -12      71087.07      68275.96       787.91 o                         
  -1   2 -12      49415.67      51058.82       467.54 o                         
  -3   3 -12      47111.38      45871.73       474.08 o                         
   0   3 -12      46437.06      45022.80       615.92 o                         
  -2   4 -12      36041.30      36930.87       373.27 o                         
  -4   5 -12      26625.89      26450.69       172.79 o                         
  -1   5 -12      27187.03      26782.75       298.26 o                         
  -6   6 -12      19863.17      20191.26       433.78 o                         
  -3   6 -12      24848.67      25629.67       288.67 o                         
   0   6 -12      18128.47      19604.01       212.44 o                         
  -5   7 -12      16652.01      17772.32       388.99 o                         
  -2   7 -12      17194.95      18081.09       161.49 o                         
  -2   3 -11        160.05        165.93         4.82 o                         
  -1   4 -11        240.63        247.04         6.34 o                         
  -3   5 -11         23.35         22.53         3.30 o                         
  -5   6 -11         49.55         48.44         5.04 o                         
  -2   6 -11        233.53        235.12         9.44 o                         
  -4   7 -11        108.50        112.19         6.73 o                         
  -1   7 -11        235.12        257.24        16.43 o                         
   0   1 -10      77010.22      76198.66       741.35 o                         
  -2   2 -10      57735.88      57292.57       590.39 o                         
  -1   3 -10      54447.02      54288.85       455.54 o                         
  -3   4 -10      47340.12      46586.92       323.84 o                         
   0   4 -10      43417.87      39937.21       552.99 o                         
  -5   5 -10      24869.51      24386.13       247.82 o                         
  -2   5 -10      31697.41      32657.18       510.21 o                         
  -4   6 -10      27293.08      27535.63       278.86 o                         
  -1   6 -10      23199.69      24115.83       258.21 o                         
  -6   7 -10      18947.94      20274.18       396.48 o                         
  -3   7 -10      22461.97      22598.90       303.03 o                         
  -1   2  -9       1800.81       1861.28        23.00 o                         
  -2   4  -9        531.44        543.35         8.49 o                         
  -4   5  -9        151.88        150.82         6.58 o                         
  -1   5  -9        133.49        143.70         6.49 o                         
  -3   6  -9         15.57         18.77         3.54 o                         
  -5   7  -9         44.50         52.14         4.56 o                         
  -2   7  -9         30.50         20.14         4.41 o                         
  -4   8  -9          2.67         -0.96         5.37 o                         
  -1   1  -8      85144.17      85584.02      1113.18 o                         
   0   2  -8      81080.73      80369.05      1527.80 o                         
  -2   3  -8      62613.15      62818.77       907.02 o                         
  -4   4  -8      42369.11      41646.09       363.04 o                         
  -1   4  -8      45986.22      45490.50       599.78 o                         
  -3   5  -8      42848.92      42099.09       437.10 o                         
   0   5  -8      37742.30      37939.08       727.50 o                         
  -5   6  -8      25267.56      25758.13       324.27 o                         
  -2   6  -8      26071.59      26133.49       342.61 o                         
  -7   7  -8      16448.69      17051.27       304.20 o                         
  -4   7  -8      21615.17      20886.93       329.48 o                         
  -1   7  -8      17080.86      18519.90       188.58 o                         
  -6   8  -8      15541.06      15159.89       359.68 o                         
  -3   8  -8      18763.81      19110.73       198.87 o                         
  -1   3  -7        368.81        340.14         7.59 o                         
  -3   4  -7        384.17        409.59         9.17 o                         
  -2   5  -7         49.11         59.73         3.80 o                         
  -4   6  -7        329.42        318.60         8.05 o                         
  -1   6  -7         89.05         99.23         5.87 o                         
  -6   7  -7        270.44        253.26        10.29 o                         
  -3   7  -7        112.30        109.45         5.63 o                         
  -5   8  -7         13.73         20.25         3.64 o                         
  -2   8  -7         21.93         28.84         7.93 o                         
   0   0  -6      65891.72      66110.27      1613.81 o                         
  -1   2  -6     108103.93     107754.09      1613.08 o                         
  -3   3  -6      48723.11      47004.80      1232.03 o                         
   0   3  -6      49461.16      46241.93       801.86 o                         
  -2   4  -6      61363.47      59066.46       639.25 o                         
  -4   5  -6      42700.96      41721.76       397.45 o                         
  -1   5  -6      42161.77      42767.34       568.32 o                         
  -6   6  -6      21743.08      22335.33       328.51 o                         
  -3   6  -6      28492.32      27474.94       321.36 o                         
   0   6  -6      23164.84      23878.50       257.73 o                         
  -5   7  -6      21912.32      21122.10       273.54 o                         
  -2   7  -6      21460.61      21492.18       183.02 o                         
  -4   8  -6      18539.86      18756.37       176.68 o                         
  -2   3  -5        432.58        486.83         7.57 o                         
  -1   4  -5        465.12        467.52        12.24 o                         
  -3   5  -5         43.24         46.22         3.47 o                         
  -5   6  -5         77.16         82.38         4.86 o                         
  -2   6  -5        340.89        344.43         9.25 o                         
  -4   7  -5        135.29        132.22         6.62 o                         
  -1   7  -5        296.28        310.53         9.04 o                         
  -6   8  -5         24.64         28.46         4.52 o                         
  -3   8  -5         13.78         16.22         3.61 o                         
   0   1  -4     116834.36     123547.40      2072.97 o                         
  -2   2  -4     119831.95     124124.33      3973.60 o                         
  -1   3  -4      84905.59      82152.65      1136.81 o                         
  -3   4  -4      53940.73      51122.75       527.06 o                         
   0   4  -4      46875.77      46547.23      1147.16 o                         
  -5   5  -4      47432.63      46963.47       814.45 o                         
  -2   5  -4      55005.75      53538.85       769.84 o                         
  -4   6  -4      31310.48      30511.60       460.22 o                         
  -1   6  -4      31288.81      31806.84       391.24 o                         
  -6   7  -4      18593.85      18421.79       299.45 o                         
  -3   7  -4      22778.48      22613.75       164.53 o                         
   0   7  -4      17046.84      18081.53       398.13 o                         
  -5   8  -4      21966.20      21677.22       314.77 o                         
  -2   8  -4      17987.57      18724.19       278.23 o                         
  -1   2  -3       5350.27       5811.65        78.51 o                         
  -2   4  -3        975.65        969.57        19.29 o                         
  -4   5  -3        212.64        204.72         4.90 o                         
  -1   5  -3        203.68        204.85         5.81 o                         
  -3   6  -3         20.73         25.87         3.12 o                         
  -5   7  -3         48.40         43.69         4.28 o                         
  -2   7  -3         42.66         52.31         3.67 o                         
  -4   8  -3          3.10          3.77         3.62 o                         
  -1   8  -3         17.04         14.56         5.64 o                         
  -1   1  -2     142725.00     169173.19      5478.62 o                         
   0   2  -2      82457.49      94963.33      4987.09 o                         
  -2   3  -2      82927.17      80680.98      1385.85 o                         
  -4   4  -2      57687.94      54377.16       692.07 o                         
  -1   4  -2      67474.37      61410.84      1057.02 o                         
  -3   5  -2      38929.03      36476.53       494.80 o                         
   0   5  -2      27851.77      27121.78       433.48 o                         
  -5   6  -2      30495.71      29089.21       254.46 o                         
  -2   6  -2      37047.72      35259.44       485.32 o                         
  -7   7  -2      17872.34      17415.03       168.40 o                         
  -4   7  -2      26925.56      26861.76       392.05 o                         
  -1   7  -2      23769.69      23709.32       339.86 o                         
  -6   8  -2      14956.35      15613.10       131.76 o                         
  -3   8  -2      13881.40      14457.71       146.45 o                         
  -1   3  -1        649.82        675.71        12.40 o                         
  -3   4  -1        588.17        584.27        10.05 o                         
  -2   5  -1         58.26         52.85         3.52 o                         
  -4   6  -1        391.70        384.30         8.13 o                         
  -1   6  -1         95.65        100.51         4.52 o                         
  -6   7  -1        313.00        314.57         8.99 o                         
  -3   7  -1        138.59        141.40         5.70 o                         
  -5   8  -1         14.78         11.29         3.68 o                         
  -2   8  -1         24.88         16.90         3.09 o                         
  -1   2   0      94414.96      97207.91      1997.43 o                         
  -3   3   0     112895.84     110226.62      1556.18 o                         
   0   3   0     112885.42     103665.70      2391.94 o                         
  -2   4   0      62527.13      59046.20      1083.68 o                         
  -4   5   0      42452.60      40614.60       303.63 o                         
  -1   5   0      42460.40      40923.20       508.99 o                         
  -6   6   0      29877.82      28466.32       296.15 o                         
  -3   6   0      42250.78      40089.63       680.27 o                         
   0   6   0      29854.20      29503.63       388.17 o                         
  -5   7   0      25690.49      25290.03       185.90 o                         
  -2   7   0      25698.07      25385.93       348.84 o                         
  -7   8   0      14715.73      14536.40       259.33 o                         
  -4   8   0      17666.90      17997.21       321.25 o                         
  -1   8   0      14728.85      15371.22       137.51 o                         
  -2   3   1        649.82        694.57        13.55 o                         
  -1   4   1        588.17        562.51         8.78 o                         
  -3   5   1         58.26         51.54         3.26 o                         
  -5   6   1         95.65         94.46         4.73 o                         
  -2   6   1        391.70        376.42         8.59 o                         
  -4   7   1        138.59        138.58         6.10 o                         
  -1   7   1        313.00        330.13         8.24 o                         
  -6   8   1         24.88         15.18         3.60 o                         
  -3   8   1         14.78         12.01         3.16 o                         
   0   1   2     142813.73     196710.61      7029.90 o                         
  -2   2   2      82416.00      80320.88      2002.69 o                         
  -1   3   2      82926.20      82979.53      1872.47 o                         
  -3   4   2      67534.19      63934.83      1141.29 o                         
   0   4   2      57767.59      55504.11      1074.99 o                         
  -5   5   2      27827.23      26931.10       369.45 o                         
  -2   5   2      38907.36      38537.96       379.97 o                         
  -4   6   2      37050.92      36020.59       362.94 o                         
  -1   6   2      30480.83      29930.21       239.38 o                         
  -6   7   2      23792.76      23574.05       198.80 o                         
  -3   7   2      26966.99      26113.39       440.28 o                         
   0   7   2      17904.42      18587.91       164.35 o                         
  -5   8   2      13872.42      14502.36       256.29 o                         
  -2   8   2      14953.01      15713.37       169.06 o                         
  -1   2   3       5350.26       5899.94       107.39 o                         
  -2   4   3        975.65        958.38        14.61 o                         
  -4   5   3        203.68        204.84         6.14 o                         
  -1   5   3        212.64        212.22         5.74 o                         
  -3   6   3         20.73         18.62         3.07 o                         
  -5   7   3         42.66         47.00         4.53 o                         
  -2   7   3         48.40         48.99         4.35 o                         
  -4   8   3          3.10          5.86         3.34 o                         
  -1   8   3         17.47         10.68         5.85 o                         
  -1   1   4     116766.68     121929.87      1404.76 o                         
   0   2   4     119840.06     133582.84      2861.15 o                         
  -2   3   4      84846.53      88139.45      1518.39 o                         
  -4   4   4      46859.77      48556.69      1304.21 o                         
  -1   4   4      53891.93      53830.60       706.01 o                         
  -3   5   4      55013.52      55416.76      1048.66 o                         
   0   5   4      47468.49      47582.97       622.56 o                         
  -5   6   4      31253.19      30695.02       364.92 o                         
  -2   6   4      31257.15      31047.03       321.97 o                         
  -7   7   4      17060.20      17053.43       168.07 o                         
  -4   7   4      22776.60      22413.52       261.05 o                         
  -1   7   4      18571.42      19257.85       207.98 o                         
  -6   8   4      17991.20      18324.43       356.67 o                         
  -3   8   4      21992.48      22175.32       350.39 o                         
  -1   3   5        432.58        456.32         8.93 o                         
  -3   4   5        465.11        445.57         8.11 o                         
  -2   5   5         43.24         44.45         3.38 o                         
  -4   6   5        340.90        336.92        10.47 o                         
  -1   6   5         77.16         75.55         4.43 o                         
  -6   7   5        296.27        297.72         9.01 o                         
  -3   7   5        135.29        134.22         6.61 o                         
  -5   8   5         13.78         15.43         3.84 o                         
  -2   8   5         24.64         27.52         4.06 o                         
   0   0   6      65596.16      71924.28      2683.85 o                         
  -1   2   6     108286.16     108993.75      1973.78 o                         
  -3   3   6      49358.18      48119.95       657.24 o                         
   0   3   6      48632.95      49903.25       644.16 o                         
  -2   4   6      61446.76      61434.09       858.22 o                         
  -4   5   6      42224.33      41031.72       563.32 o                         
  -1   5   6      42752.78      43140.34       453.31 o                         
  -6   6   6      23144.73      22563.88       276.38 o                         
  -3   6   6      28477.11      27914.82       277.77 o                         
   0   6   6      21757.12      21469.74       329.84 o                         
  -5   7   6      21474.07      21980.31       334.32 o                         
  -2   7   6      21914.79      22462.62       222.87 o                         
  -4   8   6      18565.88      19087.32       267.11 o                         
  -2   3   7        368.80        357.58         8.74 o                         
  -1   4   7        384.18        374.80         6.78 o                         
  -3   5   7         49.11         53.51         4.01 o                         
  -5   6   7         89.05         85.61         5.67 o                         
  -2   6   7        329.42        321.67        10.05 o                         
  -4   7   7        112.30        111.79         6.28 o                         
  -1   7   7        270.44        256.90         8.86 o                         
  -6   8   7         21.93         24.05         5.94 o                         
  -3   8   7         13.73         13.56         3.97 o                         
   0   1   8      85027.23      86347.59      2627.32 o                         
  -2   2   8      81135.63      78034.46       954.00 o                         
  -1   3   8      62578.69      64123.08      1184.05 o                         
  -3   4   8      45884.21      47394.51       671.84 o                         
   0   4   8      42266.38      42641.46       361.28 o                         
  -5   5   8      37818.78      35696.33       323.99 o                         
  -2   5   8      42895.22      43257.59       647.91 o                         
  -4   6   8      26025.78      25832.84       406.36 o                         
  -1   6   8      25262.60      24483.10       298.81 o                         
  -6   7   8      17030.80      17509.31       283.35 o                         
  -3   7   8      21560.54      21773.02       205.32 o                         
   0   7   8      16419.17      16908.83       629.41 o                         
  -5   8   8      18807.12      18967.99       265.63 o                         
  -2   8   8      15553.48      14618.54       361.05 o                         
  -1   2   9       1800.82       1731.75        29.13 o                         
  -2   4   9        531.44        529.73        11.35 o                         
  -4   5   9        133.49        149.42         7.48 o                         
  -1   5   9        151.88        158.21         6.97 o                         
  -3   6   9         15.57         22.12         4.03 o                         
  -5   7   9         30.50         28.45         4.48 o                         
  -2   7   9         44.50         41.41         4.48 o                         
  -1   1  10      77093.73      78022.27       937.65 o                         
   0   2  10      57689.03      60283.50       505.29 o                         
  -2   3  10      54487.78      55345.52       494.72 o                         
  -4   4  10      43479.48      43118.71      1074.64 o                         
  -1   4  10      47420.86      47812.05       455.33 o                         
  -3   5  10      31651.50      31567.21       458.29 o                         
   0   5  10      24784.20      24846.39       246.88 o                         
  -5   6  10      23222.80      23210.80       262.20 o                         
  -2   6  10      27354.48      27143.24       191.36 o                         
  -4   7  10      22492.04      22541.77       277.88 o                         
  -1   7  10      18993.28      18688.37       416.46 o                         
  -1   3  11        160.03        158.49         5.43 o                         
  -3   4  11        240.64        237.26         7.77 o                         
  -2   5  11         23.36         25.07         3.74 o                         
  -4   6  11        233.52        232.99         9.24 o                         
  -1   6  11         49.54         47.31         4.90 o                         
  -6   7  11        235.13        219.05         9.54 o                         
  -3   7  11        108.51        122.78         7.32 o                         
   0   0  12      71337.87      72923.88       858.38 o                         
  -1   2  12      49276.11      50813.23       744.00 o                         
  -3   3  12      46567.34      45030.04       338.36 o                         
   0   3  12      47239.66      46389.91       550.12 o                         
  -2   4  12      35969.59      35402.39       565.09 o                         
  -4   5  12      27130.93      26511.29       341.42 o                         
  -1   5  12      26571.83      26530.77       288.29 o                         
  -6   6  12      18149.55      17957.27       480.48 o                         
  -3   6  12      24886.63      24557.91       435.31 o                         
   0   6  12      19877.06      19751.28       452.37 o                         
  -5   7  12      17193.26      17051.54       377.38 o                         
  -2   7  12      16652.63      17210.71       137.36 o                         
  -2   3  13        153.59        155.26         6.46 o                         
  -1   4  13        194.88        190.14         7.12 o                         
  -3   5  13         33.24         33.23         4.18 o                         
  -5   6  13         68.93         61.16         6.68 o                         
  -2   6  13        230.17        225.01         9.35 o                         
  -4   7  13         76.92         73.71         5.91 o                         
   0   1  14      49945.80      52962.82       547.31 o                         
  -2   2  14      43942.69      44746.44       496.34 o                         
  -1   3  14      40599.43      41014.16       378.73 o                         
  -3   4  14      32933.47      33383.46       398.91 o                         
   0   4  14      28938.48      28944.86       435.10 o                         
  -5   5  14      21584.71      21682.94       311.86 o                         
  -2   5  14      26544.57      25658.71       183.77 o                         
  -4   6  14      22063.74      21615.30       420.42 o                         
  -1   6  14      19996.43      19771.38       230.87 o                         
  -3   7  14      15833.95      15031.17       560.20 o                         
  -1   2  15        598.68        581.89        12.52 o                         
  -2   4  15        263.62        266.96         8.74 o                         
  -4   5  15         77.15         74.89         6.89 o                         
  -1   5  15         95.63         87.86         6.63 o                         
  -3   6  15         10.32         25.33         4.42 o                         
  -1   1  16      37627.99      39195.92       729.15 o                         
   0   2  16      35387.90      36495.16       673.63 o                         
  -2   3  16      31874.60      31120.99       262.68 o                         
  -4   4  16      22663.39      21680.87       280.58 o                         
  -1   4  16      25495.38      24441.35       288.32 o                         
  -3   5  16      22805.52      22078.46       360.80 o                         
   0   5  16      19597.35      18913.68       218.99 o                         
  -5   6  16      16686.28      15126.79       259.36 o                         
  -2   6  16      17671.48      17566.25       155.77 o                         
  -1   3  17         66.12         73.80         6.35 o                         
  -3   4  17        125.79        120.72         6.92 o                         
  -2   5  17         12.16          9.77         4.39 o                         
   0   0  18      35759.39      36853.95       857.57 o                         
  -1   2  18      30825.53      31378.94       379.73 o                         
  -3   3  18      26763.29      24901.86       451.79 o                         
   0   3  18      26450.25      24609.19       376.18 o                         
  -2   4  18      23649.69      22540.82       466.59 o                         
  -4   5  18      18331.82      17165.76       509.02 o                         
  -1   5  18      18670.88      17064.99       182.59 o                         
  -2   3  19         77.78         83.11         7.40 o                         
  -1   4  19        105.73        101.74         7.90 o                         
  -3   5  19         22.16         18.25         7.11 o                         
   0   1  20      26361.08      27903.28       491.49 o                         
  -2   2  20      22860.76      23348.35       335.57 o                         
  -1   3  20      21571.53      22785.43      1389.55 o                         
  -3   4  20      19417.64      18149.58       289.06 o                         
  -1   2  21        279.61        256.81        17.16 o                         
  -2   4  21        143.96        139.10        26.48 o                         
  -1   1  22      21275.65      22895.96       344.76 o                         
   0   2  22      20678.88      19837.93       367.98 o                         
                                                                                
