# Supplementary material for: Crystallographic and optical study of LiNb1 − xTaxO3
Source: Acta Crystallogr B Struct Sci Cryst Eng Mater. 2017 Jun 1;73(Pt 3):498–506. doi: 10.1107/S2052520617004711 (PMC5642313; doi:10.1107/S2052520617004711)
Supplement: Supplementary file 8 [file b-73-00498-LNT92sup8.hkl]

data_LNT92                                                                      
_shelx_title ' paper_1617_red_abscor in R3c'                                    
_shelx_refln_list_code          4                                               
_shelx_F_calc_maximum      384.14                                               
_exptl_crystal_F_000       584.64                                               
_reflns_d_resolution_high  0.5842                                               
                                                                                
loop_                                                                           
 _space_group_symop_operation_xyz                                               
 'x, y, z'                                                                      
 '-y, x-y, z'                                                                   
 '-x+y, -x, z'                                                                  
 '-y, -x, z+1/2'                                                                
 '-x+y, y, z+1/2'                                                               
 'x, x-y, z+1/2'                                                                
 'x+2/3, y+1/3, z+1/3'                                                          
 '-y+2/3, x-y+1/3, z+1/3'                                                       
 '-x+y+2/3, -x+1/3, z+1/3'                                                      
 '-y+2/3, -x+1/3, z+5/6'                                                        
 '-x+y+2/3, y+1/3, z+5/6'                                                       
 'x+2/3, x-y+1/3, z+5/6'                                                        
 'x+1/3, y+2/3, z+2/3'                                                          
 '-y+1/3, x-y+2/3, z+2/3'                                                       
 '-x+y+1/3, -x+2/3, z+2/3'                                                      
 '-y+1/3, -x+2/3, z+7/6'                                                        
 '-x+y+1/3, y+2/3, z+7/6'                                                       
 'x+1/3, x-y+2/3, z+7/6'                                                        
                                                                                
_cell_length_a     5.1490                                                       
_cell_length_b     5.1490                                                       
_cell_length_c    13.7810                                                       
_cell_angle_alpha  90.000                                                       
_cell_angle_beta   90.000                                                       
_cell_angle_gamma 120.000                                                       
                                                                                
_shelx_F_squared_multiplier     1.000                                           
                                                                                
loop_                                                                           
 _refln_index_h                                                                 
 _refln_index_k                                                                 
 _refln_index_l                                                                 
 _refln_F_squared_calc                                                          
 _refln_F_squared_meas                                                          
 _refln_F_squared_sigma                                                         
 _refln_observed_status                                                         
   0   1 -22      20361.58      19535.18       641.57 o                         
  -2   2 -22      19986.98      19080.94       308.11 o                         
  -1   3 -22      17655.24      16819.95       362.49 o                         
  -1   2 -21        258.55        235.26        15.18 o                         
  -2   4 -21        134.39        116.04        29.11 o                         
  -1   1 -20      25765.94      24469.89       605.51 o                         
   0   2 -20      22397.75      21821.12       527.61 o                         
  -2   3 -20      21345.52      21496.60       431.21 o                         
  -4   4 -20      18664.26      17887.34       489.01 o                         
  -1   4 -20      19566.74      18787.66       222.45 o                         
  -1   3 -19         71.81         81.02         7.74 o                         
  -3   4 -19        101.16        111.83        10.03 o                         
  -2   5 -19         21.65         22.03        12.41 o                         
   0   0 -18      35281.91      33621.89       833.04 o                         
  -1   2 -18      30411.06      29114.66       279.28 o                         
  -3   3 -18      26636.09      26663.09       416.50 o                         
   0   3 -18      26986.84      26342.99       764.13 o                         
  -2   4 -18      23928.96      23505.95       456.52 o                         
  -4   5 -18      19331.86      18869.93       185.63 o                         
  -1   5 -18      18949.02      17933.07       263.50 o                         
  -2   3 -17         67.95         72.34         6.20 o                         
  -1   4 -17        124.06        124.90         9.36 o                         
  -3   5 -17         14.01          9.17         5.10 o                         
   0   1 -16      37475.60      35984.28       383.82 o                         
  -2   2 -16      35367.38      35846.96       431.91 o                         
  -1   3 -16      32221.45      31603.20       392.02 o                         
  -3   4 -16      26169.92      25577.48       470.01 o                         
   0   4 -16      23373.82      22615.53       547.25 o                         
  -5   5 -16      20499.66      20020.58       371.46 o                         
  -2   5 -16      23606.94      23319.26       263.55 o                         
  -4   6 -16      18879.52      18835.55       219.52 o                         
  -1   6 -16      17916.17      15560.43       555.36 o                         
  -1   2 -15        576.92        537.85        14.11 o                         
  -2   4 -15        256.78        270.99        10.93 o                         
  -4   5 -15         94.76         92.04         8.12 o                         
  -1   5 -15         77.22         68.61         9.08 o                         
  -3   6 -15          9.87         15.75         7.99 o                         
  -1   1 -14      50278.14      49770.34       449.39 o                         
   0   2 -14      44803.09      44472.30       451.27 o                         
  -2   3 -14      41577.66      41555.71       565.74 o                         
  -4   4 -14      30224.35      30049.78       358.37 o                         
  -1   4 -14      34120.70      33958.46       783.64 o                         
  -3   5 -14      28101.40      28671.35       320.68 o                         
   0   5 -14      23266.36      23403.17       567.61 o                         
  -5   6 -14      21745.35      22915.36       349.83 o                         
  -2   6 -14      23774.53      23400.62       709.15 o                         
  -4   7 -14      17467.60      17187.76       477.39 o                         
  -1   3 -13        148.98        149.20         8.10 o                         
  -3   4 -13        194.12        195.94         8.58 o                         
  -2   5 -13         34.61         31.17         5.83 o                         
  -4   6 -13        233.07        246.16        15.73 o                         
  -1   6 -13         70.57         76.12         9.73 o                         
  -3   7 -13         84.27         84.27        15.27 o                         
   0   0 -12      71402.77      72750.20      4761.75 o                         
  -1   2 -12      50165.55      50671.71       490.44 o                         
  -3   3 -12      48465.32      48217.60      1557.75 o                         
   0   3 -12      47717.98      48086.58       994.10 o                         
  -2   4 -12      37363.73      38313.35       517.94 o                         
  -4   5 -12      28230.70      29578.54       593.64 o                         
  -1   5 -12      28873.15      27656.14       924.65 o                         
  -6   6 -12      21937.80      21821.83       323.70 o                         
  -3   6 -12      26748.71      27478.53       359.33 o                         
   0   6 -12      19903.27      19724.29       370.45 o                         
  -5   7 -12      18417.52      19161.97       251.62 o                         
  -2   7 -12      19057.34      18705.89      1150.63 o                         
  -2   3 -11        166.72        162.17         6.51 o                         
  -1   4 -11        244.52        236.84         9.55 o                         
  -3   5 -11         27.37         27.46         4.53 o                         
  -5   6 -11         56.46         65.69         8.94 o                         
  -2   6 -11        246.98        264.16        17.43 o                         
  -4   7 -11        115.92        110.53        15.45 o                         
  -1   7 -11        253.14        218.51        49.34 o                         
   0   1 -10      78975.73      75988.28       887.02 o                         
  -2   2 -10      59835.79      61549.98      1251.58 o                         
  -1   3 -10      56680.94      56947.93       973.15 o                         
  -3   4 -10      49968.44      50820.09       574.31 o                         
   0   4 -10      46222.97      49328.26       535.56 o                         
  -5   5 -10      27198.81      27974.82       292.55 o                         
  -2   5 -10      34094.85      34627.04       616.96 o                         
  -4   6 -10      29875.77      30923.41       514.77 o                         
  -1   6 -10      25615.06      24766.88       751.32 o                         
  -6   7 -10      21516.85      21631.68       259.69 o                         
  -3   7 -10      25155.29      26306.79       378.23 o                         
  -1   2  -9       1783.48       1727.47        33.79 o                         
  -2   4  -9        532.33        520.46        13.38 o                         
  -4   5  -9        154.97        148.19         7.26 o                         
  -1   5  -9        137.01        156.40        10.07 o                         
  -3   6  -9         15.45         16.14         5.62 o                         
  -5   7  -9         46.75         54.78         6.26 o                         
  -2   7  -9         32.49         12.15         9.71 o                         
  -1   1  -8      87024.75      87358.90       919.97 o                         
   0   2  -8      83367.55      84531.58      1568.13 o                         
  -2   3  -8      64955.52      65462.25       713.66 o                         
  -4   4  -8      45007.40      45955.70       505.80 o                         
  -1   4  -8      48510.16      49729.24       902.73 o                         
  -3   5  -8      45815.18      47993.51       881.24 o                         
   0   5  -8      40910.12      42685.78       679.48 o                         
  -5   6  -8      27884.61      28534.50       241.50 o                         
  -2   6  -8      28536.91      29301.94       268.78 o                         
  -7   7  -8      18903.96      19256.96       340.91 o                         
  -4   7  -8      24196.15      24711.10       408.19 o                         
  -1   7  -8      19455.64      18660.39       446.28 o                         
  -3   8  -8      21640.46      22345.12       811.98 o                         
  -1   3  -7        371.04        349.79         9.02 o                         
  -3   4  -7        392.60        399.02         9.06 o                         
  -2   5  -7         53.84         54.27         5.67 o                         
  -4   6  -7        344.29        355.69        14.48 o                         
  -1   6  -7         95.24         97.82        10.55 o                         
  -6   7  -7        296.89        295.31        12.85 o                         
  -3   7  -7        124.81        111.40        12.12 o                         
  -5   8  -7         17.38         15.85        10.13 o                         
  -2   8  -7         27.75          9.85        16.65 o                         
   0   0  -6      68498.33      71736.23       754.51 o                         
  -1   2  -6     112014.28     112677.16      1489.07 o                         
  -3   3  -6      51647.02      52641.19       464.41 o                         
   0   3  -6      52474.36      55925.62      3324.67 o                         
  -2   4  -6      65156.53      64139.39      1040.29 o                         
  -4   5  -6      46304.84      47543.76       605.64 o                         
  -1   5  -6      45693.80      45354.35       509.54 o                         
  -6   6  -6      24531.00      24509.65       688.41 o                         
  -3   6  -6      31482.32      31594.05       281.39 o                         
   0   6  -6      26186.84      22493.04      2990.78 o                         
  -5   7  -6      24899.39      25460.25       551.05 o                         
  -2   7  -6      24371.32      24697.13       310.49 o                         
  -4   8  -6      21439.82      22339.17       949.13 o                         
  -2   3  -5        450.85        500.76         9.51 o                         
  -1   4  -5        480.02        465.46        11.24 o                         
  -3   5  -5         50.40         50.17         4.36 o                         
  -5   6  -5         87.06         89.72         6.18 o                         
  -2   6  -5        364.08        359.10        17.40 o                         
  -4   7  -5        148.48        158.04        12.40 o                         
  -1   7  -5        325.74        299.40        20.38 o                         
  -6   8  -5         29.05         31.64         6.82 o                         
  -3   8  -5         17.41         22.26         7.44 o                         
   0   1  -4     120392.00     133803.22      2270.23 o                         
  -2   2  -4     124250.55     134255.81      2801.98 o                         
  -1   3  -4      89005.73      86491.01      1918.16 o                         
  -3   4  -4      57570.32      57788.26       801.34 o                         
   0   4  -4      50396.41      51277.53       647.56 o                         
  -5   5  -4      51899.14      51251.18       941.98 o                         
  -2   5  -4      59367.68      56617.50       525.84 o                         
  -4   6  -4      34720.98      35303.21       486.35 o                         
  -1   6  -4      34915.22      33133.68       975.74 o                         
  -6   7  -4      21472.78      22589.83       278.12 o                         
  -3   7  -4      25886.58      25093.15       866.73 o                         
   0   7  -4      19939.50      18090.35      1441.86 o                         
  -5   8  -4      25547.81      26830.81       820.37 o                         
  -2   8  -4      21129.72      19827.18       568.07 o                         
  -1   2  -3       5368.53       5537.40       121.34 o                         
  -2   4  -3        990.64        951.51        23.24 o                         
  -4   5  -3        220.32        223.89        11.38 o                         
  -1   5  -3        211.44        209.69         9.26 o                         
  -3   6  -3         20.94         30.22         6.52 o                         
  -5   7  -3         51.92         57.38         6.19 o                         
  -2   7  -3         45.98         45.21         7.28 o                         
  -4   8  -3          3.56         19.17         7.14 o                         
  -1   8  -3         23.38          9.13        10.83 o                         
  -1   1  -2     147565.31     181730.45      2656.11 o                         
   0   2  -2      86237.61      85273.96      1440.94 o                         
  -2   3  -2      87190.26      86914.89      2195.86 o                         
  -4   4  -2      62013.55      60538.21      2678.93 o                         
  -1   4  -2      71918.31      66943.08      1415.22 o                         
  -3   5  -2      42223.63      41916.49       967.75 o                         
   0   5  -2      30716.85      28836.63      1635.71 o                         
  -5   6  -2      33946.43      33915.59       909.08 o                         
  -2   6  -2      40930.99      40654.80       355.70 o                         
  -7   7  -2      20879.71      21874.57       343.11 o                         
  -4   7  -2      30430.72      31447.47       417.79 o                         
  -1   7  -2      27201.97      25965.71       423.29 o                         
  -6   8  -2      17549.60      18678.81       580.42 o                         
  -3   8  -2      16230.77      17200.45       475.99 o                         
  -1   3  -1        669.33        688.82        17.61 o                         
  -3   4  -1        608.07        616.46        14.10 o                         
  -2   5  -1         66.34         60.35         5.99 o                         
  -4   6  -1        416.66        404.76        16.23 o                         
  -1   6  -1        105.66         96.29         8.22 o                         
  -6   7  -1        346.37        346.84        22.50 o                         
  -3   7  -1        154.11        182.24        13.97 o                         
  -5   8  -1         18.99         23.31         6.62 o                         
  -2   8  -1         30.84         13.97         6.33 o                         
  -1   2   0      98677.11     100261.91      2026.79 o                         
  -3   3   0     118746.64     112424.62      1407.24 o                         
   0   3   0     118757.91     113060.38      1671.14 o                         
  -2   4   0      66886.35      63346.22      1008.73 o                         
  -4   5   0      46558.69      43583.87       705.52 o                         
  -1   5   0      46550.04      44644.35      1178.48 o                         
  -6   6   0      33791.66      31676.02       525.52 o                         
  -3   6   0      46713.98      47436.50       752.47 o                         
   0   6   0      33818.65      32225.62       530.71 o                         
  -5   7   0      29397.22      28858.41       510.05 o                         
  -2   7   0      29388.51      28210.96       487.92 o                         
  -7   8   0      17699.12      19294.02       534.85 o                         
  -4   8   0      20786.56      21919.27       380.72 o                         
  -2   3   1        669.33        729.50        13.78 o                         
  -1   4   1        608.07        601.77        17.23 o                         
  -3   5   1         66.34         60.31         6.54 o                         
  -5   6   1        105.66        114.28         8.95 o                         
  -2   6   1        416.66        412.97        17.97 o                         
  -4   7   1        154.11        150.06        11.72 o                         
  -1   7   1        346.37        326.14        21.43 o                         
  -6   8   1         30.84         25.96         5.50 o                         
  -3   8   1         18.99         23.49         6.39 o                         
   0   1   2     147477.94     178318.19      5122.08 o                         
  -2   2   2      86277.11      84105.77       885.63 o                         
  -1   3   2      87191.62      86466.17      1455.74 o                         
  -3   4   2      71857.57      67516.55      1746.80 o                         
   0   4   2      61931.35      59556.63      1084.28 o                         
  -5   5   2      30739.76      28563.84       342.03 o                         
  -2   5   2      42243.77      41471.93       747.28 o                         
  -4   6   2      40928.02      40076.66       399.81 o                         
  -1   6   2      33961.75      32450.71       810.60 o                         
  -6   7   2      27176.63      26902.64       305.15 o                         
  -3   7   2      30385.93      30867.51       283.60 o                         
   0   7   2      20844.32      19839.34       521.39 o                         
  -5   8   2      16238.29      16815.87       523.72 o                         
  -2   8   2      17551.12      16949.11       641.61 o                         
  -1   2   3       5368.53       5642.01        87.64 o                         
  -2   4   3        990.64        912.15        28.75 o                         
  -4   5   3        211.44        237.14        11.71 o                         
  -1   5   3        220.32        220.86        10.36 o                         
  -3   6   3         20.94         27.01         5.26 o                         
  -5   7   3         45.98         59.16         8.76 o                         
  -2   7   3         51.92         58.87         7.81 o                         
  -4   8   3          3.56         -1.96         5.29 o                         
  -1   1   4     120456.36     124476.29      3596.62 o                         
   0   2   4     124244.85     121260.09      1840.81 o                         
  -2   3   4      89066.12      82423.05      1274.22 o                         
  -4   4   4      50411.88      46403.23      1471.55 o                         
  -1   4   4      57619.24      55277.91      1224.54 o                         
  -3   5   4      59361.88      56957.96       982.00 o                         
   0   5   4      51864.45      53060.39       910.27 o                         
  -5   6   4      34954.91      33032.25       480.46 o                         
  -2   6   4      34778.67      34486.64       305.62 o                         
  -7   7   4      19926.27      19380.07       341.26 o                         
  -4   7   4      25889.15      25889.30       484.38 o                         
  -1   7   4      21497.70      21719.30       268.77 o                         
  -6   8   4      21126.41      21023.97       225.24 o                         
  -3   8   4      25520.48      25705.53       308.66 o                         
  -1   3   5        450.86        489.27        12.21 o                         
  -3   4   5        480.01        481.28        22.16 o                         
  -2   5   5         50.40         53.98         5.73 o                         
  -4   6   5        364.08        367.39        15.99 o                         
  -1   6   5         87.06         85.58         7.08 o                         
  -6   7   5        325.74        336.74        15.98 o                         
  -3   7   5        148.48        147.50        11.14 o                         
  -5   8   5         17.41         13.81         5.21 o                         
  -2   8   5         29.05         26.30         6.76 o                         
   0   0   6      68774.45      74340.20      3141.04 o                         
  -1   2   6     111840.73     109273.21      3348.67 o                         
  -3   3   6      52571.16      46605.98      2099.68 o                         
   0   3   6      51729.86      48252.42       630.54 o                         
  -2   4   6      65074.33      62852.74      1397.89 o                         
  -4   5   6      45629.55      42078.31       945.43 o                         
  -1   5   6      46252.59      45008.16       848.00 o                         
  -6   6   6      26206.64      24722.98       341.70 o                         
  -3   6   6      31494.47      31311.01       521.51 o                         
   0   6   6      24511.45      24332.57       412.02 o                         
  -5   7   6      24355.09      24696.85       439.51 o                         
  -2   7   6      24895.92      25165.53       571.39 o                         
  -4   8   6      21410.83      21133.85       606.96 o                         
  -2   3   7        371.03        359.54        11.99 o                         
  -1   4   7        392.60        385.29        13.51 o                         
  -3   5   7         53.84         61.03         6.87 o                         
  -5   6   7         95.24        102.64         8.59 o                         
  -2   6   7        344.29        321.21        13.41 o                         
  -4   7   7        124.81        125.96         9.10 o                         
  -1   7   7        296.89        280.37        17.80 o                         
  -6   8   7         27.75         10.68        14.45 o                         
  -3   8   7         17.38         26.97         6.73 o                         
   0   1   8      87135.80      86074.88      1479.57 o                         
  -2   2   8      83315.02      77791.80      1447.37 o                         
  -1   3   8      64988.15      63920.47      1022.43 o                         
  -3   4   8      48610.95      48146.26       787.22 o                         
   0   4   8      45111.03      43512.89       506.57 o                         
  -5   5   8      40835.84      37292.22       967.62 o                         
  -2   5   8      45771.01      44631.91       452.64 o                         
  -4   6   8      28583.59      30092.92       349.55 o                         
  -1   6   8      27890.19      26881.80       291.80 o                         
  -6   7   8      19509.18      19062.88       326.38 o                         
  -3   7   8      24254.55      24662.42       378.04 o                         
   0   7   8      18937.29      19722.90       520.12 o                         
  -5   8   8      21597.26      21067.47       355.30 o                         
  -1   2   9       1783.46       1759.08        22.09 o                         
  -2   4   9        532.33        562.20        14.89 o                         
  -4   5   9        137.00        137.90         9.04 o                         
  -1   5   9        154.97        156.82        10.39 o                         
  -3   6   9         15.44         24.82         5.03 o                         
  -5   7   9         32.49         33.67         5.86 o                         
  -2   7   9         46.75         44.51         7.38 o                         
  -4   8   9          3.13          0.13         8.74 o                         
  -1   1  10      78899.95      74310.59      2660.76 o                         
   0   2  10      59880.32      57741.02       877.56 o                         
  -2   3  10      56641.91      55555.76      1401.52 o                         
  -4   4  10      46165.10      44078.56       694.20 o                         
  -1   4  10      49891.63      48607.80       593.33 o                         
  -3   5  10      34138.77      33298.72       306.98 o                         
   0   5  10      27282.37      27595.05       389.25 o                         
  -5   6  10      25589.71      25554.78       376.70 o                         
  -2   6  10      29812.54      30050.18       468.72 o                         
  -4   7  10      25125.40      25543.21       530.29 o                         
  -1   7  10      21469.79      22103.46       466.18 o                         
  -1   3  11        166.71        169.15         9.14 o                         
  -3   4  11        244.52        248.82        10.96 o                         
  -2   5  11         27.37         33.27         5.38 o                         
  -4   6  11        246.97        239.59        13.11 o                         
  -1   6  11         56.46         56.56         7.31 o                         
  -6   7  11        253.14        233.72        14.92 o                         
  -3   7  11        115.93        107.98         9.28 o                         
   0   0  12      71170.19      81872.55      1757.68 o                         
  -1   2  12      50292.16      52670.19      1105.48 o                         
  -3   3  12      47594.94      46235.23       617.30 o                         
   0   3  12      48344.85      49060.36       728.33 o                         
  -2   4  12      37430.10      38859.33       330.86 o                         
  -4   5  12      28926.62      28701.92       304.65 o                         
  -1   5  12      28281.49      28587.06       474.47 o                         
  -6   6  12      19882.10      21092.55       539.23 o                         
  -3   6  12      26712.40      26337.75       263.19 o                         
   0   6  12      21926.37      21224.23       946.70 o                         
  -5   7  12      19059.32      19909.69       208.97 o                         
  -2   7  12      18416.38      19013.75       261.32 o                         
  -2   3  13        148.99        152.22         8.19 o                         
  -1   4  13        194.10        208.78        10.25 o                         
  -3   5  13         34.61         38.32         6.18 o                         
  -5   6  13         70.58        109.18        11.11 o                         
  -2   6  13        233.08        242.61        13.38 o                         
  -4   7  13         84.27         75.58         7.84 o                         
   0   1  14      50238.12      48657.48       845.91 o                         
  -2   2  14      44864.18      46076.01       770.12 o                         
  -1   3  14      41569.94      43477.20      1256.13 o                         
  -3   4  14      34061.90      35947.20       415.70 o                         
   0   4  14      30171.20      32493.90       527.88 o                         
  -5   5  14      23362.67      25422.19       478.82 o                         
  -2   5  14      28162.31      28540.66       270.77 o                         
  -4   6  14      23730.61      24372.91       274.15 o                         
  -1   6  14      21740.54      21882.81       284.30 o                         
  -3   7  14      17434.04      17497.80       683.72 o                         
  -1   2  15        576.93        591.28        17.53 o                         
  -2   4  15        256.77        270.18        13.79 o                         
  -4   5  15         77.22         81.82        11.31 o                         
  -1   5  15         94.76         98.39         9.32 o                         
  -3   6  15          9.88         10.17         6.82 o                         
  -1   1  16      37501.74      40944.03       647.10 o                         
   0   2  16      35305.10      36667.97      1981.05 o                         
  -2   3  16      32218.92      32705.92       516.81 o                         
  -4   4  16      23420.94      25010.91       878.81 o                         
  -1   4  16      26218.36      26056.46       360.73 o                         
  -3   5  16      23544.93      24047.61       274.01 o                         
   0   5  16      20406.04      20889.02       354.60 o                         
  -2   6  16      18913.86      19080.54       248.38 o                         
  -1   3  17         67.95         69.94         7.71 o                         
  -3   4  17        124.05        119.69        13.14 o                         
  -2   5  17         14.01          0.28         8.46 o                         
  -4   6  17        149.98        171.73        33.93 o                         
   0   0  18      35441.43      38879.55       883.41 o                         
  -1   2  18      30351.23      32961.45       317.65 o                         
  -3   3  18      27089.63      26574.61       735.29 o                         
   0   3  18      26742.02      27003.31      1511.12 o                         
  -2   4  18      23896.76      24197.72       358.96 o                         
  -4   5  18      18922.33      19283.62       394.40 o                         
  -1   5  18      19301.67      19720.86       275.58 o                         
  -2   3  19         71.80         70.03         7.86 o                         
  -1   4  19        101.16        103.51        14.71 o                         
  -3   5  19         21.65          3.43        21.37 o                         
   0   1  20      25771.53      27799.57       377.99 o                         
  -2   2  20      22352.37      23449.59       487.42 o                         
  -1   3  20      21342.68      21236.37       312.25 o                         
  -3   4  20      19590.17      19563.88       408.82 o                         
  -1   2  21        258.52        249.17        17.89 o                         
  -1   1  22      20351.92      20310.16       352.95 o                         
   0   2  22      20029.74      20501.12       518.55 o                         
  -2   3  22      17665.85      15847.43       464.89 o                         
                                                                                
