# Supplementary material for: Crystallographic and optical study of LiNb1 − xTaxO3
Source: Acta Crystallogr B Struct Sci Cryst Eng Mater. 2017 Jun 1;73(Pt 3):498–506. doi: 10.1107/S2052520617004711 (PMC5642313; doi:10.1107/S2052520617004711)
Supplement: Supplementary file 9 [file b-73-00498-LNT100sup9.hkl]

data_LNT100                                                                     
_shelx_title ' paper_1948_red_abscor in R3c'                                    
_shelx_refln_list_code          4                                               
_shelx_F_calc_maximum      399.64                                               
_exptl_crystal_F_000       600.00                                               
_reflns_d_resolution_high  0.5842                                               
                                                                                
loop_                                                                           
 _space_group_symop_operation_xyz                                               
 'x, y, z'                                                                      
 '-y, x-y, z'                                                                   
 '-x+y, -x, z'                                                                  
 '-y, -x, z+1/2'                                                                
 '-x+y, y, z+1/2'                                                               
 'x, x-y, z+1/2'                                                                
 'x+2/3, y+1/3, z+1/3'                                                          
 '-y+2/3, x-y+1/3, z+1/3'                                                       
 '-x+y+2/3, -x+1/3, z+1/3'                                                      
 '-y+2/3, -x+1/3, z+5/6'                                                        
 '-x+y+2/3, y+1/3, z+5/6'                                                       
 'x+2/3, x-y+1/3, z+5/6'                                                        
 'x+1/3, y+2/3, z+2/3'                                                          
 '-y+1/3, x-y+2/3, z+2/3'                                                       
 '-x+y+1/3, -x+2/3, z+2/3'                                                      
 '-y+1/3, -x+2/3, z+7/6'                                                        
 '-x+y+1/3, y+2/3, z+7/6'                                                       
 'x+1/3, x-y+2/3, z+7/6'                                                        
                                                                                
_cell_length_a     5.1480                                                       
_cell_length_b     5.1480                                                       
_cell_length_c    13.7670                                                       
_cell_angle_alpha  90.000                                                       
_cell_angle_beta   90.000                                                       
_cell_angle_gamma 120.000                                                       
                                                                                
_shelx_F_squared_multiplier     1.000                                           
                                                                                
loop_                                                                           
 _refln_index_h                                                                 
 _refln_index_k                                                                 
 _refln_index_l                                                                 
 _refln_F_squared_calc                                                          
 _refln_F_squared_meas                                                          
 _refln_F_squared_sigma                                                         
 _refln_observed_status                                                         
   0   1 -22      21916.47      21273.86       560.64 o                         
  -2   2 -22      21225.29      20432.71       551.14 o                         
  -1   3 -22      18841.53      18224.85       312.49 o                         
  -1   2 -21        261.25        242.37        11.84 o                         
  -2   4 -21        137.01        161.23        24.10 o                         
  -1   1 -20      27806.77      27290.39       281.45 o                         
   0   2 -20      24315.26      24215.12       532.68 o                         
  -2   3 -20      23016.78      22945.44       281.41 o                         
  -4   4 -20      19812.34      19502.91       497.05 o                         
  -1   4 -20      20858.98      21366.50       411.73 o                         
  -1   3 -19         70.28         73.42         6.92 o                         
  -3   4 -19        101.44        110.29         7.73 o                         
  -2   5 -19         21.13         16.16         7.66 o                         
   0   0 -18      36878.70      38026.06       609.63 o                         
  -1   2 -18      32886.38      33249.83       708.78 o                         
  -3   3 -18      27763.62      27416.23       690.81 o                         
   0   3 -18      28102.61      27370.70       307.83 o                         
  -2   4 -18      25707.93      25701.60       446.11 o                         
  -4   5 -18      20616.33      20696.32       221.07 o                         
  -1   5 -18      20241.22      20099.53       446.76 o                         
  -2   3 -17         69.20         59.54         5.24 o                         
  -1   4 -17        126.66        135.15         7.69 o                         
  -3   5 -17         12.88         15.29         4.42 o                         
   0   1 -16      40893.14      42193.38      1027.44 o                         
  -2   2 -16      38711.64      37523.64      1034.93 o                         
  -1   3 -16      35004.45      34757.77       443.10 o                         
  -3   4 -16      28151.22      28068.85       377.73 o                         
   0   4 -16      25069.62      24814.65       608.57 o                         
  -5   5 -16      22280.42      22356.50       523.93 o                         
  -2   5 -16      25621.46      24457.23       441.40 o                         
  -4   6 -16      20016.27      19720.55       269.40 o                         
  -1   6 -16      19107.80      22516.44       585.81 o                         
  -1   2 -15        578.93        556.47        12.76 o                         
  -2   4 -15        259.89        244.42         9.73 o                         
  -4   5 -15         96.44         92.43         6.59 o                         
  -1   5 -15         76.05         70.41         7.12 o                         
  -3   6 -15         11.42         14.57         4.58 o                         
  -1   1 -14      54114.79      55984.60      1190.83 o                         
   0   2 -14      47807.36      49461.15      1722.58 o                         
  -2   3 -14      44406.16      45590.14       637.22 o                         
  -4   4 -14      32409.26      32651.62       483.89 o                         
  -1   4 -14      36543.10      37131.88       514.45 o                         
  -3   5 -14      29628.27      28693.08       299.15 o                         
   0   5 -14      24334.92      24286.50       961.16 o                         
  -5   6 -14      22842.53      23269.65       512.87 o                         
  -2   6 -14      25134.70      24687.69       413.00 o                         
  -4   7 -14      18497.14      15758.19       567.51 o                         
  -1   3 -13        145.58        141.38         7.03 o                         
  -3   4 -13        193.93        194.15         6.97 o                         
  -2   5 -13         33.38         33.44         5.36 o                         
  -4   6 -13        230.47        218.59        10.67 o                         
  -1   6 -13         67.37         65.26         7.23 o                         
  -3   7 -13         80.95         67.44         7.90 o                         
   0   0 -12      78869.21      89567.23       989.47 o                         
  -1   2 -12      54451.42      54176.91       795.59 o                         
  -3   3 -12      53131.32      53752.01       604.01 o                         
   0   3 -12      52412.16      51674.21      1501.82 o                         
  -2   4 -12      40301.57      41010.05       665.50 o                         
  -4   5 -12      30249.31      30087.06       412.41 o                         
  -1   5 -12      30862.29      29839.42       419.06 o                         
  -6   6 -12      23407.56      21780.03       417.93 o                         
  -3   6 -12      28904.52      28097.13       217.77 o                         
   0   6 -12      21468.11      21822.50       832.53 o                         
  -5   7 -12      19545.23      19773.67       653.19 o                         
  -2   7 -12      20145.41      19034.76       334.92 o                         
  -2   3 -11        167.27        163.09         5.67 o                         
  -1   4 -11        247.19        236.50         9.68 o                         
  -3   5 -11         25.41         22.99         4.17 o                         
  -5   6 -11         53.93         45.26         5.13 o                         
  -2   6 -11        249.04        215.32        10.80 o                         
  -4   7 -11        113.21        114.58         8.20 o                         
  -1   7 -11        249.13        245.11        12.40 o                         
   0   1 -10      85325.47      90345.17      1324.23 o                         
  -2   2 -10      64620.35      64895.46       911.32 o                         
  -1   3 -10      61220.88      63921.99      1047.55 o                         
  -3   4 -10      53637.61      53951.86       490.24 o                         
   0   4 -10      49373.51      47982.86       845.69 o                         
  -5   5 -10      28751.50      29525.42       575.14 o                         
  -2   5 -10      36382.50      34764.03       431.07 o                         
  -4   6 -10      31883.92      32390.43       330.79 o                         
  -1   6 -10      27257.90      27740.09       463.07 o                         
  -6   7 -10      22718.58      22662.31       940.43 o                         
  -3   7 -10      26550.29      26378.89       479.99 o                         
  -1   2  -9       1781.92       1716.89        34.11 o                         
  -2   4  -9        536.27        512.00         9.99 o                         
  -4   5  -9        155.47        169.61         6.39 o                         
  -1   5  -9        134.63        132.21         7.97 o                         
  -3   6  -9         17.84         20.34         5.96 o                         
  -5   7  -9         50.01         46.76         6.24 o                         
  -2   7  -9         33.21         32.27         6.10 o                         
  -4   8  -9          3.97          9.21        14.04 o                         
  -1   1  -8      94604.16      94817.29      3189.54 o                         
   0   2  -8      90678.25      92477.88      2663.95 o                         
  -2   3  -8      70628.55      70199.05      1154.53 o                         
  -4   4  -8      48304.46      49280.73       311.18 o                         
  -1   4  -8      52314.10      52194.89      1067.35 o                         
  -3   5  -8      49315.36      50229.95       759.40 o                         
   0   5  -8      43808.90      43411.73       737.17 o                         
  -5   6  -8      29807.83      29783.94       379.46 o                         
  -2   6  -8      30566.25      29620.38       284.44 o                         
  -7   7  -8      19841.22      18794.88      1542.20 o                         
  -4   7  -8      25531.55      25740.50       548.06 o                         
  -1   7  -8      20470.32      20221.62       315.17 o                         
  -3   8  -8      22774.64      21449.65       359.72 o                         
  -1   3  -7        363.33        351.11         7.17 o                         
  -3   4  -7        391.94        408.95        11.06 o                         
  -2   5  -7         51.38         48.48         6.05 o                         
  -4   6  -7        340.58        331.05        13.05 o                         
  -1   6  -7         90.36         95.67         7.21 o                         
  -6   7  -7        291.26        291.12        13.63 o                         
  -3   7  -7        119.91        114.90        10.10 o                         
  -5   8  -7         17.18         16.77         5.08 o                         
   0   0  -6      74873.19      77873.33       824.82 o                         
  -1   2  -6     121260.73     125372.66      2258.80 o                         
  -3   3  -6      56242.78      56160.80      1219.35 o                         
   0   3  -6      57009.16      53890.89      1324.71 o                         
  -2   4  -6      70388.31      70368.58      1765.37 o                         
  -4   5  -6      49780.14      49204.25       511.71 o                         
  -1   5  -6      49214.86      47715.41       706.91 o                         
  -6   6  -6      26148.09      25818.76       680.98 o                         
  -3   6  -6      33672.60      33263.99       569.98 o                         
   0   6  -6      27644.74      27009.88       549.48 o                         
  -5   7  -6      26356.41      26982.85       399.08 o                         
  -2   7  -6      25883.14      25292.20       400.84 o                         
  -4   8  -6      22704.06      21973.64       212.94 o                         
  -2   3  -5        447.45        476.71         9.32 o                         
  -1   4  -5        482.13        438.91         8.57 o                         
  -3   5  -5         47.24         57.36         5.53 o                         
  -5   6  -5         82.61         89.21         6.53 o                         
  -2   6  -5        363.68        375.90        12.51 o                         
  -4   7  -5        143.84        139.38         9.75 o                         
  -1   7  -5        319.26        304.40        13.17 o                         
  -6   8  -5         29.06         33.15         6.24 o                         
  -3   8  -5         16.58         19.41         5.61 o                         
   0   1  -4     130726.62     142624.52      2506.59 o                         
  -2   2  -4     133831.34     149117.98      6985.45 o                         
  -1   3  -4      96099.28      95980.76      1585.12 o                         
  -3   4  -4      62389.57      62270.51      1267.36 o                         
   0   4  -4      54741.96      54827.10      1448.18 o                         
  -5   5  -4      55253.03      52277.88      1176.02 o                         
  -2   5  -4      63473.77      62270.30       898.90 o                         
  -4   6  -4      37023.84      37943.52       763.62 o                         
  -1   6  -4      37009.45      36320.52       639.60 o                         
  -6   7  -4      22688.05      22465.13       502.97 o                         
  -3   7  -4      27598.09      26761.80       788.10 o                         
   0   7  -4      21150.27      20706.68      1311.36 o                         
  -5   8  -4      26776.91      27364.49       501.52 o                         
  -2   8  -4      22092.19      22341.61       509.16 o                         
  -1   2  -3       5359.12       5599.31        70.48 o                         
  -2   4  -3        996.18        945.13        23.86 o                         
  -4   5  -3        218.67        206.34         8.34 o                         
  -1   5  -3        208.38        210.88         8.41 o                         
  -3   6  -3         24.17         24.08         3.94 o                         
  -5   7  -3         54.64         59.60         5.76 o                         
  -2   7  -3         47.65         51.04         6.44 o                         
  -7   8  -3         22.54         17.12         6.67 o                         
  -4   8  -3          3.99          7.88         4.87 o                         
  -1   8  -3         19.31          9.49         6.00 o                         
  -1   1  -2     159709.55     207415.92      8942.60 o                         
   0   2  -2      94378.56      93880.48      4025.72 o                         
  -2   3  -2      94787.81      91227.75      2395.95 o                         
  -4   4  -2      66904.16      67734.47      2513.56 o                         
  -1   4  -2      77751.16      72954.04       879.87 o                         
  -3   5  -2      45905.83      44091.29       755.13 o                         
   0   5  -2      33336.15      34226.06       427.70 o                         
  -5   6  -2      36297.06      35842.63       564.45 o                         
  -2   6  -2      43677.77      43561.38       685.65 o                         
  -7   7  -2      21998.61      21158.24       515.74 o                         
  -4   7  -2      32393.42      32152.43       394.11 o                         
  -1   7  -2      28799.75      26849.71       465.27 o                         
  -6   8  -2      18597.71      18605.95       317.53 o                         
  -3   8  -2      17293.70      17840.86       258.68 o                         
  -1   3  -1        659.22        743.42        16.86 o                         
  -3   4  -1        608.33        564.29        15.24 o                         
  -2   5  -1         62.74         58.34         4.49 o                         
  -4   6  -1        413.59        411.56        12.31 o                         
  -1   6  -1        100.05         94.95         6.54 o                         
  -6   7  -1        339.14        338.30        12.20 o                         
  -3   7  -1        148.48        153.89         8.94 o                         
  -5   8  -1         18.42         15.88         4.63 o                         
  -2   8  -1         32.37         25.99         5.14 o                         
  -1   2   0     107881.06     114087.78      2101.17 o                         
  -3   3   0     126940.01     124835.98      3725.47 o                         
   0   3   0     127001.22     130232.19      4289.24 o                         
  -2   4   0      72659.75      71337.45      1075.61 o                         
  -4   5   0      50086.62      48465.27       857.25 o                         
  -1   5   0      50039.66      48312.65       665.29 o                         
  -6   6   0      35766.67      33779.57       621.04 o                         
  -3   6   0      49729.27      47735.22       759.09 o                         
   0   6   0      35912.77      33998.98       841.05 o                         
  -5   7   0      31187.29      31096.47       470.75 o                         
  -2   7   0      31140.51      31653.97       562.63 o                         
  -7   8   0      18484.69      17804.15       585.77 o                         
  -4   8   0      21806.73      22698.48       508.22 o                         
  -1   8   0      18399.49      17177.21       316.35 o                         
  -2   3   1        659.22        664.06        18.29 o                         
  -1   4   1        608.33        650.04        17.21 o                         
  -3   5   1         62.74         63.57         5.75 o                         
  -5   6   1        100.05        102.93         7.54 o                         
  -2   6   1        413.59        410.11        12.46 o                         
  -4   7   1        148.48        151.74         9.32 o                         
  -1   7   1        339.14        319.43        10.85 o                         
  -6   8   1         32.37         17.28         5.01 o                         
  -3   8   1         18.42         13.20         4.62 o                         
   0   1   2     159206.66     201077.78      5486.41 o                         
  -2   2   2      94618.80      88689.31      1761.69 o                         
  -1   3   2      94794.02      94043.20      1872.22 o                         
  -3   4   2      77400.77      73367.62      1336.90 o                         
   0   4   2      66435.69      65302.75       680.76 o                         
  -5   5   2      33479.86      32918.75      1089.60 o                         
  -2   5   2      46030.33      44444.66       567.77 o                         
  -4   6   2      43658.50      41936.87       613.23 o                         
  -1   6   2      36385.79      35705.61       448.36 o                         
  -6   7   2      28653.52      28265.58       649.49 o                         
  -3   7   2      32136.43      31784.18       393.23 o                         
   0   7   2      21794.25      21570.06       306.51 o                         
  -5   8   2      17344.66      18325.61       378.93 o                         
  -2   8   2      18613.77      19658.32       472.90 o                         
  -1   2   3       5359.12       5543.80        89.28 o                         
  -2   4   3        996.18        975.85        13.32 o                         
  -4   5   3        208.38        224.12         9.82 o                         
  -1   5   3        218.67        232.38         7.15 o                         
  -3   6   3         24.17         32.19         4.01 o                         
  -5   7   3         47.64         52.07         7.14 o                         
  -2   7   3         54.64         53.19         5.51 o                         
  -4   8   3          3.99         10.54         4.45 o                         
  -1   8   3         22.54         21.57        10.44 o                         
  -1   1   4     131091.81     147930.64      4214.40 o                         
   0   2   4     133789.92     130072.86      3587.06 o                         
  -2   3   4      96440.67      92724.59      1657.38 o                         
  -4   4   4      54815.78      54421.36      1676.01 o                         
  -1   4   4      62662.15      62555.41       717.51 o                         
  -3   5   4      63441.30      64682.02      1068.76 o                         
   0   5   4      55054.95      56443.80      1441.63 o                         
  -5   6   4      37235.74      38408.20      1002.03 o                         
  -2   6   4      37344.90      37482.47       319.05 o                         
  -7   7   4      21051.82      22923.62       404.70 o                         
  -4   7   4      27598.46      27270.86       438.27 o                         
  -1   7   4      22822.27      23450.31       417.62 o                         
  -6   8   4      22083.23      22169.95       376.11 o                         
  -3   8   4      26628.86      27951.31       388.08 o                         
  -1   3   5        447.46        509.92        12.28 o                         
  -3   4   5        482.12        480.46        11.58 o                         
  -2   5   5         47.23         52.17         3.98 o                         
  -4   6   5        363.68        368.78        11.77 o                         
  -1   6   5         82.62         85.65         6.05 o                         
  -6   7   5        319.26        324.05        15.24 o                         
  -3   7   5        143.84        139.14         9.36 o                         
  -5   8   5         16.58         21.55         7.01 o                         
  -2   8   5         29.06         30.90         5.49 o                         
   0   0   6      76478.91      76125.65      1613.15 o                         
  -1   2   6     120274.03     115359.32      2137.67 o                         
  -3   3   6      57567.37      53470.08       999.56 o                         
   0   3   6      56725.28      53601.81       730.18 o                         
  -2   4   6      69935.83      69918.59      1279.13 o                         
  -4   5   6      48857.31      48237.91       653.18 o                         
  -1   5   6      49487.62      50326.69       723.04 o                         
  -6   6   6      27753.78      27555.38       857.55 o                         
  -3   6   6      33742.59      34632.14       683.36 o                         
   0   6   6      26043.94      27016.93       505.27 o                         
  -5   7   6      25808.46      26242.66       472.49 o                         
  -2   7   6      26350.47      26921.42       244.91 o                         
  -4   8   6      22538.65      23645.00       437.77 o                         
  -2   3   7        363.32        331.44         6.61 o                         
  -1   4   7        391.94        415.47         7.95 o                         
  -3   5   7         51.38         60.76         4.65 o                         
  -5   6   7         90.36        106.19         7.46 o                         
  -2   6   7        340.57        361.15        11.05 o                         
  -4   7   7        119.91        124.37         8.79 o                         
  -1   7   7        291.26        293.16        10.46 o                         
  -6   8   7         30.54         26.71        10.23 o                         
  -3   8   7         17.18         16.25         4.51 o                         
   0   1   8      95232.09      95938.67      1436.24 o                         
  -2   2   8      90345.08      89453.48      1773.35 o                         
  -1   3   8      70805.08      70121.34      1131.68 o                         
  -3   4   8      52887.03      51095.99       771.79 o                         
   0   4   8      48885.80      47799.15       510.09 o                         
  -5   5   8      43362.51      42039.64       507.90 o                         
  -2   5   8      49044.05      49594.67       630.36 o                         
  -4   6   8      30826.66      32176.41       455.41 o                         
  -1   6   8      29833.86      30295.03       340.56 o                         
  -6   7   8      20773.02      20324.85       425.60 o                         
  -3   7   8      25859.10      27166.71       451.43 o                         
   0   7   8      20021.04      20299.96       553.98 o                         
  -5   8   8      22521.16      24250.21       424.77 o                         
  -1   2   9       1781.92       1765.64        22.90 o                         
  -2   4   9        536.27        562.88        13.25 o                         
  -4   5   9        134.63        135.52         6.80 o                         
  -1   5   9        155.47        173.15         6.76 o                         
  -3   6   9         17.84         31.67         5.26 o                         
  -5   7   9         33.21         32.31         5.88 o                         
  -2   7   9         50.01         44.18         5.66 o                         
  -4   8   9          3.97          8.89         7.25 o                         
  -1   1  10      84904.33      83082.72      1853.25 o                         
   0   2  10      64897.14      66498.56      1038.39 o                         
  -2   3  10      61006.30      59883.52       610.47 o                         
  -4   4  10      49065.59      46331.81       750.51 o                         
  -1   4  10      53208.88      52470.74       687.49 o                         
  -3   5  10      36640.28      37383.88       810.09 o                         
   0   5  10      29239.41      28999.21       253.60 o                         
  -5   6  10      27112.33      28341.04       384.01 o                         
  -2   6  10      31530.45      31632.59       400.63 o                         
  -4   7  10      26399.55      27071.36       343.56 o                         
  -1   7  10      22458.22      23758.34       523.38 o                         
  -1   3  11        167.24        172.71         5.95 o                         
  -3   4  11        247.22        249.96         8.30 o                         
  -2   5  11         25.42         34.44         5.74 o                         
  -4   6  11        249.02        253.28        10.11 o                         
  -1   6  11         53.92         51.97         5.24 o                         
  -6   7  11        249.14        251.68        12.28 o                         
  -3   7  11        113.22        124.47         7.57 o                         
   0   0  12      77505.75      69495.62      1002.19 o                         
  -1   2  12      55176.38      53491.83       521.85 o                         
  -3   3  12      51695.88      49273.39       773.08 o                         
   0   3  12      52428.37      54059.27      1563.38 o                         
  -2   4  12      40670.09      42509.68       794.80 o                         
  -4   5  12      31165.12      31068.62       418.09 o                         
  -1   5  12      30537.99      30495.87       480.15 o                         
  -6   6  12      21347.23      23339.18       695.75 o                         
  -3   6  12      28695.92      28789.13       528.41 o                         
   0   6  12      23339.37      23786.27       348.74 o                         
  -5   7  12      20142.26      21132.29       481.67 o                         
  -2   7  12      19524.55      21248.53       403.10 o                         
  -2   3  13        145.58        143.81         6.48 o                         
  -1   4  13        193.93        205.90         7.73 o                         
  -3   5  13         33.38         35.03         4.60 o                         
  -5   6  13         67.37         65.76         5.84 o                         
  -2   6  13        230.47        247.52        10.76 o                         
  -4   7  13         80.95         92.41         7.59 o                         
   0   1  14      53877.34      53239.93       452.58 o                         
  -2   2  14      48170.30      48905.93       603.24 o                         
  -1   3  14      44360.08      44620.99       602.46 o                         
  -3   4  14      36196.27      36664.83       582.71 o                         
   0   4  14      32099.09      30938.21       696.18 o                         
  -5   5  14      24898.46      25344.12       268.62 o                         
  -2   5  14      29985.60      29979.66       595.58 o                         
  -4   6  14      24882.47      25293.67       304.33 o                         
  -1   6  14      22814.82      22614.96       670.97 o                         
  -3   7  14      18299.86      18202.04       379.76 o                         
  -1   2  15        578.91        603.43        12.87 o                         
  -2   4  15        259.90        262.37         9.84 o                         
  -4   5  15         76.05         74.09         7.13 o                         
  -1   5  15         96.44        105.53         6.66 o                         
  -3   6  15         11.42         11.65         4.18 o                         
  -1   1  16      41057.19      41523.99      1114.34 o                         
   0   2  16      38358.88      38297.04       962.74 o                         
  -2   3  16      35003.44      35515.13       505.71 o                         
  -4   4  16      25338.46      26077.45       504.70 o                         
  -1   4  16      28439.40      27993.52       493.25 o                         
  -3   5  16      25272.47      25678.67       288.89 o                         
   0   5  16      21743.09      21594.27       809.38 o                         
  -5   6  16      19108.34      20655.59      1031.91 o                         
  -2   6  16      20222.08      20654.45       536.10 o                         
  -1   3  17         69.21         71.44         6.35 o                         
  -3   4  17        126.65        122.97        11.19 o                         
  -2   5  17         12.88         10.83         3.87 o                         
   0   0  18      37801.75      38552.75      2031.69 o                         
  -1   2  18      32511.86      32622.18       623.61 o                         
  -3   3  18      28693.10      29015.94       402.25 o                         
   0   3  18      28371.53      28952.08      1017.07 o                         
  -2   4  18      25504.89      26711.41       506.11 o                         
  -4   5  18      20069.47      20257.22       255.31 o                         
  -1   5  18      20425.11      20204.19       433.97 o                         
  -2   3  19         70.28         78.01         8.03 o                         
  -1   4  19        101.44         98.36         7.61 o                         
  -3   5  19         21.13         10.63         8.15 o                         
   0   1  20      27866.78      27292.37      1300.41 o                         
  -2   2  20      24065.61      24635.93       617.76 o                         
  -1   3  20      23018.71      23234.24       366.87 o                         
  -3   4  20      21018.57      21769.64       414.03 o                         
  -1   2  21        261.22        276.41        13.66 o                         
  -1   1  22      21838.02      22331.73      1143.99 o                         
   0   2  22      21457.07      20857.22       549.57 o                         
  -2   3  22      18882.81      17977.68       437.15 o                         
                                                                                
